# Supplementary material for: Self‐Organizing Ovarian Somatic Organoids Preserve Cellular Heterogeneity and Reveal Cellular Contributions to Ovarian Aging
Source: Aging Cell. 2025 Dec 29;25(1):e70333. doi: 10.1111/acel.70333 (PMC12746702; doi:10.1111/acel.70333)
Supplement: Supplementary file 2 — Table S1: Age‐dependent DEGs per cluster for each timepoint. [file ACEL-25-e70333-s003.xlsx]

## Sheet: Monolayer 0-Endothelial
Gene	p_val	avg_log2FC	pct.1	pct.2	p_val_adj

## Sheet: Monolayer 1-Epithelial
Gene	p_val	avg_log2FC	pct.1	pct.2	p_val_adj
Mfap2	1.56546e-34	-0.701405	0.073	0.059	4.69637e-31
Zfp804b	2.79881e-31	-7.27403	0.409	0.219	8.39643e-28
Hecw2	1.4969e-29	0.919862	0.278	0.136	4.49071e-26
Krt79	7.44221e-29	-4.19512	0.441	0.259	2.23266e-25
Itih5	8.4214e-29	8.63882	0.083	0.126	2.52642e-25
Peg10	2.47527e-28	1.50368	0.457	0.271	7.4258e-25
Cst6	1.06192e-24	2.31156	0.527	0.316	3.18576e-21
Kazald1	1.09226e-24	-0.912581	0.128	0.111	3.27679e-21
Gimap4	2.55737e-24	-3.10726	0.355	0.168	7.67211e-21
Vcan	2.6567e-24	0.159625	0.167	0.123	7.9701e-21
Cldn11	6.0357e-23	1.07721	0.218	0.124	1.81071e-19
Ace	1.17432e-22	-2.95926	0.418	0.244	3.52296e-19
Tmem119	1.34425e-22	1.50196	0.263	0.164	4.03276e-19
Col11a1	1.38426e-22	1.33918	0.334	0.202	4.15279e-19
Slco2a1	1.84279e-22	-0.262881	0.153	0.121	5.52836e-19
4933406J09Rik	5.91503e-22	1.59848	0.26	0.112	1.77451e-18
Rasgef1b	7.65493e-22	6.60195	0.43	0.249	2.29648e-18
Cnn1	1.80331e-21	1.82784	0.516	0.345	5.40992e-18
Srgn	3.68263e-21	1.67621	0.237	0.162	1.10479e-17
Gatm	7.15359e-21	6.38522	0.354	0.24	2.14608e-17
Vstm2b	2.21957e-19	-4.69321	0.223	0.192	6.6587e-16
Dscc1	2.42336e-19	-1.93375	0.565	0.337	7.27007e-16
Scube1	3.66323e-19	-8.97133	0.13	0.109	1.09897e-15
Cthrc1	5.76191e-19	2.1103	0.125	0.124	1.72857e-15
Plagl1	3.80261e-18	-1.11636	0.241	0.193	1.14078e-14
Gm47080	5.59903e-18	0.609928	0.434	0.257	1.67971e-14
Fhl1	8.67414e-18	-11.1472	0.279	0.168	2.60224e-14
Ifitm1	8.85812e-18	1.79906	0.209	0.18	2.65743e-14
Col8a1	9.65407e-18	-1.38497	0.32	0.225	2.89622e-14
Kcnn2	1.04249e-17	2.65748	0.401	0.244	3.12748e-14
Traf1	1.87356e-17	2.37411	0.548	0.359	5.62069e-14
Ptger3	2.60368e-17	8.40982	0.552	0.39	7.81104e-14
Dnah7a	1.01045e-16	-0.540638	0.469	0.314	3.03135e-13
Coch	1.30019e-16	-7.85785	0.353	0.245	3.90056e-13
4933406I18Rik	1.49707e-16	4.37187	0.155	0.152	4.49121e-13
Elavl2	1.86213e-16	2.41178	0.527	0.37	5.58638e-13
Arsj	1.94966e-16	1.17148	0.142	0.142	5.84897e-13
Fabp7	3.91508e-16	-2.87308	0.089	0.088	1.17452e-12
Gdpd2	4.62828e-16	3.48445	0.495	0.333	1.38848e-12
Fras1	9.31692e-16	4.52797	0.639	0.416	2.79508e-12
Frem1	1.22578e-15	2.65354	0.132	0.116	3.67735e-12
Adam23	1.53995e-15	4.22384	0.181	0.145	4.61985e-12
Tmem184a	1.57346e-15	2.51817	0.371	0.223	4.72037e-12
Gng11	1.63525e-15	3.49455	0.153	0.181	4.90576e-12
Ednra	2.06466e-15	0.871584	0.202	0.15	6.19398e-12
Gm14964	2.32097e-15	-2.47656	0.576	0.371	6.96292e-12
Npnt	2.65694e-15	-0.876196	0.526	0.349	7.97081e-12
2600014E21Rik	2.72235e-15	0.238896	0.377	0.237	8.16706e-12
Nkd2	3.64253e-15	-1.38102	0.235	0.159	1.09276e-11
Wnt7b	4.84111e-15	-2.08098	0.207	0.164	1.45233e-11
Twist2	5.5798e-15	-5.24898	0.048	0.09	1.67394e-11
Cdca2	7.43089e-15	-1.60378	0.105	0.171	2.22927e-11
Hsd17b1	9.93153e-15	2.05851	0.026	0.073	2.97946e-11
Sprr1a	1.0631e-14	1.17256	0.505	0.307	3.18929e-11
Acap1	1.15457e-14	2.75964	0.646	0.511	3.46371e-11
1700016F12Rik	1.1732e-14	-2.52516	0.169	0.168	3.51961e-11
Dach1	1.52812e-14	3.18045	0.216	0.168	4.58437e-11
Sgo1	1.85864e-14	-2.045	0.121	0.15	5.57593e-11
Hoxa5	2.04737e-14	2.51703	0.121	0.107	6.1421e-11
Ctnna2	2.06814e-14	-2.21446	0.172	0.131	6.20442e-11
Ly6a	2.23015e-14	-1.56156	0.535	0.689	6.69045e-11
Wnt10a	2.23229e-14	4.75582	0.063	0.162	6.69688e-11
Hotairm1	2.41272e-14	-1.34721	0.064	0.13	7.23815e-11
Fndc5	2.57766e-14	8.58439	0.35	0.216	7.73299e-11
Bub1b	2.58632e-14	5.00017	0.119	0.162	7.75896e-11
Robo2	3.21938e-14	1.7578	0.158	0.133	9.65814e-11
Arg2	4.00613e-14	5.29849	0.335	0.216	1.20184e-10
Rnf165	4.29802e-14	1.41418	0.319	0.204	1.28941e-10
Pdk4	4.74838e-14	4.66574	0.222	0.154	1.42452e-10
Grem2	5.03339e-14	-4.85895	0.259	0.19	1.51002e-10
Arx	6.41467e-14	-5.77731	0.115	0.195	1.9244e-10
Tcf21	7.0256e-14	0.451217	0.449	0.328	2.10768e-10
Pid1	7.09543e-14	-0.121864	0.127	0.195	2.12863e-10
Gm45889	7.51835e-14	6.91013	0.351	0.199	2.25551e-10
Serpine2	1.03535e-13	10.7348	0.082	0.128	3.10606e-10
Aff2	1.06532e-13	5.61362	0.048	0.067	3.19597e-10
Inha	1.18176e-13	2.03535	0.039	0.086	3.54529e-10
Gadd45g	2.10805e-13	3.87952	0.239	0.202	6.32415e-10
Plxnc1	2.32485e-13	6.09282	0.181	0.185	6.97454e-10
Dock2	2.53066e-13	-0.471469	0.439	0.25	7.59197e-10
Arhgap25	3.02923e-13	-0.131754	0.451	0.344	9.0877e-10
Cyp26b1	3.25702e-13	2.52038	0.428	0.306	9.77107e-10
Tmem171	3.47128e-13	1.05636	0.35	0.219	1.04138e-09
Nuf2	3.78668e-13	-4.0871	0.078	0.135	1.136e-09
Ccl2	3.82147e-13	-1.26813	0.586	0.731	1.14644e-09
Klhl6	4.06839e-13	-3.73323	0.242	0.162	1.22052e-09
Trank1	4.2294e-13	7.95217	0.325	0.214	1.26882e-09
Vegfc	4.86916e-13	-0.291412	0.425	0.299	1.46075e-09
Samd13	5.0843e-13	1.02194	0.366	0.254	1.52529e-09
Rasgrp3	6.02846e-13	8.51396	0.198	0.171	1.80854e-09
Rdh10	8.01259e-13	-3.33364	0.728	0.584	2.40378e-09
Camk4	9.47006e-13	-1.38494	0.384	0.237	2.84102e-09
Abi3	9.60732e-13	1.85547	0.332	0.219	2.8822e-09
Melk	1.044e-12	-1.45129	0.147	0.193	3.132e-09
Snai1	1.44099e-12	-0.43882	0.208	0.195	4.32297e-09
S1pr1	1.60157e-12	4.17578	0.238	0.164	4.80471e-09
Rad51ap1	1.70606e-12	0.194	0.306	0.226	5.11818e-09
Slc26a7	1.94152e-12	-2.53631	0.089	0.097	5.82456e-09
Emilin2	2.04402e-12	-3.33094	0.151	0.126	6.13206e-09
Ptpn22	2.3971e-12	-6.58507	0.117	0.1	7.1913e-09
Ebf1	2.41731e-12	2.48875	0.089	0.147	7.25193e-09
Kif20a	2.64629e-12	-3.2812	0.12	0.13	7.93888e-09
Tmem200a	2.7401e-12	-3.20554	0.167	0.119	8.22031e-09
Scn5a	4.56161e-12	-6.03918	0.229	0.145	1.36848e-08
Gap43	4.65206e-12	-7.22914	0.249	0.23	1.39562e-08
Slc2a13	5.52775e-12	1.56268	0.309	0.219	1.65833e-08
Dpysl3	5.64675e-12	-2.41503	0.341	0.25	1.69403e-08
Tas1r1	5.849e-12	-5.21301	0.467	0.339	1.7547e-08
Rassf9	6.70815e-12	-1.44284	0.703	0.553	2.01244e-08
Gm29521	6.77237e-12	-0.438835	0.667	0.537	2.03171e-08
Sod3	7.50677e-12	-4.03454	0.065	0.128	2.25203e-08
Spink13	9.4583e-12	0.8419	0.295	0.19	2.83749e-08
Dcn	9.63069e-12	2.01047	0.232	0.373	2.88921e-08
Dtl	1.13857e-11	1.95905	0.496	0.347	3.41571e-08
Prrt1	1.17927e-11	3.37121	0.451	0.318	3.53782e-08
Rorb	1.73405e-11	-3.39655	0.304	0.237	5.20214e-08
Aig1	1.8646e-11	-1.67883	0.439	0.615	5.5938e-08
Ramp3	2.07382e-11	-2.37559	0.165	0.183	6.22147e-08
Adamts5	2.3177e-11	-6.45011	0.481	0.358	6.95309e-08
Defb19	2.8926e-11	5.7827	0.023	0.059	8.67779e-08
Csmd1	3.4369e-11	-9.28735	0.205	0.207	1.03107e-07
Clspn	3.65189e-11	-0.126008	0.232	0.25	1.09557e-07
Cda	3.72904e-11	5.78611	0.158	0.114	1.11871e-07
Rapgef5	4.48038e-11	-0.353218	0.57	0.402	1.34411e-07
Fam111a	4.59559e-11	2.57508	0.609	0.461	1.37868e-07
Kdelr3	4.59942e-11	-3.84984	0.345	0.266	1.37983e-07
Fxyd6	6.79542e-11	-1.67381	0.175	0.192	2.03863e-07
Rgs7bp	7.98276e-11	-10.1117	0.186	0.149	2.39483e-07
Ttc21a	8.8241e-11	15.1439	0.518	0.356	2.64723e-07
Gpr137c	9.19343e-11	-5.31992	0.414	0.323	2.75803e-07
Cdkn3	1.1169e-10	-3.27901	0.065	0.102	3.35071e-07
Neil3	1.12376e-10	-0.285487	0.1	0.136	3.37128e-07
Ndc80	1.50297e-10	-2.37414	0.06	0.159	4.50891e-07
Gm41414	1.59905e-10	-2.51531	0.405	0.273	4.79716e-07
Plau	1.62449e-10	3.33668	0.3	0.216	4.87348e-07
Tnc	1.66709e-10	1.87013	0.45	0.318	5.00128e-07
Lockd	1.76555e-10	-1.05695	0.062	0.123	5.29666e-07
Ckap2l	1.95288e-10	-4.40884	0.094	0.145	5.85864e-07
Snhg11	1.96155e-10	-1.58907	0.227	0.202	5.88466e-07
Gm41609	2.15524e-10	7.95875	0.13	0.117	6.46572e-07
5430401H09Rik	2.23371e-10	1.1298	0.152	0.095	6.70113e-07
Ptprn2	2.49222e-10	3.52233	0.516	0.375	7.47665e-07
Itgb6	2.9245e-10	0.165856	0.411	0.306	8.7735e-07
Ppargc1a	3.15972e-10	-1.58805	0.486	0.32	9.47917e-07
Calca	3.2894e-10	1.76291	0.51	0.354	9.86819e-07
Nfatc1	3.36754e-10	1.02233	0.35	0.233	1.01026e-06
Grid1	3.56735e-10	5.16025	0.421	0.358	1.07021e-06
Nid1	3.59438e-10	-1.02058	0.411	0.295	1.07831e-06
Slc9a7	3.73105e-10	-6.8243	0.073	0.107	1.11932e-06
2310008N11Rik	3.75333e-10	-4.20678	0.45	0.333	1.126e-06
Gm42303	3.89281e-10	-2.33062	0.446	0.349	1.16784e-06
Ust	3.99281e-10	1.69296	0.708	0.591	1.19784e-06
Klhl29	4.16069e-10	2.67852	0.609	0.458	1.24821e-06
Pltp	4.31492e-10	2.38165	0.237	0.178	1.29448e-06
Rims2	4.51736e-10	-2.58894	0.202	0.178	1.35521e-06
Sorbs2os	4.99158e-10	3.11895	0.445	0.282	1.49747e-06
Chsy3	5.32877e-10	0.143763	0.346	0.254	1.59863e-06
Lin7a	5.9532e-10	-0.78012	0.608	0.509	1.78596e-06
Slc17a8	8.86621e-10	4.43819	0.403	0.528	2.65986e-06
Thy1	8.93191e-10	0.373756	0.393	0.34	2.67957e-06
Pcdh9	9.6492e-10	6.4488	0.041	0.078	2.89476e-06
Kdr	9.78482e-10	-1.91044	0.662	0.485	2.93545e-06
Col4a1	1.04024e-09	2.81691	0.784	0.717	3.12072e-06
Tmem204	1.16183e-09	2.79695	0.543	0.427	3.48549e-06
Lhfpl3	1.20242e-09	-0.363072	0.612	0.459	3.60726e-06
Wdr49	1.29924e-09	-8.42713	0.381	0.275	3.89772e-06
Ryr2	1.31686e-09	8.66054	0.26	0.171	3.95058e-06
Ppm1h	1.41393e-09	2.65255	0.235	0.174	4.24178e-06
Cd93	1.42428e-09	-1.22576	0.229	0.19	4.27284e-06
Brca1	1.51679e-09	0.804125	0.378	0.288	4.55037e-06
Pcdh7	1.55386e-09	6.61124	0.554	0.437	4.66159e-06
8030451A03Rik	1.62072e-09	0.240848	0.339	0.249	4.86216e-06
Glipr2	1.64824e-09	2.02799	0.164	0.204	4.94472e-06
Gm10648	1.69102e-09	1.70947	0.557	0.437	5.07307e-06
Slit3	2.00088e-09	3.92199	0.346	0.273	6.00263e-06
Cox4i2	2.04165e-09	6.27258	0.274	0.157	6.12495e-06
Zfp804a	2.27689e-09	6.37611	0.125	0.097	6.83066e-06
Tbx2	2.36221e-09	6.63182	0.154	0.161	7.08662e-06
Slc1a6	2.72438e-09	-4.43895	0.295	0.249	8.17314e-06
Ska1	2.88631e-09	-1.05768	0.116	0.157	8.65894e-06
Ramp1	3.01984e-09	-1.18538	0.138	0.155	9.05952e-06
Jhy	3.02895e-09	1.85139	0.357	0.458	9.08686e-06
Sv2c	3.1298e-09	3.98332	0.54	0.411	9.3894e-06
Rsad2	3.31264e-09	6.28443	0.527	0.667	9.93793e-06
C1qtnf7	3.32886e-09	9.57422	0.524	0.461	9.98658e-06
Scin	3.94198e-09	1.9414	0.415	0.29	1.18259e-05
Ctla2a	4.29245e-09	-2.01309	0.367	0.244	1.28773e-05
Pglyrp1	4.59551e-09	-2.54852	0.601	0.456	1.37865e-05
Tenm4	4.7876e-09	-2.81179	0.241	0.228	1.43628e-05
Ccdc85a	5.85839e-09	1.75842	0.529	0.366	1.75752e-05
Kcnq1	6.80345e-09	11.5058	0.453	0.297	2.04104e-05
Akap6	7.34757e-09	0.288953	0.358	0.25	2.20427e-05
Tnip3	7.47563e-09	0.336694	0.685	0.774	2.24269e-05
Plp1	7.57519e-09	-1.93423	0.395	0.278	2.27256e-05
A430010J10Rik	7.99527e-09	-3.51163	0.451	0.34	2.39858e-05
Acss1	8.90121e-09	-8.58235	0.171	0.19	2.67036e-05
Tbx3	9.25969e-09	6.15618	0.055	0.123	2.77791e-05
Junos	9.59009e-09	1.86305	0.563	0.418	2.87703e-05
Cenpa	1.01664e-08	-3.34463	0.09	0.114	3.04992e-05
Bdnf	1.03571e-08	-1.47197	0.41	0.333	3.10712e-05
Gm15543	1.04366e-08	-3.42413	0.019	0.047	3.13097e-05
Crabp2	1.25196e-08	9.85844	0.145	0.152	3.75588e-05
Draxin	1.27254e-08	0.663629	0.566	0.447	3.81761e-05
Ccnb2	1.32039e-08	-2.53692	0.102	0.13	3.96118e-05
Mrvi1	1.41169e-08	6.65146	0.174	0.14	4.23508e-05
Dpp10	1.76905e-08	-2.06527	0.534	0.637	5.30716e-05
Ankrd1	1.82969e-08	-0.784113	0.384	0.304	5.48908e-05
Tnni3	2.01892e-08	9.02433	0.189	0.173	6.05676e-05
Epha3	2.0276e-08	12.4386	0.061	0.073	6.08279e-05
Col4a2	2.18152e-08	2.97164	0.753	0.658	6.54456e-05
Mir100hg	2.4162e-08	1.61641	0.52	0.404	7.24861e-05
Cck	2.62925e-08	0.689098	0.55	0.449	7.88774e-05
Kcnn4	2.63859e-08	3.37638	0.631	0.553	7.91576e-05
Fgl2	2.82927e-08	2.57299	0.204	0.235	8.48781e-05
Esco2	2.87467e-08	-0.242824	0.053	0.143	8.624e-05
Ldoc1	3.03651e-08	1.52013	0.306	0.231	9.10954e-05
Thsd7a	3.14226e-08	3.90072	0.151	0.154	9.42677e-05
Gm26885	3.26535e-08	1.55609	0.54	0.413	9.79604e-05
Rasgef1a	3.70082e-08	6.15059	0.283	0.185	0.000111025
Pex5l	3.72689e-08	0.702959	0.359	0.282	0.000111807
Il12rb2	3.7282e-08	1.36372	0.596	0.446	0.000111846
Skint6	3.75313e-08	-0.492018	0.415	0.352	0.000112594
Lrrc4c	3.78619e-08	-1.33944	0.782	0.715	0.000113586
G0s2	3.80884e-08	2.36673	0.066	0.109	0.000114265
Gm26691	4.00176e-08	-0.481468	0.322	0.264	0.000120053
Sox11	4.02142e-08	7.03946	0.425	0.344	0.000120643
Rnf152	4.31128e-08	0.748063	0.086	0.142	0.000129338
9330111N05Rik	4.37958e-08	7.36096	0.44	0.318	0.000131387
B3galt1	4.3857e-08	2.23164	0.429	0.301	0.000131571
Pde10a	4.53197e-08	1.43289	0.42	0.321	0.000135959
Zg16	4.84726e-08	8.24586	0.169	0.119	0.000145418
Btk	5.20723e-08	-1.448	0.32	0.245	0.000156217
Cd226	5.3372e-08	4.1741	0.546	0.447	0.000160116
Ror2	5.42307e-08	3.24711	0.093	0.188	0.000162692
Cpxm2	5.71054e-08	2.59319	0.234	0.295	0.000171316
Mxd3	6.04819e-08	-0.706347	0.206	0.226	0.000181446
Tbc1d9	6.1324e-08	-1.04634	0.226	0.159	0.000183972
Slc9b1	6.2199e-08	-1.47884	0.365	0.218	0.000186597
Pde3b	6.23065e-08	0.647158	0.168	0.181	0.000186919
Gm35330	6.54816e-08	4.77169	0.297	0.18	0.000196445
Dnah9	7.11494e-08	2.63272	0.135	0.136	0.000213448
Itga9	7.40441e-08	-7.42092	0.085	0.128	0.000222132
Bmp2k	7.55858e-08	0.790369	0.462	0.361	0.000226757
Neat1	7.80371e-08	2.79219	0.407	0.285	0.000234111
Ptpn7	8.7641e-08	2.1458	0.468	0.368	0.000262923
Ctnnd2	8.82722e-08	6.40284	0.492	0.615	0.000264817
Adgrl2	1.09541e-07	7.41007	0.375	0.288	0.000328622
Itgbl1	1.10699e-07	2.87185	0.337	0.416	0.000332097
Brinp1	1.17741e-07	2.23646	0.34	0.325	0.000353223
Rims1	1.21999e-07	4.59864	0.643	0.667	0.000365996
Coro1a	1.32476e-07	-1.7809	0.464	0.337	0.000397429
Bfsp1	1.36006e-07	3.25114	0.213	0.161	0.000408017
Casp4	1.41423e-07	1.61994	0.579	0.743	0.00042427
Notum	1.48389e-07	-8.27845	0.44	0.363	0.000445168
Mir670hg	1.5284e-07	1.29549	0.531	0.402	0.00045852
Sulf1	1.56158e-07	-2.45671	0.718	0.601	0.000468473
Ccl17	1.58745e-07	5.99236	0.208	0.214	0.000476234
Adarb1	1.60995e-07	-1.10266	0.496	0.366	0.000482985
Pparg	1.62512e-07	3.5796	0.039	0.073	0.000487537
Fgf7	1.64925e-07	-1.74636	0.354	0.237	0.000494775
Ccl5	1.80504e-07	0.103433	0.487	0.354	0.000541512
Vit	1.97765e-07	4.45612	0.344	0.268	0.000593294
Arhgap15	2.24216e-07	4.1149	0.067	0.114	0.000672648
A830018L16Rik	2.29704e-07	0.14263	0.679	0.727	0.000689112
Tchhl1	2.43716e-07	12.5827	0.442	0.358	0.000731147
Rgs16	2.47775e-07	7.30983	0.425	0.283	0.000743325
Igtp	2.76979e-07	4.16069	0.311	0.382	0.000830937
Rasl11b	2.78624e-07	9.53676	0.07	0.105	0.000835872
Nrk	2.82964e-07	15.6122	0.241	0.326	0.000848892
Heyl	2.99214e-07	-13.0563	0.075	0.071	0.000897642
Angpt1	3.04163e-07	9.1775	0.248	0.214	0.000912488
Tox	3.22112e-07	-1.41119	0.155	0.102	0.000966336
Krt18	3.27426e-07	-0.953309	0.809	0.782	0.000982277
Cdh10	3.35445e-07	-3.18081	0.31	0.242	0.00100634
Cdkn2b	3.63491e-07	2.06884	0.326	0.389	0.00109047
Pou3f1	3.76629e-07	1.52674	0.468	0.575	0.00112989
Tmprss9	3.86059e-07	-2.85559	0.457	0.328	0.00115818
Dgki	3.90351e-07	2.55162	0.236	0.282	0.00117105
Cers6	4.0259e-07	-7.11317	0.289	0.23	0.00120777
Gata3	4.26525e-07	-5.63304	0.625	0.468	0.00127958
Clec2h	4.48916e-07	2.73349	0.357	0.226	0.00134675
Gm13481	4.56236e-07	-0.462586	0.028	0.047	0.00136871
Cx3cr1	4.72592e-07	-0.534569	0.476	0.342	0.00141778
Dpp6	4.79045e-07	2.22402	0.107	0.159	0.00143713
Thbd	5.02628e-07	-4.34286	0.514	0.408	0.00150788
Vamp9	5.03763e-07	3.13529	0.412	0.285	0.00151129
Gm5444	5.15748e-07	11.39	0.386	0.454	0.00154724
Clmp	5.79358e-07	0.175661	0.06	0.181	0.00173807
Erbb4	6.05352e-07	1.66608	0.108	0.071	0.00181606
Cd247	6.13151e-07	-2.58698	0.498	0.375	0.00183945
Ackr3	6.19856e-07	-3.01928	0.211	0.181	0.00185957
Ptx3	6.34695e-07	0.225831	0.502	0.37	0.00190408
Dner	6.42242e-07	2.54018	0.172	0.133	0.00192673
Fam189a2	6.51746e-07	-3.71798	0.479	0.363	0.00195524
Gm29282	7.13947e-07	5.95591	0.601	0.71	0.00214184
Gm30382	7.56707e-07	2.75638	0.09	0.142	0.00227012
Cntnap5a	7.5815e-07	10.1203	0.046	0.066	0.00227445
Il23a	7.79372e-07	0.228588	0.455	0.382	0.00233812
Irf1	7.99392e-07	5.21073	0.412	0.511	0.00239817
Tacc1	8.11126e-07	-0.19596	0.273	0.192	0.00243338
Scd1	8.35887e-07	-7.20391	0.179	0.188	0.00250766
Dab1	8.51899e-07	-0.152809	0.466	0.366	0.0025557
Gal	8.53247e-07	2.23267	0.643	0.556	0.00255974
Colgalt2	8.6903e-07	6.23426	0.575	0.661	0.00260709
Fam181b	8.69579e-07	-3.0178	0.222	0.197	0.00260874
Prss35	8.73433e-07	-4.2389	0.02	0.062	0.0026203
Gm41496	8.74813e-07	0.620964	0.541	0.451	0.00262444
Anln	8.92669e-07	-1.42273	0.173	0.237	0.00267801
Lox	9.4004e-07	-1.0986	0.525	0.394	0.00282012
6330403K07Rik	9.66751e-07	10.6632	0.478	0.547	0.00290025
Zdhhc19	9.81458e-07	-1.59922	0.495	0.423	0.00294437
Rgs7	9.91071e-07	0.931162	0.054	0.047	0.00297321
Spp1	1.03986e-06	1.42789	0.029	0.088	0.00311958
Gm37350	1.07838e-06	11.645	0.339	0.266	0.00323514
Tnfaip8l2	1.1106e-06	1.27641	0.247	0.206	0.0033318
Stmn4	1.13094e-06	1.02993	0.521	0.418	0.00339282
Me3	1.13982e-06	6.66437	0.189	0.147	0.00341945
Tbc1d4	1.1538e-06	2.8677	0.424	0.307	0.0034614
Gm16351	1.16321e-06	-1.06273	0.58	0.525	0.00348964
Mfap5	1.21178e-06	4.46431	0.443	0.358	0.00363533
Gm26787	1.242e-06	1.15343	0.487	0.363	0.003726
2810407A14Rik	1.3014e-06	1.24997	0.5	0.397	0.00390419
Zfpm2	1.30626e-06	0.823013	0.574	0.466	0.00391879
Gm6093	1.42097e-06	-3.62806	0.682	0.613	0.00426292
Pstpip2	1.44228e-06	0.318555	0.324	0.233	0.00432683
Gpc6	1.45936e-06	-0.308467	0.177	0.178	0.00437808
Fstl4	1.46706e-06	1.40869	0.442	0.295	0.00440119
Abi3bp	1.47389e-06	6.70892	0.475	0.413	0.00442168
Slc7a2	1.51178e-06	-6.42457	0.151	0.181	0.00453534
Kcnh1	1.63315e-06	-1.92115	0.42	0.321	0.00489946
Ckap2	1.66057e-06	0.415006	0.253	0.238	0.00498172
Slc16a6	1.66416e-06	1.95977	0.415	0.32	0.00499248
Rerg	1.66621e-06	9.47429	0.174	0.145	0.00499864
Hpgd	1.70358e-06	-5.77547	0.243	0.216	0.00511075
Krt8	1.81278e-06	-0.588893	0.788	0.756	0.00543833
Cxcl10	1.829e-06	2.49865	0.629	0.724	0.00548699
Sema3d	2.08582e-06	7.90174	0.026	0.057	0.00625747
Uhrf1	2.1597e-06	1.84849	0.412	0.375	0.00647909
Gm13986	2.31575e-06	-3.33273	0.449	0.313	0.00694724
Masp1	2.3313e-06	-5.12284	0.053	0.086	0.00699389
Mia	2.41642e-06	-1.77142	0.323	0.268	0.00724927
Prrg1	2.6194e-06	-2.83988	0.157	0.111	0.00785821
Emilin1	2.71624e-06	2.70181	0.286	0.259	0.00814872
Tk1	2.75843e-06	-1.512	0.25	0.302	0.00827528
St8sia4	3.09316e-06	-1.77857	0.307	0.242	0.00927949
Xpnpep2	3.15893e-06	2.62636	0.16	0.209	0.0094768
Sox6	3.24937e-06	-1.8531	0.727	0.646	0.0097481
Bok	3.31037e-06	1.19872	0.347	0.237	0.00993111
Sfrp1	3.45115e-06	-1.86735	0.186	0.174	0.0103534
Dgkk	3.49899e-06	2.53967	0.695	0.58	0.010497
Fstl1	3.56021e-06	3.37849	0.468	0.389	0.0106806
Klf2	3.64091e-06	3.45598	0.604	0.484	0.0109227
Gm4951	3.67258e-06	5.57708	0.25	0.328	0.0110177
Arxes2	3.96266e-06	0.545217	0.248	0.211	0.011888
Snapc1	3.99463e-06	5.75467	0.135	0.169	0.0119839
Krt19	4.15452e-06	-1.47801	0.857	0.812	0.0124635
Dbi	4.21917e-06	3.15422	0.27	0.318	0.0126575
Galntl6	4.28225e-06	7.19966	0.52	0.416	0.0128467
Arhgap42	4.5276e-06	5.19726	0.33	0.271	0.0135828
Ckb	4.98677e-06	-0.792279	0.114	0.14	0.0149603
Des	5.39127e-06	-0.229428	0.479	0.394	0.0161738
Cep55	5.45499e-06	-1.65195	0.081	0.152	0.016365
Dtx1	5.58952e-06	-4.06466	0.515	0.399	0.0167686
Kif23	5.95815e-06	-0.478862	0.092	0.181	0.0178745
Dach2	6.10632e-06	5.93854	0.496	0.389	0.0183189
Tmsb15b2	6.50367e-06	-0.47827	0.134	0.114	0.019511
Crmp1	6.54931e-06	10.2291	0.344	0.397	0.0196479
Kcnu1	6.70174e-06	2.4727	0.292	0.206	0.0201052
Cadm2	6.72324e-06	0.194717	0.502	0.397	0.0201697
Lum	6.92972e-06	-12.2202	0.065	0.124	0.0207891
Ctsw	7.46197e-06	-2.77626	0.467	0.361	0.0223859
Mob3b	7.49012e-06	6.87524	0.214	0.216	0.0224704
Rapgef4	7.65456e-06	0.250816	0.207	0.152	0.0229637
Trim9	7.7976e-06	0.910772	0.465	0.389	0.0233928
Nupr1	7.91341e-06	-2.34353	0.042	0.074	0.0237402
Gm28523	7.95467e-06	2.24956	0.493	0.385	0.023864
Cd24a	7.99845e-06	-0.433096	0.258	0.273	0.0239954
Ccser1	8.05641e-06	1.53932	0.581	0.68	0.0241692
Col25a1	8.29946e-06	7.0977	0.114	0.145	0.0248984
Trpc5	8.5151e-06	1.00424	0.394	0.466	0.0255453
Kcnc2	8.58158e-06	-4.0636	0.098	0.104	0.0257447
Brip1	8.78651e-06	5.58008	0.395	0.321	0.0263595
Dlgap5	9.42162e-06	-1.6811	0.111	0.157	0.0282649
Samd5	9.54395e-06	-3.57688	0.165	0.166	0.0286319
Cpa6	9.59881e-06	-0.912826	0.485	0.421	0.0287964
Ephb1	1.02254e-05	-0.262911	0.486	0.326	0.0306761
Ptchd4	1.04586e-05	-0.235614	0.412	0.356	0.0313759
Itga6	1.06089e-05	3.58575	0.414	0.318	0.0318268
Ctnna3	1.09064e-05	-3.829	0.279	0.223	0.0327191
4930471L23Rik	1.21157e-05	-2.2325	0.389	0.266	0.036347
Dnm1	1.24216e-05	0.318143	0.101	0.119	0.0372647
Rnd1	1.26022e-05	0.566883	0.489	0.349	0.0378067
Map2	1.27097e-05	1.7819	0.183	0.183	0.038129
Gbp4	1.27637e-05	-1.67359	0.557	0.644	0.0382911
Serpinb2	1.34827e-05	3.8069	0.907	0.853	0.0404481
Ank	1.35628e-05	-2.98685	0.202	0.192	0.0406884
Lurap1l	1.40175e-05	0.93527	0.693	0.584	0.0420525
Gm13889	1.49667e-05	-12.2832	0.046	0.069	0.0449001
Hhip	1.51825e-05	3.52297	0.62	0.648	0.0455474
Gm10248	1.53237e-05	-2.32443	0.487	0.539	0.045971
Vsig8	1.60083e-05	8.13845	0.34	0.29	0.0480249
Fabp3	1.60442e-05	4.68824	0.431	0.532	0.0481325
Cyct	1.63112e-05	5.07408	0.468	0.411	0.0489336

## Sheet: Monolayer 2-Granulosa 1
Gene	p_val	avg_log2FC	pct.1	pct.2	p_val_adj
Txlnb	1.29553e-29	1.28563	0.575	0.366	3.88659e-26
Upk3b	6.05316e-29	-4.7497	0.027	0.033	1.81595e-25
Cyp26b1	1.98524e-26	-1.93944	0.47	0.275	5.95573e-23
Tmem200a	1.81958e-24	-0.578203	0.394	0.168	5.45874e-21
Kcnk1	4.27953e-24	-7.25443	0.325	0.174	1.28386e-20
Slc16a6	3.15376e-23	-3.46082	0.438	0.235	9.46128e-20
Cda	5.44771e-23	-1.41534	0.565	0.372	1.63431e-19
Ctnna3	9.1978e-23	-1.412	0.668	0.485	2.75934e-19
Xlr	1.68714e-22	-15.4382	0.249	0.14	5.06141e-19
Edil3	1.88417e-22	-3.61321	0.533	0.385	5.65251e-19
Bnc1	3.99489e-22	-9.17609	0.035	0.067	1.19847e-18
Ctla2a	7.50792e-22	-5.30282	0.401	0.219	2.25238e-18
Pcnx2	1.39167e-21	-11.6461	0.076	0.154	4.175e-18
Vat1l	1.88709e-21	-1.6986	0.068	0.088	5.66126e-18
Hsd11b1	3.7295e-21	0.724889	0.208	0.102	1.11885e-17
Gmfg	1.17614e-20	-4.03412	0.675	0.525	3.52843e-17
Fgl2	2.2607e-20	3.71741	0.207	0.123	6.78211e-17
Crygb	1.36482e-19	-9.26868	0.153	0.256	4.09446e-16
Ccdc81	2.51871e-19	-15.7618	0.371	0.205	7.55613e-16
Erbb4	2.59299e-19	-0.428739	0.441	0.286	7.77898e-16
Ndnf	3.19096e-19	-3.63596	0.495	0.343	9.57287e-16
Cyp2s1	3.89778e-19	-8.29641	0.357	0.234	1.16933e-15
Stat4	3.94517e-19	-2.95597	0.597	0.423	1.18355e-15
Tspan8	5.0436e-19	-7.10778	0.688	0.84	1.51308e-15
Itgb7	5.33825e-19	-5.87673	0.569	0.38	1.60148e-15
Inpp4b	1.17916e-18	-5.59637	0.343	0.183	3.53747e-15
S100a2	6.07544e-18	-10.0724	0.306	0.196	1.82263e-14
Rasd1	8.63914e-18	-7.65781	0.387	0.281	2.59174e-14
Arg2	2.61591e-17	4.65077	0.345	0.189	7.84774e-14
Ubash3a	3.29505e-17	-4.4189	0.428	0.281	9.88516e-14
Ccdc162	7.60411e-17	2.78397	0.534	0.358	2.28123e-13
Gm26512	9.11867e-17	-2.69558	0.343	0.172	2.7356e-13
Lcp1	9.55408e-17	-6.30767	0.675	0.515	2.86622e-13
Gpbar1	9.89005e-17	-8.47983	0.119	0.2	2.96702e-13
Gm2895	1.97048e-16	-7.8175	0.492	0.318	5.91144e-13
Kcnd3	1.97519e-16	0.771507	0.375	0.195	5.92557e-13
Tnfrsf26	1.98149e-16	-2.01224	0.119	0.07	5.94446e-13
Lif	2.8876e-16	-6.59702	0.324	0.181	8.66279e-13
Clstn2	4.5738e-16	-3.77632	0.379	0.26	1.37214e-12
Myo5b	1.42506e-15	-4.92815	0.629	0.481	4.27517e-12
Trdc	1.4927e-15	-0.960526	0.227	0.127	4.4781e-12
Cd34	1.91863e-15	-3.86217	0.178	0.092	5.75588e-12
Unc45b	2.09769e-15	-15.502	0.063	0.08	6.29308e-12
Wfdc8	2.8683e-15	-4.50265	0.491	0.348	8.60489e-12
Plin4	2.91475e-15	-2.44199	0.042	0.108	8.74424e-12
1300017J02Rik	4.26125e-15	2.65027	0.379	0.245	1.27838e-11
Abca17	6.30826e-15	-2.60646	0.577	0.417	1.89248e-11
Lnx1	1.44775e-14	-1.93281	0.494	0.345	4.34326e-11
Timp1	1.59503e-14	-3.47361	0.249	0.348	4.7851e-11
Cgnl1	2.64695e-14	-3.32358	0.529	0.387	7.94084e-11
Hapln1	2.75258e-14	-4.59402	0.439	0.291	8.25773e-11
Apobec1	5.73861e-14	-3.42723	0.407	0.269	1.72158e-10
Pakap	7.09226e-14	0.232729	0.675	0.558	2.12768e-10
Hopx	7.21174e-14	-4.66104	0.248	0.155	2.16352e-10
Maf	7.84234e-14	0.271728	0.052	0.077	2.3527e-10
Ciita	7.88797e-14	-14.3651	0.379	0.252	2.36639e-10
Gm15261	8.32564e-14	-5.3327	0.502	0.341	2.49769e-10
Adgrl3	1.37012e-13	-4.62945	0.104	0.123	4.11035e-10
Dst	1.41207e-13	-0.184201	0.696	0.558	4.23621e-10
Elavl2	1.48855e-13	2.04025	0.571	0.425	4.46565e-10
Spink13	1.90685e-13	-2.82902	0.549	0.372	5.72054e-10
Csrnp3	2.20237e-13	1.41022	0.645	0.484	6.60712e-10
Ndrg1	2.88828e-13	-9.96214	0.278	0.139	8.66485e-10
Ebf1	3.83664e-13	3.28718	0.136	0.091	1.15099e-09
Lbp	3.83799e-13	-0.776593	0.457	0.353	1.1514e-09
Pld5	4.72894e-13	4.46423	0.07	0.084	1.41868e-09
Jph1	5.09976e-13	3.87147	0.409	0.239	1.52993e-09
Gm26771	5.5533e-13	-9.9195	0.376	0.24	1.66599e-09
Myo10	6.2397e-13	-2.38578	0.738	0.585	1.87191e-09
Kirrel3	6.48423e-13	1.864	0.779	0.712	1.94527e-09
Hipk2	7.39843e-13	1.32277	0.578	0.414	2.21953e-09
Mki67	7.64474e-13	-2.72953	0.12	0.207	2.29342e-09
Gm13010	8.27609e-13	-12.0659	0.51	0.381	2.48283e-09
Prc1	9.13444e-13	4.14394	0.1	0.122	2.74033e-09
Fli1	9.69279e-13	7.71383	0.384	0.249	2.90784e-09
Lgals1	1.19092e-12	5.67842	0.618	0.764	3.57277e-09
Ret	1.23532e-12	-6.72038	0.414	0.259	3.70597e-09
Prkn	2.2834e-12	4.93856	0.41	0.243	6.85019e-09
Olfr655	2.28964e-12	-2.97898	0.453	0.307	6.86892e-09
Gm35330	2.40079e-12	-0.142022	0.652	0.544	7.20236e-09
Adamts5	3.03475e-12	-4.7447	0.379	0.238	9.10425e-09
Ntm	3.50603e-12	-2.43948	0.529	0.367	1.05181e-08
Aqp5	4.00266e-12	-7.71646	0.327	0.426	1.2008e-08
Des	4.02705e-12	-8.91984	0.264	0.178	1.20811e-08
Smpd3	5.27139e-12	3.48157	0.053	0.054	1.58142e-08
Gm38910	5.31402e-12	-6.93455	0.65	0.512	1.59421e-08
Gna14	7.08158e-12	4.87063	0.271	0.202	2.12447e-08
Stox2	9.20216e-12	-3.20948	0.239	0.116	2.76065e-08
Ahr	1.00609e-11	-3.26597	0.451	0.325	3.01826e-08
Plce1	1.02595e-11	-5.07311	0.433	0.521	3.07784e-08
Prrt1	1.07178e-11	-2.36002	0.73	0.626	3.21533e-08
Dnm1	1.10636e-11	-0.416475	0.271	0.146	3.31908e-08
Top2a	1.18901e-11	1.36073	0.063	0.119	3.56702e-08
Crebrf	1.22891e-11	-1.25704	0.524	0.374	3.68674e-08
Csmd1	1.35667e-11	-5.77784	0.361	0.199	4.07001e-08
Gm28187	1.51075e-11	-10.97	0.625	0.526	4.53225e-08
Bmp4	1.60222e-11	8.75828	0.691	0.589	4.80666e-08
Gm26691	1.6186e-11	-1.81625	0.403	0.258	4.85581e-08
M1ap	1.66546e-11	-6.36392	0.443	0.322	4.99639e-08
Cenpe	1.67423e-11	-3.10212	0.101	0.173	5.02268e-08
Grem1	2.08999e-11	-2.69839	0.291	0.317	6.26998e-08
Gm4107	2.52135e-11	-7.03291	0.487	0.368	7.56406e-08
Kpna7	2.55103e-11	2.44417	0.422	0.278	7.6531e-08
Lum	3.68035e-11	-8.90743	0.077	0.053	1.1041e-07
Gm26787	3.91402e-11	-2.58363	0.515	0.392	1.17421e-07
Aurka	4.39881e-11	-2.44245	0.132	0.211	1.31964e-07
Msln	5.19374e-11	-8.59534	0.03	0.022	1.55812e-07
Lamb3	5.51041e-11	-6.03134	0.333	0.201	1.65312e-07
F3	5.83847e-11	0.196244	0.507	0.374	1.75154e-07
Slc5a7	6.0048e-11	0.860321	0.738	0.638	1.80144e-07
Clec1a	6.73913e-11	-5.24575	0.146	0.077	2.02174e-07
Perp	7.68933e-11	1.21844	0.362	0.242	2.3068e-07
Ifi44	7.99276e-11	-3.60271	0.346	0.226	2.39783e-07
Vpreb3	8.21887e-11	0.901879	0.557	0.485	2.46566e-07
Cd79a	8.26327e-11	-1.06519	0.403	0.257	2.47898e-07
Hmgb2	9.60913e-11	-3.42477	0.117	0.185	2.88274e-07
Nkain3	9.79291e-11	-2.20703	0.421	0.276	2.93787e-07
S100a6	1.38485e-10	-4.64741	0.139	0.234	4.15456e-07
Sez6l2	1.59212e-10	-1.39902	0.26	0.124	4.77637e-07
Cdkn1a	1.82165e-10	-2.99019	0.258	0.133	5.46495e-07
Gngt2	2.01847e-10	-8.81173	0.166	0.125	6.05541e-07
Fam172a	2.14438e-10	-0.495243	0.622	0.475	6.43314e-07
Atf3	2.14571e-10	2.41962	0.414	0.304	6.43713e-07
Mdfic	2.41142e-10	-2.50726	0.58	0.456	7.23427e-07
Kcnn1	2.63662e-10	-4.81507	0.48	0.342	7.90987e-07
Sparc	3.0956e-10	-0.817027	0.359	0.436	9.28681e-07
Osbpl8	3.53458e-10	0.804835	0.489	0.372	1.06037e-06
Plxna4	4.18598e-10	-12.2573	0.109	0.183	1.2558e-06
Adam8	4.51625e-10	-13.1503	0.211	0.136	1.35488e-06
Pcp4l1	4.64178e-10	-11.6255	0.347	0.28	1.39253e-06
Pakap.1	5.39217e-10	2.26504	0.616	0.497	1.61765e-06
Selplg	5.39872e-10	0.447749	0.35	0.207	1.61962e-06
Sycp3	6.28324e-10	-3.20054	0.588	0.487	1.88497e-06
Tdrd5	7.38382e-10	-2.49071	0.45	0.323	2.21515e-06
Unc5c	8.11753e-10	-2.87987	0.575	0.427	2.43526e-06
Plcl1	8.35244e-10	-4.30395	0.132	0.168	2.50573e-06
6330403K07Rik	9.09492e-10	-0.348748	0.44	0.341	2.72848e-06
Tmem178b	9.60993e-10	-3.08342	0.419	0.296	2.88298e-06
Kif20b	9.82204e-10	-1.28212	0.139	0.18	2.94661e-06
Epha7	9.82791e-10	-4.61286	0.493	0.347	2.94837e-06
Mcam	9.95208e-10	2.21059	0.47	0.34	2.98562e-06
Cobll1	1.02723e-09	0.551355	0.529	0.411	3.08169e-06
Kif4	1.04019e-09	-2.6417	0.12	0.205	3.12058e-06
Etl4	1.23309e-09	-9.60474	0.44	0.319	3.69926e-06
Cdc42bpa	1.25267e-09	4.9938	0.647	0.507	3.758e-06
Ankrd44	1.25789e-09	-2.03	0.374	0.248	3.77366e-06
Gm5444	1.28699e-09	-2.19578	0.466	0.352	3.86097e-06
C1qtnf7	1.33762e-09	-1.42399	0.37	0.283	4.01287e-06
Hmmr	1.46806e-09	-2.28273	0.132	0.254	4.40418e-06
Birc5	1.47198e-09	-0.597089	0.149	0.278	4.41593e-06
Sgms1	1.48159e-09	2.12889	0.722	0.616	4.44477e-06
Rasal2	1.49701e-09	1.74964	0.629	0.491	4.49104e-06
Grik2	1.50234e-09	1.6585	0.47	0.351	4.50701e-06
Ngf	1.5943e-09	-1.71994	0.378	0.257	4.78289e-06
Stmn1	1.59901e-09	1.92141	0.462	0.553	4.79704e-06
Cd226	1.62856e-09	-4.59567	0.543	0.4	4.88567e-06
Kit	1.66845e-09	-4.74251	0.401	0.279	5.00534e-06
Scube1	1.67387e-09	0.333288	0.577	0.466	5.02161e-06
Arl4c	1.68228e-09	10.0242	0.224	0.159	5.04685e-06
Ltc4s	1.78864e-09	2.15522	0.064	0.139	5.36592e-06
Gm45184	1.84859e-09	1.78484	0.479	0.378	5.54578e-06
Itgb4	1.92008e-09	4.21198	0.344	0.255	5.76023e-06
Ch25h	2.1777e-09	-3.10982	0.372	0.263	6.5331e-06
1700010K24Rik	2.25559e-09	-3.28858	0.41	0.28	6.76678e-06
Fam111a	2.36507e-09	2.37508	0.082	0.138	7.09522e-06
Dync1i1	2.81665e-09	-0.753535	0.723	0.669	8.44994e-06
5430416N02Rik	3.2138e-09	5.30985	0.261	0.162	9.64141e-06
Gucy1b1	3.25791e-09	-3.34131	0.667	0.543	9.77372e-06
Slc9a9	3.81436e-09	4.24233	0.364	0.24	1.14431e-05
Cfap206	3.91361e-09	-7.76067	0.565	0.435	1.17408e-05
Olfr1033	3.94422e-09	-0.760683	0.335	0.23	1.18326e-05
Zfp385b	4.05142e-09	-1.64802	0.542	0.402	1.21543e-05
Colgalt2	4.56016e-09	-11.7634	0.573	0.452	1.36805e-05
Gstt1	4.58908e-09	-4.78042	0.35	0.287	1.37672e-05
H2-DMb2	4.68497e-09	-8.00005	0.435	0.363	1.40549e-05
Mt3	4.74998e-09	-2.21561	0.523	0.378	1.42499e-05
Rrm2	5.19891e-09	-2.14665	0.141	0.222	1.55967e-05
Anln	5.5414e-09	-0.899405	0.145	0.198	1.66242e-05
Adamts6	5.62276e-09	-0.480973	0.617	0.517	1.68683e-05
Hoxa5	5.68738e-09	-0.154941	0.134	0.103	1.70621e-05
Tk1	5.83044e-09	-0.61181	0.124	0.212	1.74913e-05
Gm26740	6.16744e-09	-10.1064	0.471	0.374	1.85023e-05
Npas3	6.73069e-09	-2.36146	0.118	0.149	2.01921e-05
Sorl1	6.81929e-09	-3.71153	0.468	0.348	2.04579e-05
Opcml	7.07183e-09	-1.23059	0.315	0.25	2.12155e-05
1810062G17Rik	7.33345e-09	-2.81657	0.591	0.507	2.20003e-05
Plp1	7.54865e-09	-2.00703	0.407	0.329	2.26459e-05
2610528A11Rik	7.5851e-09	-0.806647	0.265	0.159	2.27553e-05
Ano4	7.88746e-09	1.77039	0.71	0.597	2.36624e-05
Ifitm1	8.31124e-09	-6.34265	0.971	0.974	2.49337e-05
Serpinb2	8.41287e-09	-1.00394	0.055	0.034	2.52386e-05
Mgarp	8.65879e-09	2.09494	0.242	0.202	2.59764e-05
Fam107b	8.70536e-09	-1.6125	0.245	0.149	2.61161e-05
Cdk1	9.34925e-09	-3.04285	0.114	0.189	2.80477e-05
Fibin	9.43126e-09	-3.0613	0.372	0.255	2.82938e-05
Nova1	1.10389e-08	7.7896	0.55	0.469	3.31168e-05
Btg1	1.10948e-08	1.07892	0.462	0.377	3.32844e-05
Cpm	1.12136e-08	2.33719	0.405	0.288	3.36409e-05
Itgb2	1.1754e-08	-0.855572	0.188	0.13	3.5262e-05
Cadps	1.19497e-08	-4.35935	0.715	0.665	3.58492e-05
Gm4951	1.23059e-08	0.572117	0.293	0.213	3.69176e-05
Ptpn22	1.54138e-08	3.01047	0.338	0.208	4.62414e-05
Nnat	1.5747e-08	-3.04312	0.482	0.349	4.72409e-05
Ednra	1.57864e-08	-3.0497	0.258	0.169	4.73591e-05
Klhl6	1.57951e-08	-12.013	0.528	0.432	4.73854e-05
Tmprss9	1.61901e-08	-5.47349	0.359	0.237	4.85703e-05
Vcl	1.63571e-08	-0.652394	0.572	0.462	4.90713e-05
Egln3	1.64298e-08	-7.65764	0.046	0.046	4.92895e-05
Aff2	1.77695e-08	3.27725	0.64	0.553	5.33085e-05
Fbxl17	1.86607e-08	-0.338123	0.55	0.437	5.5982e-05
Nell2	1.99552e-08	1.34546	0.451	0.331	5.98655e-05
Sh3bgr	2.04507e-08	-1.95519	0.357	0.255	6.13522e-05
Pak3	2.16144e-08	-2.5602	0.642	0.548	6.48431e-05
Cfap54	2.19861e-08	-5.4853	0.567	0.442	6.59582e-05
Sh3gl3	2.35166e-08	-1.4308	0.503	0.402	7.05498e-05
1700016F12Rik	2.44304e-08	-4.51443	0.622	0.477	7.32913e-05
Sytl2	2.4558e-08	-7.53085	0.444	0.323	7.36739e-05
Scara5	2.58979e-08	-2.09244	0.841	0.763	7.76938e-05
Pcdh1	2.67401e-08	-3.89164	0.15	0.125	8.02202e-05
Atrnl1	2.85983e-08	-1.66107	0.501	0.372	8.57949e-05
Ube2e2	2.86608e-08	0.371106	0.498	0.35	8.59823e-05
Krt7	2.88884e-08	-10.7785	0.035	0.032	8.66652e-05
Serpinb9b	3.06482e-08	-4.12355	0.584	0.496	9.19446e-05
Lratd1	3.60825e-08	-9.37569	0.31	0.223	0.000108248
Knl1	3.8755e-08	-2.68622	0.091	0.149	0.000116265
Esrrg	3.89967e-08	-4.14182	0.478	0.371	0.00011699
Msrb3	4.23664e-08	0.832294	0.391	0.258	0.000127099
Tubb2b	4.46036e-08	-0.550484	0.535	0.466	0.000133811
Coro1a	4.46517e-08	-11.0203	0.51	0.403	0.000133955
Gm4117	4.54274e-08	-4.30984	0.573	0.463	0.000136282
Ifitm3	4.84805e-08	-0.173821	0.763	0.818	0.000145441
Akain1	4.90039e-08	0.439188	0.37	0.245	0.000147012
Grb14	5.59225e-08	-1.46495	0.469	0.346	0.000167768
Nckap5	6.05056e-08	-2.08502	0.2	0.128	0.000181517
4932411K12Rik	6.06834e-08	-12.8776	0.098	0.096	0.00018205
Malat1	6.16126e-08	-0.484868	0.489	0.365	0.000184838
Cldn11	6.52084e-08	-3.35377	0.707	0.789	0.000195625
Gm36037	7.33886e-08	-2.09281	0.259	0.212	0.000220166
Fshr	7.58397e-08	-5.21062	0.545	0.396	0.000227519
Tpx2	8.37224e-08	0.684017	0.132	0.235	0.000251167
Lrrtm3	8.44103e-08	-2.46796	0.687	0.632	0.000253231
Egfl6	8.5599e-08	-8.38888	0.151	0.17	0.000256797
Arhgap42	8.65525e-08	-2.04869	0.696	0.606	0.000259657
Adgrv1	9.23229e-08	-0.430958	0.587	0.459	0.000276969
Cpe	9.62905e-08	-2.35333	0.565	0.456	0.000288872
Cdc20	9.86721e-08	-1.62561	0.175	0.279	0.000296016
Neat1	1.04371e-07	0.764814	0.614	0.525	0.000313112
Arhgdib	1.05526e-07	-7.10077	0.447	0.375	0.000316578
Bok	1.07366e-07	0.448879	0.689	0.79	0.000322099
Dlg1	1.11519e-07	0.998642	0.493	0.38	0.000334558
Gm19951	1.12398e-07	0.12686	0.409	0.319	0.000337193
Ptprq	1.249e-07	-3.38271	0.393	0.29	0.0003747
Myl9	1.25618e-07	-0.904881	0.71	0.789	0.000376854
Gm17359	1.29572e-07	5.68629	0.338	0.22	0.000388716
Myh9	1.35114e-07	0.297567	0.625	0.53	0.000405342
Eva1c	1.35818e-07	-6.10569	0.509	0.621	0.000407454
Pla2g5	1.36597e-07	-8.00808	0.398	0.497	0.000409791
Racgap1	1.46931e-07	0.281095	0.162	0.241	0.000440794
Alcam	1.50282e-07	1.17828	0.633	0.54	0.000450845
Cdca3	1.56961e-07	0.815929	0.218	0.352	0.000470884
Lmo7	1.58799e-07	2.72908	0.111	0.135	0.000476396
Mamld1	1.64904e-07	-1.95003	0.52	0.384	0.000494713
Wdr17	1.74086e-07	-12.7891	0.157	0.189	0.000522259
Dnm3	1.75347e-07	4.2235	0.239	0.166	0.000526041
Dnah9	1.75709e-07	4.11985	0.475	0.36	0.000527127
Pou3f1	1.77758e-07	-2.75325	0.201	0.124	0.000533275
Map4	1.82818e-07	-0.381018	0.577	0.483	0.000548454
Atp6v0d2	1.83998e-07	-10.3836	0.409	0.313	0.000551994
Dmkn	1.85138e-07	-10.2219	0.057	0.089	0.000555413
Gm16083	1.87004e-07	1.9222	0.547	0.451	0.000561012
Hspa1b	2.08294e-07	2.64567	0.251	0.148	0.000624881
Masp1	2.10979e-07	3.6191	0.502	0.433	0.000632937
Itpr1	2.13479e-07	-0.90372	0.446	0.357	0.000640438
Incenp	2.34776e-07	-1.77222	0.155	0.183	0.000704329
Cdh13	2.3646e-07	-6.12155	0.316	0.215	0.000709379
Gm38825	2.38641e-07	-0.736177	0.347	0.256	0.000715924
Pgbd5	2.38641e-07	-0.882061	0.534	0.446	0.000715924
Ccn5	2.39068e-07	-7.96645	0.123	0.133	0.000717204
Esco2	2.5061e-07	-8.02225	0.121	0.246	0.000751829
Magi2	2.61157e-07	0.296089	0.607	0.526	0.00078347
Hells	2.62622e-07	-1.73946	0.233	0.296	0.000787865
4930592A05Rik	2.647e-07	2.22209	0.577	0.481	0.000794099
Casp4	2.69587e-07	-4.30834	0.079	0.077	0.000808761
Lgals7	2.72478e-07	-7.83712	0.165	0.272	0.000817434
Nusap1	2.82834e-07	-2.4455	0.088	0.123	0.000848503
Atxn7l1	2.85066e-07	0.875193	0.447	0.344	0.000855199
Rapgef5	2.86443e-07	0.198099	0.201	0.137	0.000859328
Dennd1b	3.06865e-07	2.9052	0.522	0.447	0.000920594
Lrtm1	3.20416e-07	-5.35828	0.68	0.776	0.000961248
Tspan18	3.22445e-07	-4.7317	0.618	0.546	0.000967334
Hist1h4d	3.2547e-07	-2.39031	0.186	0.205	0.000976411
Unc5d	3.25635e-07	-1.28775	0.275	0.156	0.000976904
2900060N12Rik	3.34038e-07	-4.95988	0.56	0.469	0.00100211
Hc	3.55301e-07	-5.69038	0.178	0.135	0.0010659
Rere	3.67847e-07	-0.589854	0.622	0.505	0.00110354
Snhg12	3.80056e-07	2.56309	0.247	0.228	0.00114017
Map2	3.96117e-07	-0.965626	0.515	0.376	0.00118835
Pcdh15	4.06574e-07	-1.29994	0.093	0.132	0.00121972
Olr1	4.3596e-07	-2.3362	0.082	0.064	0.00130788
Diaph2	4.3891e-07	0.435746	0.547	0.423	0.00131673
Spc25	4.41108e-07	-4.37152	0.102	0.175	0.00132332
Lmo2	4.47876e-07	-1.5113	0.574	0.481	0.00134363
Gmpr	4.50342e-07	-4.81364	0.388	0.311	0.00135103
Slc7a1	4.6495e-07	0.144991	0.549	0.443	0.00139485
Zfp462	4.66226e-07	0.20742	0.572	0.446	0.00139868
Ctsc	4.9988e-07	-3.65432	0.257	0.296	0.00149964
Cd40	5.03997e-07	-2.66984	0.168	0.086	0.00151199
Spin2c	5.30185e-07	-8.20334	0.545	0.45	0.00159055
Sfrp2	5.50818e-07	-1.63898	0.347	0.266	0.00165245
Pid1	5.69259e-07	-0.196332	0.41	0.262	0.00170778
Atp13a3	5.91356e-07	0.48045	0.503	0.394	0.00177407
Ndst4	6.04053e-07	-3.77922	0.409	0.283	0.00181216
Pkd1l2	6.16099e-07	-6.86908	0.559	0.437	0.0018483
AA467197	6.47398e-07	0.365104	0.431	0.306	0.00194219
Diaph3	6.66152e-07	-3.50016	0.168	0.229	0.00199846
Tmsb4x	6.81229e-07	-0.761648	0.163	0.22	0.00204369
Scn1b	6.9101e-07	-7.63438	0.197	0.131	0.00207303
Nos1ap	7.24186e-07	-3.0622	0.48	0.368	0.00217256
Samd12	7.91128e-07	-1.32888	0.342	0.205	0.00237338
Rpp25	8.45876e-07	-3.78345	0.321	0.363	0.00253763
Akr1c18	8.47942e-07	-1.84232	0.865	0.887	0.00254383
Olfr1369-ps1	8.96595e-07	-3.04396	0.44	0.492	0.00268979
Gm42303	9.04704e-07	0.888867	0.618	0.556	0.00271411
Gm12296	9.07791e-07	-0.978062	0.561	0.448	0.00272337
Bcl2l11	9.14439e-07	-0.835025	0.408	0.296	0.00274332
Smc2	9.44942e-07	-1.17921	0.229	0.255	0.00283483
Sox5	9.6301e-07	1.43959	0.677	0.618	0.00288903
Fndc3b	9.93383e-07	-1.47521	0.54	0.456	0.00298015
Aldh1a1	9.94829e-07	-0.656242	0.734	0.612	0.00298449
Adarb2	1.00112e-06	-0.209237	0.566	0.443	0.00300336
Gm37245	1.02294e-06	-5.52129	0.485	0.385	0.00306882
Pvt1	1.03265e-06	1.54389	0.434	0.328	0.00309794
Itih5	1.03615e-06	-0.201978	0.354	0.251	0.00310846
Fhad1	1.04902e-06	-1.03241	0.352	0.445	0.00314706
Kcnc2	1.05999e-06	-1.96195	0.594	0.486	0.00317997
Hbegf	1.06333e-06	-0.697492	0.227	0.163	0.00318999
Nap1l2	1.07991e-06	-11.5786	0.354	0.238	0.00323973
Bcar3	1.11409e-06	-3.25234	0.37	0.282	0.00334227
Anxa11os	1.12029e-06	3.87568	0.605	0.519	0.00336088
Peli2	1.14876e-06	-3.21875	0.574	0.482	0.00344627
Atad2	1.15208e-06	-2.67398	0.17	0.212	0.00345625
Nrg1	1.15737e-06	-0.60846	0.184	0.125	0.00347212
Cd68	1.18589e-06	-7.10839	0.282	0.224	0.00355766
Ablim3	1.24226e-06	-2.56566	0.375	0.264	0.00372678
Gldn	1.24316e-06	-1.60358	0.543	0.466	0.00372947
Efr3b	1.34919e-06	-6.2186	0.591	0.506	0.00404758
Btg2	1.35665e-06	-2.53699	0.647	0.507	0.00406995
Igsf11	1.37761e-06	1.05316	0.4	0.304	0.00413282
Kcnip4	1.38124e-06	-7.20771	0.397	0.333	0.00414373
Mgll	1.42046e-06	8.56484	0.135	0.073	0.00426139
Chrm3	1.47056e-06	-1.18899	0.421	0.295	0.00441168
Slc16a10	1.4957e-06	-5.53664	0.339	0.21	0.00448711
Camk1d	1.53438e-06	-0.919007	0.522	0.43	0.00460315
Samd5	1.5714e-06	-7.92942	0.423	0.307	0.00471419
Cd63	1.58682e-06	-0.542996	0.393	0.485	0.00476046
Kctd14	1.59023e-06	-7.85795	0.942	0.954	0.00477068
St5	1.64606e-06	-0.617001	0.784	0.677	0.00493818
Rps6ka2	1.73975e-06	-1.78268	0.414	0.31	0.00521925
Agbl1	1.78489e-06	-7.08453	0.397	0.299	0.00535468
Ndc80	1.79891e-06	4.76936	0.108	0.186	0.00539673
Pbk	1.82208e-06	2.294	0.476	0.565	0.00546623
Nuf2	1.83203e-06	-4.09881	0.118	0.169	0.00549609
Pcyt1a	1.89959e-06	-1.44076	0.634	0.537	0.00569876
Ifitm2	1.91085e-06	-0.534916	0.864	0.897	0.00573255
Cd36	1.92445e-06	-4.91572	0.391	0.28	0.00577336
Tmtc1	1.93952e-06	1.97492	0.55	0.432	0.00581856
Tmem108	1.94181e-06	0.646875	0.221	0.231	0.00582544
Gab2	1.94641e-06	-3.59835	0.565	0.473	0.00583922
Dpp10	2.02039e-06	-8.76095	0.509	0.38	0.00606117
Fbxl7	2.02039e-06	-0.348448	0.355	0.269	0.00606117
Adamts1	2.0434e-06	5.35077	0.371	0.269	0.00613019
Lix1	2.0877e-06	-1.02589	0.414	0.301	0.00626311
Ifi47	2.14704e-06	-7.99105	0.273	0.351	0.00644112
Actr3b	2.17041e-06	3.59038	0.271	0.223	0.00651122
Ppia	2.18269e-06	-2.55086	0.326	0.416	0.00654808
Slc14a2	2.21631e-06	-2.00196	0.265	0.179	0.00664894
Npr3	2.26474e-06	-0.17011	0.453	0.331	0.00679423
BC005537	2.30552e-06	1.15709	0.539	0.454	0.00691656
Wfdc1	2.31745e-06	1.89264	0.361	0.445	0.00695236
Fgf13	2.3289e-06	-4.98013	0.475	0.322	0.0069867
Dip2c	2.38304e-06	-1.9818	0.548	0.453	0.00714912
Enpp2	2.42359e-06	-12.1633	0.245	0.315	0.00727076
Sorbs2os	2.48158e-06	-1.55273	0.601	0.53	0.00744474
Pltp	2.64755e-06	0.674546	0.43	0.354	0.00794264
Aldh1a2	2.66056e-06	-5.5777	0.124	0.197	0.00798167
Bcas3	2.78625e-06	-1.12065	0.507	0.404	0.00835876
Ptpn18	2.84923e-06	-6.456	0.53	0.431	0.00854769
H2afz	2.99875e-06	1.30164	0.333	0.392	0.00899624
Filip1l	3.01901e-06	1.28288	0.652	0.566	0.00905702
Etv6	3.05425e-06	1.42412	0.686	0.638	0.00916275
Cenpm	3.22674e-06	-3.4387	0.337	0.41	0.00968021
Dner	3.25299e-06	0.68561	0.524	0.438	0.00975897
Gm20468	3.2749e-06	-5.97326	0.415	0.328	0.00982469
Ckmt2	3.3084e-06	-1.11933	0.444	0.343	0.00992521
Ass1	3.30917e-06	-3.57585	0.299	0.184	0.0099275
Arnt2	3.36083e-06	-0.793844	0.643	0.567	0.0100825
Gm11437	3.53028e-06	-2.83426	0.443	0.331	0.0105908
Arg1	3.70107e-06	-8.42751	0.512	0.412	0.0111032
Ivns1abp	3.72586e-06	-1.01443	0.695	0.6	0.0111776
Specc1	3.85046e-06	1.88177	0.626	0.548	0.0115514
Nrxn2	3.9599e-06	-2.69136	0.193	0.21	0.0118797
Dach2	3.98452e-06	-2.21061	0.57	0.458	0.0119536
Hs6st2	3.98635e-06	-0.268718	0.834	0.801	0.0119591
Rnf180	4.25157e-06	1.62062	0.515	0.4	0.0127547
Btbd3	4.3143e-06	1.58654	0.292	0.211	0.0129429
Cdkn1c	4.32517e-06	-5.26142	0.364	0.261	0.0129755
Arhgap6	4.38092e-06	-0.344434	0.507	0.421	0.0131428
Sgcz	4.38192e-06	-8.05317	0.598	0.516	0.0131458
Fam184a	4.39496e-06	-3.04105	0.214	0.158	0.0131849
Akap13	4.4587e-06	-0.256709	0.673	0.564	0.0133761
Itga9	4.60142e-06	-7.088	0.284	0.241	0.0138042
Fcgr2b	4.64254e-06	-9.13863	0.168	0.247	0.0139276
Nrep	4.76042e-06	-0.674298	0.392	0.343	0.0142813
Nectin2	4.86232e-06	-0.86476	0.415	0.485	0.0145869
Hspb1	4.88784e-06	-2.43657	0.222	0.191	0.0146635
Kcnn2	4.88895e-06	-3.87845	0.588	0.5	0.0146668
Efnb1	5.07933e-06	-1.03178	0.409	0.504	0.015238
Fbxo32	5.10594e-06	1.0522	0.621	0.533	0.0153178
Ank2	5.34667e-06	-0.61584	0.641	0.542	0.01604
Fabp4	5.48782e-06	-5.0908	0.422	0.312	0.0164635
Pard6b	5.54026e-06	-2.91372	0.192	0.146	0.0166208
Myo3b	5.58812e-06	-6.62263	0.291	0.204	0.0167643
Ext1	5.59697e-06	1.67925	0.502	0.407	0.0167909
Gm12514	5.65041e-06	-5.56707	0.657	0.583	0.0169512
Palld	5.65296e-06	0.398937	0.125	0.169	0.0169589
Cxcl10	5.65552e-06	-0.37422	0.134	0.179	0.0169666
Spock2	5.82944e-06	-2.56471	0.542	0.446	0.0174883
Fgf9	5.87437e-06	-1.57411	0.265	0.18	0.0176231
Unc13c	5.89696e-06	-5.36196	0.331	0.274	0.0176909
Hdac8	6.12888e-06	-0.759499	0.686	0.619	0.0183866
Areg	6.1649e-06	-3.65634	0.204	0.107	0.0184947
Shcbp1l	6.26006e-06	-1.18934	0.384	0.29	0.0187802
Them7	6.27841e-06	-6.31107	0.478	0.392	0.0188352
Lrrtm4	6.29398e-06	-0.284866	0.366	0.28	0.0188819
Tox	6.42564e-06	-5.73463	0.577	0.497	0.0192769
Fabp3	6.49392e-06	-1.93191	0.809	0.769	0.0194818
Cyp2j8	6.61768e-06	-4.88403	0.615	0.511	0.019853
Gm16701.1	6.66841e-06	1.00063	0.455	0.37	0.0200052
Rasgef1a	6.76188e-06	-2.21548	0.553	0.454	0.0202856
Sox5os3	6.87046e-06	-4.21192	0.498	0.39	0.0206114
Gm12248	6.93236e-06	-3.82825	0.374	0.404	0.0207971
Igfbp4	6.96039e-06	2.05455	0.206	0.179	0.0208812
Crim1	7.02936e-06	0.948803	0.612	0.531	0.0210881
Acss3	7.15325e-06	-5.2081	0.247	0.167	0.0214597
Gm26754	7.22082e-06	-4.03861	0.36	0.257	0.0216624
Prkg2	7.2532e-06	0.26601	0.209	0.215	0.0217596
Wnt4	7.32987e-06	0.338651	0.862	0.909	0.0219896
Susd3	7.35779e-06	-3.10106	0.438	0.394	0.0220734
Ccdc85a	7.61028e-06	-11.4167	0.64	0.553	0.0228308
Man1a	7.80115e-06	-4.72278	0.316	0.267	0.0234035
Hist1h2bc	7.92386e-06	-5.17602	0.299	0.303	0.0237716
Cmpk2	7.93447e-06	-2.20095	0.406	0.335	0.0238034
Gm13986	7.93801e-06	-6.21929	0.543	0.402	0.023814
Sugct	7.99125e-06	-1.46988	0.368	0.278	0.0239738
Lcp2	8.76375e-06	-9.25758	0.444	0.317	0.0262912
C1galt1	8.82228e-06	0.145035	0.58	0.508	0.0264668
Krt76	8.82815e-06	3.60489	0.689	0.729	0.0264844
Tex14	8.98814e-06	-3.03815	0.483	0.372	0.0269644
Edn1	9.08627e-06	0.346993	0.3	0.195	0.0272588
Cdk8	9.16713e-06	0.186783	0.51	0.402	0.0275014
Tmtc2	9.25278e-06	2.78248	0.618	0.526	0.0277583
A330015K06Rik	9.33712e-06	-7.77843	0.286	0.206	0.0280114
Olfml3	9.59882e-06	-14.3851	0.205	0.253	0.0287965
Nppc	9.66053e-06	-5.52777	0.357	0.238	0.0289816
Gm26885	9.83707e-06	-3.61264	0.313	0.225	0.0295112
Adcy10	1.024e-05	-3.82507	0.337	0.214	0.0307199
Ube2c	1.02603e-05	-1.37469	0.125	0.224	0.0307809
Slfn2	1.07717e-05	-5.05975	0.251	0.205	0.0323152
Clec2h	1.08525e-05	-6.47078	0.394	0.468	0.0325576
Ncam1	1.08956e-05	1.69758	0.362	0.429	0.0326867
Qrfprl	1.1216e-05	-5.68253	0.413	0.351	0.033648
Myo1e	1.14121e-05	-2.20154	0.585	0.476	0.0342362
Zbtb20	1.17034e-05	-0.443389	0.643	0.542	0.0351101
Zdhhc19	1.22993e-05	-1.95884	0.213	0.19	0.0368978
Mme	1.25764e-05	-7.52308	0.298	0.238	0.0377291
Kansl1	1.26894e-05	-0.786529	0.633	0.524	0.0380683
Slf2	1.277e-05	0.400851	0.629	0.515	0.0383099
Nfat5	1.2851e-05	-0.224338	0.526	0.414	0.038553
Il11	1.2865e-05	-7.76018	0.225	0.165	0.0385951
Gm6980	1.30971e-05	2.00496	0.258	0.149	0.0392912
Rabgap1l	1.33041e-05	0.31999	0.552	0.433	0.0399123
Arap2	1.33128e-05	-2.54556	0.522	0.419	0.0399384
Igf1r	1.33215e-05	-1.3891	0.528	0.426	0.0399645
Rrbp1	1.37306e-05	0.961757	0.35	0.293	0.0411917
Alad	1.38897e-05	-0.861145	0.621	0.674	0.041669
Pacrg	1.39017e-05	-0.83823	0.622	0.511	0.0417052
Ptk2b	1.39411e-05	7.25966	0.266	0.187	0.0418232
9530036O11Rik	1.41178e-05	-3.72431	0.268	0.312	0.0423535
Fdps	1.42101e-05	0.366478	0.242	0.319	0.0426302
Acta2	1.4275e-05	3.62845	0.058	0.126	0.042825
Chchd10	1.46515e-05	-1.27069	0.656	0.722	0.0439544
Hist1h1b	1.50895e-05	8.35225	0.145	0.154	0.0452686
Stox1	1.5257e-05	-8.63322	0.463	0.349	0.0457711
Rnf150	1.54998e-05	-3.74473	0.332	0.272	0.0464995
Zswim6	1.57022e-05	1.76999	0.556	0.451	0.0471065
Slc25a21	1.58556e-05	-5.87383	0.577	0.477	0.0475667
Gimap5	1.60415e-05	-3.98411	0.166	0.172	0.0481246
Lpxn	1.61981e-05	5.56606	0.312	0.23	0.0485942
Gm31135	1.6402e-05	-8.17275	0.319	0.368	0.049206

## Sheet: Monolayer 3-Granulosa 2
Gene	p_val	avg_log2FC	pct.1	pct.2	p_val_adj

## Sheet: Monolayer 4-Immune
Gene	p_val	avg_log2FC	pct.1	pct.2	p_val_adj
Shcbp1l	7.68932e-16	15.0644	0.264	1	2.3068e-12
Cmya5	7.98313e-16	14.8642	0.225	1	2.39494e-12
Gm26512	3.15053e-15	14.2753	0.109	1	9.45159e-12
Tspan11	5.86392e-15	9.67055	0.062	0.929	1.75918e-11
S100a2	7.36082e-14	13.8047	0.217	1	2.20825e-10
Ptch1	5.20278e-13	4.74392	0.078	0.75	1.56083e-09
Hdc	5.56552e-13	11.3839	0.109	0.929	1.66966e-09
Igsf6	8.60776e-13	-14.0402	0.744	0.036	2.58233e-09
Dach2	1.51446e-12	-15.6258	0.876	0.071	4.54339e-09
A330040F15Rik	1.78621e-12	14.2907	0.101	0.893	5.35864e-09
Gm10138	2.32351e-12	7.52269	0.256	0.964	6.97054e-09
Lhfpl3	2.32351e-12	15.1425	0.202	0.821	6.97054e-09
Gm29282	7.229e-12	15.6824	0.202	0.821	2.1687e-08
Scfd2	1.32457e-11	8.6014	0.504	1	3.9737e-08
Tmsb15b2	1.41114e-11	10.8987	0.085	0.893	4.23341e-08
Irx5	1.76004e-11	5.55898	0.008	0.357	5.28012e-08
Col11a2	2.05964e-11	-1.01301	0.194	0.893	6.17892e-08
Mpeg1	3.18974e-11	15.0284	0.302	0.964	9.56921e-08
Hist1h2ae	3.39429e-11	5.56694	0.287	0.893	1.01829e-07
Casp4	6.48679e-11	-3.53191	0.109	0.857	1.94604e-07
Tagap	8.80211e-11	2.3278	0.248	0.857	2.64063e-07
1300017J02Rik	1.15644e-10	15.9664	0.124	0.643	3.46932e-07
Fbn1	1.26612e-10	6.18941	0.171	0.893	3.79836e-07
Sult2b1	1.30489e-10	5.92938	0.093	0.893	3.91467e-07
Gpc1	2.30548e-10	-3.58094	0.062	0.321	6.91645e-07
Selenbp1	2.3751e-10	-13.3098	0.597	0.036	7.12531e-07
Ak8	2.92332e-10	16.8521	0.333	1	8.76995e-07
Ctnna2	3.0111e-10	-11.4348	0.659	0.036	9.0333e-07
Slc40a1	5.57819e-10	-11.3193	0.543	0.071	1.67346e-06
Ksr2	5.91275e-10	-12.1171	0.814	0.071	1.77382e-06
Incenp	9.12798e-10	1.34795	0.481	0.893	2.73839e-06
Hmgn3	1.02406e-09	-4.2546	0.651	0.071	3.07218e-06
Tnfrsf11a	1.2514e-09	-1.25233	0.899	0.464	3.75419e-06
Anks1b	1.6635e-09	-2.54054	0.109	0.821	4.99049e-06
Gask1b	1.71134e-09	1.77953	0.124	0.643	5.13402e-06
Kcnip4	1.81108e-09	-17.8591	0.822	0.179	5.43323e-06
Maml3	2.02783e-09	10.7426	0.442	0.929	6.08348e-06
Rgl1	2.33452e-09	4.05944	0.225	0.857	7.00357e-06
Rnf17	2.53976e-09	11.8221	0.101	0.857	7.61927e-06
Itga1	2.53976e-09	15.0598	0.364	0.929	7.61927e-06
Tmcc3	4.43302e-09	-4.37014	0.178	0.786	1.32991e-05
Fam110a	4.43302e-09	-1.19874	0.403	0.071	1.32991e-05
Srgap1	4.55724e-09	-5.65611	0.527	0.107	1.36717e-05
Rasal2	5.08886e-09	-6.45945	0.031	0.107	1.52666e-05
Plat	6.0011e-09	10.9943	0.186	0.714	1.80033e-05
Rasgrf2	6.33914e-09	-1.49105	0.178	0.857	1.90174e-05
Ankle2	6.33914e-09	9.38435	0.202	0.857	1.90174e-05
Tyms	6.88116e-09	4.56178	0.039	0.393	2.06435e-05
Parp8	7.07166e-09	4.29765	0.364	0.964	2.1215e-05
Angpt1	7.88624e-09	6.77855	0.473	0.893	2.36587e-05
Ndc80	8.10373e-09	7.03214	0.078	0.821	2.43112e-05
Kcnj3	8.32705e-09	-17.1678	0.698	0.107	2.49812e-05
Tmem171	9.0335e-09	-18.2034	0.721	0.179	2.71005e-05
Apobec1	9.28168e-09	2.14024	0.256	0.857	2.7845e-05
Gucy1b1	9.28168e-09	-16.2259	0.465	0.071	2.7845e-05
Foxq1	1.00666e-08	-19.0244	0.636	0.143	3.01999e-05
Osgin1	1.18348e-08	5.08351	0.116	0.75	3.55044e-05
Rgs20	1.21574e-08	-18.6933	0.605	0.179	3.64723e-05
Xlr4b	1.42805e-08	1.71723	0.597	0.071	4.28416e-05
Gm45507	1.76787e-08	13.1994	0.271	0.857	5.30361e-05
Wdr49	1.91456e-08	-17.6765	0.721	0.179	5.74367e-05
Rfc4	1.96603e-08	-3.18422	0.124	0.036	5.89809e-05
Mms22l	2.01884e-08	-9.89701	0.271	0.036	6.05653e-05
Itih5	2.42908e-08	17.3136	0.419	0.929	7.28725e-05
Gm20528	2.6987e-08	-18.9456	0.643	0.179	8.09611e-05
Stambpl1	2.99727e-08	11.5904	0.155	0.714	8.99181e-05
Dlgap1	3.24198e-08	3.76209	0.248	0.679	9.72595e-05
Rapgef4	3.50603e-08	6.05155	0.256	0.821	0.000105181
Cenpp	3.5986e-08	2.43449	0.729	1	0.000107958
Jhy	4.09813e-08	-15.7073	0.636	0.071	0.000122944
N4bp3	5.73226e-08	3.51166	0.744	0.179	0.000171968
Gbp5	6.68474e-08	-2.25606	0.395	0.929	0.000200542
Mgll	7.78975e-08	0.14328	0.248	0.893	0.000233693
Tbc1d9	9.78552e-08	13.409	0.457	1	0.000293566
Col6a2	1.16717e-07	5.32678	0.14	0.571	0.000350152
Sertad2	1.16717e-07	2.18137	0.085	0.357	0.000350152
Akr1c14	1.25837e-07	-3.82486	0.512	0.071	0.000377512
Hmgcr	1.35645e-07	-0.608678	0.14	0.071	0.000406935
Spns2	1.39076e-07	10.6994	0.233	0.821	0.000417227
Dhrs3	1.4259e-07	8.35495	0.279	0.821	0.000427771
Ndrg1	1.82804e-07	-7.12984	0.853	0.393	0.000548412
Sdc2	1.9207e-07	0.747401	0.605	0.964	0.000576209
Tgfbr1	2.06825e-07	3.86507	0.434	0.893	0.000620474
Gbp3	2.3969e-07	9.41942	0.178	0.607	0.000719069
Crabp2	2.57961e-07	8.27868	0.07	0.536	0.000773882
Fgf13	2.70881e-07	14.2868	0.171	0.571	0.000812643
Pkd2l2	3.62566e-07	15.8759	0.171	0.679	0.0010877
Dnajc6	3.89798e-07	-5.3771	0.659	0.107	0.0011694
Pstpip2	3.89798e-07	18.7196	0.853	0.393	0.0011694
Slc16a3	3.99307e-07	9.44518	0.109	0.429	0.00119792
Pag1	4.39628e-07	0.613357	0.248	0.964	0.00131888
Fbxo5	4.50306e-07	3.50137	0.326	0.821	0.00135092
Spc25	5.0756e-07	-2.95221	0.729	0.25	0.00152268
Serpinb6b	6.28774e-07	-13.171	0.674	0.964	0.00188632
2810407A14Rik	6.75053e-07	-16.4684	0.767	0.107	0.00202516
Shisa8	7.07711e-07	-0.851295	0.705	0.143	0.00212313
Oasl1	7.59569e-07	9.87804	0.45	0.857	0.00227871
Mmd	7.96154e-07	3.24548	0.233	0.679	0.00238846
Nr3c2	1.07877e-06	4.43384	0.248	0.857	0.00323632
Gtdc1	1.15655e-06	8.6287	0.271	0.857	0.00346965
Unc119	1.15655e-06	-0.635635	0.659	1	0.00346965
Pls3	1.21137e-06	3.3121	0.132	0.429	0.00363411
Gm26771	1.23971e-06	1.88576	0.287	0.036	0.00371913
Rbfox1	1.39124e-06	2.84323	0.605	0.929	0.00417372
Col4a4	1.83105e-06	13.8917	0.124	0.75	0.00549315
Cep128	1.96032e-06	12.6385	0.186	0.643	0.00588095
Apbb2	1.96032e-06	-4.78368	0.829	0.464	0.00588095
Pltp	2.45758e-06	3.59909	0.302	0.75	0.00737274
Lmo7	2.45758e-06	10.9714	0.124	0.357	0.00737274
Gimap5	2.57062e-06	-1.27378	0.457	0.929	0.00771187
Plpp1	2.74959e-06	-1.14953	0.752	0.393	0.00824878
Slc23a3	3.21488e-06	17.4836	0.186	0.5	0.00964463
Kcnab1	3.83911e-06	0.162644	0.31	0.786	0.0115173
Rgs3	3.92487e-06	7.95976	0.287	0.75	0.0117746
Eva1b	4.10191e-06	11.3825	0.124	0.429	0.0123057
Hmgn5	4.57863e-06	-5.04891	0.14	0.107	0.0137359
Adam8	4.88967e-06	14.5498	0.62	0.929	0.014669
Kcnmb4	4.99777e-06	18.0139	0.202	0.357	0.0149933
Ddit4	5.10817e-06	10.2542	0.132	0.607	0.0153245
Fndc9	5.69607e-06	8.58169	0.442	0.107	0.0170882
Xpnpep2	6.07933e-06	16.8214	0.171	0.643	0.018238
Itpr1	6.07933e-06	-2.24155	0.403	0.214	0.018238
Uhrf1	6.62888e-06	-4.80695	0.884	0.357	0.0198866
Fmnl2	6.62888e-06	-1.29503	0.318	0.036	0.0198866
Cacna1d	7.0719e-06	-4.0804	0.682	0.107	0.0212157
Gm10320	7.38284e-06	1.81351	0.07	0.036	0.0221485
Myo1d	7.54316e-06	10.2886	0.171	0.571	0.0226295
Calca	8.04436e-06	2.68019	0.814	0.321	0.0241331
Eng	8.57731e-06	-8.24072	0.744	0.25	0.0257319
Ptpn13	8.57731e-06	-1.9941	0.659	0.179	0.0257319
Zfp36	9.1439e-06	-2.91098	0.566	0.821	0.0274317
Agbl1	9.54131e-06	12.3288	0.326	0.679	0.0286239
Hspa4l	9.74614e-06	2.91183	0.233	0.75	0.0292384
Sec24d	1.03862e-05	-0.912776	0.155	0.179	0.0311585
Hopx	1.06083e-05	14.4278	0.178	0.643	0.0318249
Fat4	1.10662e-05	-10.1841	0.721	0.321	0.0331986
Spint2	1.10662e-05	-1.91276	0.07	0.107	0.0331986
Dok2	1.2295e-05	1.9371	0.698	0.179	0.0368851
Itm2a	1.30937e-05	7.31334	0.186	0.607	0.0392812
Nt5e	1.36534e-05	-5.23011	0.45	0.143	0.0409603
Cd200	1.4842e-05	-8.50704	0.101	0.25	0.0445261
Trpm8	1.54727e-05	-1.42645	0.76	0.857	0.0464182
Adamts6	1.57976e-05	9.89	0.233	0.679	0.0473927
Pparg	1.64669e-05	-12.6621	0.597	0.143	0.0494006

## Sheet: Monolayer 5-Luteal 1
Gene	p_val	avg_log2FC	pct.1	pct.2	p_val_adj
Gm31392	1.3755e-70	-7.27511	0.397	0.22	4.12649e-67
Klhl6	3.05315e-56	3.73952	0.265	0.155	9.15945e-53
Il34	1.9976e-51	0.791596	0.25	0.147	5.9928e-48
Sorl1	2.71031e-50	-3.9349	0.465	0.261	8.13094e-47
Igfbp5	2.22837e-45	-2.82699	0.358	0.243	6.68512e-42
Hsd11b1	2.75653e-45	3.70277	0.302	0.19	8.2696e-42
Eya4	5.84559e-44	-3.31637	0.45	0.318	1.75368e-40
Upk1b	5.06375e-40	-9.72544	0.034	0.01	1.51913e-36
Inpp4b	7.91694e-38	-3.26946	0.201	0.088	2.37508e-34
Gpm6a	4.24335e-37	-2.38174	0.025	0.022	1.27301e-33
Gimap5	1.17272e-36	-7.74207	0.234	0.143	3.51815e-33
Ctla2a	3.50846e-36	3.92548	0.221	0.117	1.05254e-32
Ankrd44	1.77551e-35	-2.97281	0.173	0.124	5.32654e-32
Inpp5d	3.50718e-35	0.410462	0.351	0.191	1.05215e-31
Spn	1.01985e-34	-3.02901	0.325	0.211	3.05955e-31
Ptpn18	3.55249e-34	-6.28056	0.39	0.246	1.06575e-30
Arhgap45	3.43089e-33	-4.45037	0.214	0.103	1.02927e-29
Trf	3.48544e-33	-4.98318	0.268	0.185	1.04563e-29
Pde2a	3.25642e-32	-2.95819	0.262	0.176	9.76927e-29
Slc38a4	8.96889e-32	-11.6437	0.081	0.081	2.69067e-28
Plxna4	2.32395e-31	-10.2822	0.013	0.01	6.97186e-28
Samd12	4.78578e-31	-5.84751	0.173	0.112	1.43573e-27
Stat4	5.36079e-31	-9.35084	0.437	0.288	1.60824e-27
1700016F12Rik	5.58995e-31	-3.76727	0.501	0.368	1.67699e-27
Gimap4	6.96501e-31	2.43283	0.266	0.163	2.0895e-27
Rasd1	2.71652e-30	-9.05352	0.232	0.179	8.14957e-27
St6galnac3	2.82592e-30	-13.6715	0.065	0.036	8.47775e-27
Tbx3	9.10379e-30	1.0749	0.107	0.059	2.73114e-26
Upk3b	3.14948e-29	-0.264754	0.031	0.01	9.44843e-26
Rspo1	4.65992e-29	-6.90139	0.027	0.025	1.39798e-25
Dock2	8.30834e-29	6.12279	0.397	0.237	2.4925e-25
Tubb3	9.3771e-29	-2.43761	0.386	0.296	2.81313e-25
Krt7	2.13766e-28	-6.33013	0.022	0.012	6.41298e-25
Ntm	2.77254e-28	-11.9178	0.34	0.233	8.31763e-25
Fam107b	3.7679e-28	-4.8825	0.088	0.069	1.13037e-24
Angptl7	4.95759e-28	1.57896	0.025	0.021	1.48728e-24
Agt	7.37209e-28	-4.3256	0.472	0.347	2.21163e-24
Gm4107	1.87084e-27	0.623654	0.255	0.172	5.61251e-24
Tdrd5	7.86448e-27	-4.90435	0.27	0.217	2.35934e-23
Hspa1b	1.35574e-26	2.40202	0.296	0.176	4.06722e-23
Socs3	3.08647e-26	-2.05895	0.21	0.185	9.25941e-23
Gdpd2	4.56436e-26	-6.32977	0.464	0.376	1.36931e-22
H2-DMb2	6.04575e-26	-5.99233	0.357	0.265	1.81372e-22
Gm26885	7.3748e-26	-3.85045	0.185	0.113	2.21244e-22
Gm26740	1.22431e-25	-5.04428	0.225	0.147	3.67294e-22
Tmtc1	8.50977e-25	-12.4005	0.168	0.155	2.55293e-21
Rnf165	1.70307e-23	-3.089	0.376	0.272	5.10922e-20
Nppc	2.26804e-23	-6.20783	0.428	0.309	6.80411e-20
Kcnk1	3.5676e-23	-7.09633	0.12	0.094	1.07028e-19
Lcp1	6.94598e-23	4.98634	0.358	0.246	2.08379e-19
Itgb7	7.69723e-23	-0.513878	0.388	0.256	2.30917e-19
1810062G17Rik	1.04089e-22	-5.77296	0.573	0.448	3.12267e-19
Gm45184	2.29155e-22	1.02601	0.441	0.352	6.87466e-19
Arhgdib	4.67854e-22	2.87194	0.175	0.131	1.40356e-18
Wnt6	5.4288e-22	-7.3162	0.169	0.116	1.62864e-18
Csmd1	1.05108e-21	-8.52574	0.234	0.152	3.15324e-18
Cd79a	1.1569e-21	-0.645508	0.352	0.241	3.47069e-18
Pou2f2	1.49898e-21	-0.147388	0.402	0.296	4.49694e-18
Ano2	2.47254e-21	-1.2438	0.306	0.34	7.41763e-18
Serpina3g	2.5816e-21	-11.6762	0.023	0.035	7.74479e-18
Tnfrsf26	3.44646e-21	-4.71471	0.073	0.053	1.03394e-17
Myo5b	3.71696e-21	-6.31111	0.306	0.224	1.11509e-17
Tmem184a	7.06646e-21	-7.85119	0.365	0.316	2.11994e-17
Krt19	8.90861e-21	-4.70862	0.022	0.019	2.67258e-17
Vat1l	1.13249e-20	7.53506	0.048	0.038	3.39748e-17
Nuf2	3.15801e-20	-3.27593	0.063	0.113	9.47403e-17
Cox6a2	4.05474e-20	-2.4851	0.257	0.179	1.21642e-16
Ppp1r1c	4.97688e-20	-1.667	0.304	0.217	1.49306e-16
H2-Eb1	8.08204e-20	2.53018	0.293	0.231	2.42461e-16
Gm19951	8.28637e-20	-4.56257	0.334	0.237	2.48591e-16
Slfn2	1.16204e-19	-3.41474	0.248	0.16	3.48613e-16
Cst8	1.77101e-19	-0.544752	0.554	0.438	5.31303e-16
Ldb2	2.3774e-19	-4.61463	0.219	0.147	7.13219e-16
2810407A14Rik	2.82643e-19	-4.14927	0.238	0.173	8.47928e-16
Lnx1	3.84831e-19	-7.86356	0.257	0.191	1.15449e-15
Ppp2r2b	4.35101e-19	-7.52019	0.016	0.007	1.3053e-15
Rnf144a	4.63367e-19	3.03531	0.113	0.073	1.3901e-15
Lsmem1	4.98483e-19	0.887511	0.063	0.056	1.49545e-15
Gm35330	6.8688e-19	1.3138	0.466	0.359	2.06064e-15
Ptpn22	9.56128e-19	-7.54212	0.461	0.339	2.86838e-15
B630019A10Rik	1.5729e-18	-6.57132	0.359	0.256	4.71871e-15
Rsad2	2.00592e-18	-1.80487	0.326	0.234	6.01777e-15
Twist2	2.28172e-18	-6.03113	0.11	0.08	6.84517e-15
Slc26a7	2.3344e-18	-0.714017	0.402	0.302	7.00319e-15
BC051142	2.72058e-18	-7.18897	0.332	0.244	8.16173e-15
Fgf13	2.74896e-18	-0.318975	0.389	0.265	8.24687e-15
Cyp2j8	3.14607e-18	-4.04719	0.321	0.23	9.43822e-15
Adarb2	3.177e-18	-1.29735	0.395	0.282	9.53101e-15
Osr2	7.98825e-18	9.05914	0.167	0.112	2.39648e-14
Mcam	8.93831e-18	-0.342278	0.322	0.241	2.68149e-14
Anks1b	1.03369e-17	-1.90735	0.313	0.209	3.10107e-14
Epha7	1.13995e-17	-1.31884	0.418	0.306	3.41984e-14
Slpi	1.15914e-17	3.28828	0.015	0.01	3.47742e-14
Stox1	1.30899e-17	-4.09185	0.452	0.318	3.92696e-14
C3	1.37162e-17	-7.49103	0.032	0.031	4.11486e-14
5430416N02Rik	1.39801e-17	-2.92278	0.155	0.126	4.19402e-14
Stox2	1.78367e-17	2.96116	0.141	0.094	5.351e-14
Fbxo41	2.35009e-17	-2.36249	0.389	0.282	7.05027e-14
Fli1	4.20712e-17	0.542493	0.16	0.115	1.26214e-13
Ncf2	6.09892e-17	-7.54749	0.322	0.256	1.82968e-13
Aldh1b1	6.71132e-17	-1.17275	0.444	0.338	2.0134e-13
4932411K12Rik	8.33573e-17	2.33987	0.04	0.035	2.50072e-13
Cyp2s1	1.0661e-16	-4.99883	0.178	0.143	3.19831e-13
Cd274	1.20603e-16	-1.70235	0.242	0.159	3.61809e-13
1700001K19Rik	1.37565e-16	4.80123	0.135	0.08	4.12696e-13
Edn1	1.71473e-16	-3.7571	0.119	0.085	5.1442e-13
Nckap5	1.92348e-16	2.10224	0.329	0.246	5.77044e-13
Adcy10	2.7322e-16	0.233505	0.325	0.225	8.19659e-13
Nkain3	2.76309e-16	-3.46737	0.219	0.156	8.28927e-13
Crygb	2.91806e-16	-2.40553	0.049	0.064	8.75419e-13
Plin1	3.0741e-16	1.06979	0.403	0.303	9.22231e-13
Lif	3.99287e-16	-4.18953	0.223	0.14	1.19786e-12
Akap6	4.04431e-16	2.50747	0.413	0.329	1.21329e-12
Tspan11	4.59288e-16	0.73798	0.503	0.406	1.37786e-12
Dock8	4.94658e-16	-3.65752	0.285	0.185	1.48397e-12
Lin7a	6.04658e-16	-1.3813	0.013	0.013	1.81397e-12
Rspo3	6.84057e-16	4.68541	0.143	0.143	2.05217e-12
Lpxn	9.48301e-16	-4.96543	0.263	0.178	2.8449e-12
Dnah9	1.16931e-15	-2.64792	0.645	0.538	3.50792e-12
Tmem108	1.2001e-15	-4.16913	0.067	0.053	3.6003e-12
Fabp4	1.75021e-15	4.81582	0.317	0.224	5.25064e-12
Gng11	1.87656e-15	-1.39346	0.141	0.108	5.62969e-12
Ifi44	1.91501e-15	0.372131	0.519	0.406	5.74502e-12
Ttn	1.99633e-15	-5.95111	0.216	0.152	5.989e-12
Sez6l2	1.99843e-15	-4.68359	0.479	0.369	5.9953e-12
Irf8	2.50761e-15	-3.11735	0.196	0.134	7.52283e-12
Fbn2	2.76545e-15	5.19545	0.316	0.228	8.29636e-12
Kcnh1	2.83213e-15	-0.77029	0.481	0.374	8.49638e-12
Itgb4	3.26673e-15	-5.22584	0.241	0.182	9.80018e-12
Slc6a4	4.53834e-15	-9.73975	0.045	0.045	1.3615e-11
Lat2	5.43314e-15	8.12026	0.375	0.287	1.62994e-11
Rbm20	5.59672e-15	-0.292057	0.459	0.356	1.67902e-11
Gm29570	7.30103e-15	-1.14177	0.334	0.27	2.19031e-11
Crmp1	9.53702e-15	-3.13289	0.112	0.12	2.86111e-11
Pgbd5	1.07236e-14	-2.16302	0.507	0.39	3.21708e-11
A330076C08Rik	1.26264e-14	-1.58692	0.118	0.127	3.78793e-11
Aldh1a1	1.29849e-14	0.653253	0.386	0.319	3.89546e-11
Serpinb9b	1.30281e-14	-1.35859	0.428	0.362	3.90842e-11
Gm28578	1.72747e-14	-0.753158	0.422	0.332	5.18242e-11
Cpm	1.98912e-14	-1.07582	0.27	0.196	5.96736e-11
Gm4951	2.4687e-14	-2.88835	0.267	0.196	7.40611e-11
Slc1a2	2.60825e-14	-6.80291	0.066	0.077	7.82476e-11
M1ap	2.85935e-14	-5.99105	0.433	0.339	8.57804e-11
C1s1	2.89784e-14	-3.18758	0.192	0.169	8.69351e-11
Reln	3.35171e-14	0.656489	0.262	0.169	1.00551e-10
Pglyrp1	3.53175e-14	-5.86296	0.205	0.17	1.05953e-10
Dcaf12l1	3.73534e-14	-0.474787	0.111	0.089	1.1206e-10
Gpr137c	4.00737e-14	-2.72988	0.236	0.16	1.20221e-10
Prc1	4.27629e-14	-4.35924	0.06	0.121	1.28289e-10
Cgnl1	4.3914e-14	-5.58725	0.436	0.346	1.31742e-10
Pacrg	5.41122e-14	-4.16549	0.343	0.263	1.62337e-10
9330111N05Rik	7.12301e-14	-0.147028	0.358	0.27	2.1369e-10
Ifit1	8.94867e-14	-4.07134	0.332	0.263	2.6846e-10
Ccdc162	9.77722e-14	1.62102	0.311	0.238	2.93316e-10
Rasgrp3	9.93799e-14	-1.59122	0.429	0.332	2.9814e-10
Gab3	1.08953e-13	0.415841	0.437	0.343	3.2686e-10
Selplg	1.47606e-13	-4.70915	0.266	0.15	4.42819e-10
Ddit4l	1.53158e-13	-4.1675	0.235	0.221	4.59474e-10
Tek	1.95171e-13	-6.37869	0.186	0.13	5.85513e-10
Rab6b	1.99678e-13	-1.39202	0.035	0.031	5.99034e-10
Gm42047	2.14186e-13	-4.17173	0.17	0.181	6.42558e-10
Gna14	2.20651e-13	1.2991	0.151	0.1	6.61953e-10
Ly6a	2.62642e-13	-2.97245	0.171	0.119	7.87927e-10
Stc1	2.78031e-13	-3.90806	0.146	0.133	8.34093e-10
Camk4	2.78065e-13	1.13391	0.354	0.268	8.34195e-10
Hapln1	3.43381e-13	-2.19519	0.712	0.634	1.03014e-09
Cyp26b1	3.91872e-13	-5.47902	0.248	0.207	1.17562e-09
Emcn	4.08811e-13	3.33541	0.173	0.135	1.22643e-09
Nr3c2	4.30439e-13	-3.8409	0.315	0.226	1.29132e-09
Cmpk2	6.01161e-13	-1.45814	0.358	0.268	1.80348e-09
Xlr	6.14837e-13	-1.56734	0.373	0.301	1.84451e-09
Angpt1	6.20081e-13	-2.05749	0.328	0.354	1.86024e-09
Mapk4	6.39431e-13	-1.39052	0.182	0.111	1.91829e-09
Col3a1	6.40196e-13	-2.05483	0.013	0.02	1.92059e-09
Reep1	6.65388e-13	-9.24453	0.188	0.156	1.99616e-09
Coro1a	7.04547e-13	-9.53078	0.372	0.258	2.11364e-09
Glul	7.93261e-13	-1.93256	0.245	0.234	2.37978e-09
Qrfprl	8.27495e-13	9.65097	0.405	0.318	2.48249e-09
Malrd1	8.87415e-13	1.82149	0.269	0.206	2.66225e-09
Hspa1a	9.50234e-13	1.31956	0.296	0.199	2.8507e-09
Calca	1.10849e-12	-11.7067	0.107	0.118	3.32546e-09
Snhg11	1.26521e-12	-2.50777	0.571	0.49	3.79564e-09
Lst1	1.31607e-12	2.43667	0.267	0.221	3.9482e-09
Fstl4	1.32995e-12	1.48393	0.411	0.321	3.98986e-09
Gm38910	1.57013e-12	1.67745	0.531	0.443	4.71038e-09
Mapk10	1.79499e-12	-1.58898	0.329	0.224	5.38496e-09
Gal	2.07403e-12	4.00306	0.272	0.201	6.22208e-09
Prkn	2.36606e-12	-4.28021	0.417	0.337	7.09818e-09
Gadd45b	2.69832e-12	-5.50365	0.178	0.181	8.09495e-09
Itih5	2.94413e-12	-5.08336	0.192	0.158	8.83238e-09
Il1rn	3.07692e-12	-12.3852	0.056	0.066	9.23076e-09
Ly6k	3.35803e-12	0.970417	0.267	0.19	1.00741e-08
Zfas1	3.94878e-12	2.88041	0.299	0.251	1.18463e-08
Fam189a2	4.36067e-12	-2.0397	0.501	0.412	1.3082e-08
Pik3c2g	4.57001e-12	-1.75236	0.651	0.531	1.371e-08
Il2rg	5.23e-12	-1.1378	0.208	0.146	1.569e-08
Scml4	6.49186e-12	0.536336	0.285	0.201	1.94756e-08
Lmo2	6.49483e-12	-2.74203	0.428	0.334	1.94845e-08
Il1rapl1	6.83918e-12	1.95748	0.365	0.28	2.05175e-08
1700010K24Rik	7.10345e-12	-7.17507	0.396	0.312	2.13103e-08
Nrcam	7.4199e-12	8.78374	0.474	0.397	2.22597e-08
Mgam2-ps	7.5591e-12	-3.5502	0.176	0.137	2.26773e-08
2610203C22Rik	7.64054e-12	0.684549	0.304	0.231	2.29216e-08
Pdk4	7.75458e-12	-2.96223	0.421	0.337	2.32637e-08
Rhox8	7.95501e-12	-0.889579	0.638	0.569	2.3865e-08
Ddit3	7.96226e-12	4.0161	0.354	0.276	2.38868e-08
Tchhl1	8.47083e-12	-3.02282	0.453	0.367	2.54125e-08
P2ry14	1.01226e-11	-1.57617	0.217	0.165	3.03679e-08
Gm17359	1.05751e-11	-1.34852	0.456	0.362	3.17253e-08
A730056A06Rik	1.13809e-11	-8.77873	0.083	0.091	3.41427e-08
Olfr56	1.21339e-11	3.37798	0.156	0.118	3.64017e-08
Adh7	1.25447e-11	-2.50063	0.408	0.321	3.76342e-08
Bex2	1.27761e-11	-1.19835	0.292	0.245	3.83284e-08
Gm20629	1.33926e-11	1.58547	0.534	0.456	4.01779e-08
Dnah2	1.4242e-11	-2.92034	0.293	0.225	4.2726e-08
Kcnip4	1.44113e-11	-0.857145	0.479	0.4	4.32338e-08
Tox	1.45318e-11	-0.654267	0.357	0.362	4.35953e-08
Ciita	1.48023e-11	-2.91396	0.195	0.134	4.44069e-08
Gm6980	1.59204e-11	0.383182	0.435	0.336	4.77612e-08
Them7	1.79461e-11	-3.45083	0.29	0.243	5.38384e-08
Trpc5	1.79642e-11	4.59231	0.381	0.266	5.38927e-08
Ptgds	1.91713e-11	-3.43213	0.693	0.609	5.75139e-08
Gm29683	2.05608e-11	-0.577061	0.16	0.1	6.16823e-08
Arap3	2.23831e-11	-3.43161	0.164	0.135	6.71493e-08
Meg3	2.71645e-11	-3.94724	0.382	0.295	8.14934e-08
Ablim3	3.04854e-11	-1.93021	0.207	0.163	9.14563e-08
Calcrl	3.73978e-11	2.3319	0.06	0.049	1.12193e-07
Ifit3	3.89075e-11	2.41165	0.258	0.212	1.16723e-07
Il6	3.91872e-11	-0.513501	0.358	0.268	1.17562e-07
Cst12	4.40061e-11	2.63988	0.404	0.338	1.32018e-07
Hopx	4.46001e-11	-1.10584	0.217	0.172	1.338e-07
Ska1	4.67309e-11	5.6601	0.083	0.143	1.40193e-07
Myo3b	4.91279e-11	0.708211	0.207	0.149	1.47384e-07
2610528A11Rik	4.98768e-11	-1.5153	0.141	0.081	1.4963e-07
Cfap206	5.03601e-11	-5.73934	0.356	0.276	1.5108e-07
Fam180a	5.0609e-11	-10.4587	0.067	0.066	1.51827e-07
Hist1h2bc	5.30318e-11	3.45748	0.396	0.353	1.59095e-07
Ncf4	5.97686e-11	-5.27197	0.517	0.406	1.79306e-07
1700034P13Rik	6.00171e-11	-0.633341	0.486	0.374	1.80051e-07
Slc25a21	6.21362e-11	-7.17872	0.464	0.379	1.86409e-07
Gucy1b1	6.43565e-11	-3.95466	0.255	0.194	1.9307e-07
Gm26754	6.95679e-11	1.49882	0.287	0.219	2.08704e-07
Pik3r1	7.00235e-11	0.43383	0.671	0.594	2.1007e-07
Spink13	7.46864e-11	1.51121	0.443	0.365	2.24059e-07
Gm17276	8.34271e-11	-1.83734	0.371	0.299	2.50281e-07
Fam184b	8.82508e-11	-3.25	0.27	0.203	2.64752e-07
Pcdhb7	9.10638e-11	-7.1987	0.493	0.393	2.73191e-07
Otulinl	9.19644e-11	0.247151	0.238	0.166	2.75893e-07
Gm42303	9.80927e-11	-4.63613	0.484	0.431	2.94278e-07
Cntn4	9.87942e-11	2.63436	0.193	0.172	2.96383e-07
Smim41	1.0231e-10	-11.4607	0.236	0.202	3.0693e-07
Slc7a7	1.0698e-10	-2.65145	0.502	0.424	3.20941e-07
Peg10	1.1512e-10	-0.369727	0.229	0.209	3.45361e-07
Col4a4	1.17119e-10	-3.5564	0.363	0.305	3.51357e-07
Thy1	1.33615e-10	-2.72117	0.239	0.256	4.00844e-07
Tmem116	1.35476e-10	3.9356	0.464	0.363	4.06427e-07
Arhgap15	1.45852e-10	1.32096	0.352	0.234	4.37555e-07
St8sia4	1.46901e-10	-2.07745	0.405	0.314	4.40703e-07
Epsti1	1.70379e-10	4.24713	0.388	0.303	5.11138e-07
Dnm1	1.77858e-10	-0.592885	0.231	0.169	5.33573e-07
Kctd12	1.79456e-10	-0.517103	0.098	0.082	5.38368e-07
Prrt1	1.89286e-10	-8.43282	0.315	0.235	5.67859e-07
Haao	1.935e-10	-5.99793	0.292	0.213	5.805e-07
Clec2h	1.93685e-10	0.65956	0.46	0.54	5.81056e-07
Cdkn3	2.06369e-10	-3.73637	0.101	0.189	6.19107e-07
Gmfg	2.07071e-10	-2.95864	0.643	0.557	6.21213e-07
Sapcd2	2.17313e-10	-6.79013	0.085	0.106	6.5194e-07
Gm48512	2.18979e-10	-6.54652	0.263	0.173	6.56936e-07
Lgals7	2.24811e-10	-5.7594	0.04	0.043	6.74433e-07
Tnfrsf18	2.30185e-10	-4.29489	0.227	0.15	6.90555e-07
Slit3	2.50119e-10	3.02833	0.109	0.163	7.50357e-07
Pde7b	2.94925e-10	-9.91335	0.108	0.12	8.84775e-07
4930593A02Rik	3.07735e-10	-7.09723	0.426	0.327	9.23204e-07
Scarf1	3.11741e-10	1.88636	0.311	0.252	9.35224e-07
Veph1	3.44886e-10	-3.33597	0.562	0.486	1.03466e-06
Dcc	3.50061e-10	-0.698732	0.461	0.381	1.05018e-06
Phlda3	3.61851e-10	-0.955314	0.152	0.126	1.08555e-06
Pcdh1	3.65547e-10	-4.45244	0.038	0.036	1.09664e-06
Opcml	4.1103e-10	3.94989	0.229	0.185	1.23309e-06
Tnik	4.37826e-10	7.47479	0.288	0.214	1.31348e-06
Kif15	4.67005e-10	5.70811	0.077	0.147	1.40102e-06
Dnm3	4.73715e-10	-5.81989	0.172	0.125	1.42115e-06
Sytl1	4.90726e-10	-9.60201	0.035	0.04	1.47218e-06
Gm13010	5.64991e-10	1.25196	0.271	0.214	1.69497e-06
Srgn	5.9682e-10	-1.54557	0.424	0.336	1.79046e-06
Pde4b	5.98615e-10	-3.41917	0.067	0.063	1.79584e-06
Crygc	6.30788e-10	-3.67807	0.541	0.483	1.89236e-06
Ccr9	6.83925e-10	0.913261	0.359	0.272	2.05178e-06
Neil3	6.89736e-10	-4.3862	0.04	0.079	2.06921e-06
Hivep3	7.21007e-10	-6.12278	0.276	0.228	2.16302e-06
Kpna7	7.57314e-10	4.20582	0.362	0.288	2.27194e-06
Hecw2	7.88319e-10	0.535344	0.355	0.288	2.36496e-06
Derl3	8.15351e-10	-0.405187	0.437	0.345	2.44605e-06
Lgals1	8.1577e-10	0.418961	0.358	0.437	2.44731e-06
Gab2	8.28778e-10	0.181519	0.355	0.301	2.48633e-06
Map2	8.36903e-10	-4.58188	0.327	0.28	2.51071e-06
Top2a	8.62543e-10	-1.55013	0.061	0.123	2.58763e-06
Cx3cr1	8.63872e-10	-1.80759	0.37	0.282	2.59162e-06
Cd226	9.25102e-10	-3.12544	0.351	0.275	2.77531e-06
Mt3	9.98182e-10	-2.30174	0.413	0.345	2.99455e-06
Cytip	1.08815e-09	-6.17398	0.346	0.277	3.26444e-06
Lamb3	1.10808e-09	-6.62103	0.374	0.308	3.32425e-06
Rasgrp2	1.18636e-09	0.335534	0.169	0.129	3.55908e-06
S100a2	1.27533e-09	-0.351644	0.291	0.234	3.82598e-06
Tagap	1.2873e-09	-3.36748	0.457	0.394	3.8619e-06
Slco1a6	1.29189e-09	-2.15215	0.266	0.203	3.87566e-06
Clic5	1.42476e-09	-7.33903	0.196	0.163	4.27428e-06
Rab26os	1.49406e-09	-4.57579	0.198	0.137	4.48218e-06
Tcim	1.53078e-09	-5.11601	0.071	0.051	4.59234e-06
Pcdh17	1.54963e-09	-4.6303	0.012	0.011	4.64888e-06
Defb19	1.56316e-09	-6.98212	0.673	0.568	4.68948e-06
Tnni3	1.66569e-09	0.32847	0.39	0.339	4.99708e-06
Cmya5	1.67463e-09	-1.73843	0.409	0.329	5.02388e-06
Dtna	1.75857e-09	-2.31926	0.318	0.258	5.27571e-06
Arhgef28	1.77173e-09	-4.97842	0.179	0.204	5.3152e-06
Kif26b	1.839e-09	-0.791653	0.353	0.284	5.51701e-06
Camp	1.94479e-09	-4.15281	0.498	0.414	5.83438e-06
Tubb2b	2.11956e-09	0.137042	0.411	0.346	6.35868e-06
Abca1	2.12126e-09	-3.85134	0.218	0.163	6.36379e-06
Rapgefl1	2.32164e-09	2.25641	0.405	0.309	6.96493e-06
Frmd3	2.48323e-09	-0.405288	0.335	0.245	7.4497e-06
Cxcr4	2.49841e-09	0.551225	0.418	0.457	7.49523e-06
Rerg	2.50616e-09	1.61346	0.567	0.49	7.51847e-06
Atxn7l1	2.58699e-09	-2.57474	0.467	0.4	7.76096e-06
Dock10	2.65522e-09	6.77997	0.092	0.06	7.96567e-06
Iqgap3	2.67836e-09	0.344548	0.058	0.122	8.03507e-06
Arg1	2.69201e-09	1.71921	0.241	0.17	8.07602e-06
Ptchd4	2.83654e-09	-6.59707	0.21	0.19	8.50961e-06
Bik	2.94554e-09	-0.496149	0.478	0.385	8.83662e-06
Kit	3.05649e-09	0.358917	0.285	0.209	9.16948e-06
Prss35	3.24086e-09	-1.81304	0.529	0.458	9.72258e-06
5430401H09Rik	3.38201e-09	-2.4277	0.535	0.462	1.0146e-05
Ldha	3.56387e-09	-1.28809	0.456	0.516	1.06916e-05
Cdkn1a	3.76305e-09	-2.787	0.253	0.19	1.12891e-05
Galnt13	3.91505e-09	-1.92244	0.437	0.37	1.17452e-05
Cth	3.97187e-09	-4.44442	0.301	0.252	1.19156e-05
Camk1d	4.02075e-09	-8.413	0.37	0.32	1.20623e-05
Pdcd1	4.17505e-09	-3.17884	0.375	0.326	1.25251e-05
Kctd8	4.61266e-09	-0.372849	0.312	0.229	1.3838e-05
Mrvi1	4.66553e-09	-5.9505	0.078	0.064	1.39966e-05
Unc5c	4.94274e-09	-2.28333	0.43	0.367	1.48282e-05
Aif1	5.02633e-09	0.917182	0.278	0.313	1.5079e-05
Tacc1	5.14999e-09	0.988586	0.572	0.51	1.545e-05
Prex2	5.23032e-09	1.73621	0.201	0.147	1.5691e-05
Bhlhe40	5.58306e-09	-0.114785	0.626	0.531	1.67492e-05
Ston2	5.59891e-09	-0.204704	0.406	0.334	1.67967e-05
Thbs1	5.61316e-09	-3.36605	0.246	0.249	1.68395e-05
Hdac9	5.90621e-09	8.25363	0.062	0.074	1.77186e-05
Samd13	6.30994e-09	-7.14699	0.272	0.198	1.89298e-05
Ephx1	6.34941e-09	3.48741	0.3	0.24	1.90482e-05
Hs3st5	6.37172e-09	-3.80295	0.397	0.314	1.91152e-05
Epha6	6.71494e-09	-2.48591	0.355	0.28	2.01448e-05
Col11a1	6.81892e-09	-0.75056	0.319	0.285	2.04568e-05
Bhmt	7.16186e-09	-0.951088	0.394	0.325	2.14856e-05
Lockd	7.70306e-09	-2.70719	0.188	0.23	2.31092e-05
Melk	8.22566e-09	-5.33539	0.07	0.129	2.4677e-05
Emb	8.38629e-09	-2.25478	0.312	0.283	2.51589e-05
Gm10320	8.4416e-09	-1.07011	0.383	0.346	2.53248e-05
4930513D17Rik	8.71508e-09	-7.14089	0.469	0.383	2.61452e-05
Ypel2	8.86102e-09	1.83808	0.498	0.41	2.65831e-05
Tpd52l1	9.0337e-09	-1.04767	0.683	0.599	2.71011e-05
Igtp	9.11247e-09	-7.66589	0.382	0.299	2.73374e-05
Ccdc81	9.15034e-09	-9.44501	0.263	0.214	2.7451e-05
Gm26594	9.54951e-09	1.133	0.242	0.193	2.86485e-05
Spc25	9.79161e-09	0.188167	0.105	0.166	2.93748e-05
Tmem171	1.00764e-08	-0.165559	0.415	0.344	3.02293e-05
Ccn1	1.03524e-08	-0.477474	0.369	0.421	3.10572e-05
Gpbar1	1.09034e-08	-2.79893	0.043	0.063	3.27103e-05
S1pr1	1.10456e-08	-17.4099	0.23	0.196	3.31368e-05
Gm20400	1.12822e-08	-0.47087	0.266	0.21	3.38466e-05
Aspm	1.13071e-08	-1.50255	0.06	0.114	3.39213e-05
Slc9a9	1.18392e-08	6.14328	0.219	0.161	3.55177e-05
Ppm1e	1.19029e-08	0.884891	0.43	0.36	3.57087e-05
Dapk2	1.22414e-08	-7.4419	0.049	0.052	3.67241e-05
Plp1	1.26181e-08	-6.17911	0.452	0.381	3.78542e-05
Rtn1	1.28836e-08	-4.62939	0.016	0.022	3.86509e-05
Fxyd4	1.44003e-08	-7.11934	0.258	0.196	4.3201e-05
Tmcc3	1.47569e-08	-7.62934	0.104	0.062	4.42708e-05
Ak1	1.55728e-08	-2.05715	0.587	0.509	4.67184e-05
Cdkn1c	1.56276e-08	5.84302	0.171	0.138	4.68829e-05
Agmo	1.57498e-08	3.15433	0.282	0.212	4.72495e-05
Pclaf	1.64652e-08	-2.52678	0.091	0.166	4.93955e-05
Arnt2	1.77718e-08	-0.633382	0.672	0.612	5.33153e-05
Kcnn1	1.85796e-08	0.297398	0.612	0.552	5.57388e-05
Parvb	1.96498e-08	-3.98944	0.423	0.312	5.89495e-05
Igsf11	2.05907e-08	-1.52818	0.591	0.504	6.17722e-05
Stmn1	2.11053e-08	-2.32451	0.201	0.25	6.33158e-05
Pgf	2.12089e-08	-1.72213	0.126	0.095	6.36266e-05
Plagl1	2.2849e-08	-2.27347	0.199	0.195	6.85471e-05
Snhg15	2.30517e-08	-2.40347	0.248	0.209	6.91551e-05
Dennd1b	2.38061e-08	-0.666468	0.532	0.469	7.14182e-05
1300017J02Rik	2.56406e-08	-2.86738	0.256	0.198	7.69219e-05
Ano5	2.56959e-08	7.82815	0.025	0.037	7.70877e-05
Me1	2.64647e-08	1.17238	0.746	0.702	7.93941e-05
Dscc1	2.77103e-08	-6.52236	0.083	0.13	8.31309e-05
Prrg1	2.87755e-08	-1.89427	0.425	0.325	8.63264e-05
Btk	2.88104e-08	3.88129	0.167	0.143	8.64312e-05
Trdc	2.91647e-08	0.645205	0.194	0.147	8.7494e-05
Gm41555	2.93831e-08	-6.70477	0.309	0.253	8.81492e-05
Slc35f3	3.11102e-08	-3.39811	0.507	0.427	9.33305e-05
Esr2	3.15622e-08	-3.03513	0.463	0.399	9.46867e-05
Erbb4	3.19285e-08	-0.565464	0.633	0.566	9.57855e-05
Gngt2	3.44371e-08	2.25716	0.119	0.109	0.000103311
Ccdc85a	3.68828e-08	-1.26141	0.467	0.39	0.000110648
Clec14a	3.81715e-08	-0.320839	0.318	0.343	0.000114515
Ubash3a	3.88699e-08	-1.78905	0.435	0.361	0.00011661
Aff2	3.94236e-08	-0.4595	0.571	0.511	0.000118271
Ptch2	4.00664e-08	-2.68231	0.283	0.228	0.000120199
Caln1	4.07757e-08	5.9076	0.34	0.274	0.000122327
Kcnd3	4.0919e-08	1.07202	0.321	0.262	0.000122757
Rnf150	4.17353e-08	1.40067	0.184	0.122	0.000125206
Cpxm1	4.34356e-08	-0.568811	0.453	0.405	0.000130307
Ppfia2	4.35759e-08	-7.10744	0.125	0.116	0.000130728
8030451A03Rik	4.39145e-08	-3.04172	0.373	0.321	0.000131743
Pecam1	4.40807e-08	0.742148	0.24	0.184	0.000132242
Ptgs1	4.42882e-08	-2.01255	0.313	0.317	0.000132865
Sgo1	4.65022e-08	-6.29486	0.074	0.112	0.000139507
Gmpr	5.51686e-08	-2.68961	0.284	0.247	0.000165506
Edil3	5.86474e-08	-1.4301	0.673	0.623	0.000175942
Adamtsl1	6.29147e-08	-1.05215	0.3	0.227	0.000188744
Trank1	6.44928e-08	0.452388	0.221	0.163	0.000193479
Gm26691	6.53557e-08	-0.261507	0.299	0.24	0.000196067
Sema6a	6.65074e-08	2.98089	0.151	0.111	0.000199522
Snai1	6.80613e-08	2.27054	0.25	0.219	0.000204184
Mafb	6.8148e-08	3.02532	0.301	0.251	0.000204444
Pcp4l1	6.86265e-08	-5.11183	0.08	0.067	0.00020588
Agbl3	6.86452e-08	-4.87246	0.216	0.17	0.000205936
Slc24a3	7.28906e-08	-5.82141	0.349	0.295	0.000218672
Antxr2	7.51587e-08	-0.191233	0.35	0.287	0.000225476
Osgin1	8.96966e-08	0.216625	0.55	0.458	0.00026909
Gm13496	9.03454e-08	3.94478	0.502	0.435	0.000271036
Rps6ka2	9.22445e-08	-0.613673	0.48	0.391	0.000276734
Fam111a	9.22777e-08	0.472994	0.043	0.063	0.000276833
Tmem151a	9.30534e-08	-9.4759	0.108	0.082	0.00027916
Mir670hg	9.63671e-08	0.982861	0.288	0.236	0.000289101
Npas2	9.6636e-08	-0.174452	0.474	0.4	0.000289908
mt-Nd6	9.96246e-08	-6.52642	0.403	0.332	0.000298874
Grm7	1.03721e-07	-6.96044	0.104	0.06	0.000311163
Vamp9	1.03917e-07	2.9096	0.365	0.298	0.00031175
Kif11	1.13642e-07	-0.361935	0.067	0.133	0.000340926
Fibin	1.15331e-07	9.50987	0.188	0.194	0.000345992
Mgll	1.15609e-07	2.23894	0.469	0.406	0.000346828
Tmsb15b2	1.21332e-07	-4.64362	0.519	0.434	0.000363996
Pbk	1.39138e-07	-4.57267	0.189	0.278	0.000417415
Igfbp2	1.43964e-07	3.66787	0.377	0.328	0.000431892
Insig1	1.44797e-07	-2.52678	0.434	0.372	0.00043439
Fmn2	1.44797e-07	-2.74187	0.261	0.204	0.00043439
Timp4	1.48188e-07	-1.24588	0.515	0.427	0.000444563
Pak3	1.48608e-07	2.96537	0.478	0.433	0.000445825
Tmem119	1.50637e-07	-7.43286	0.11	0.113	0.000451912
4933406J09Rik	1.64471e-07	-2.41208	0.463	0.393	0.000493413
Lurap1l	1.70775e-07	-7.59298	0.028	0.047	0.000512325
Kazald1	1.73172e-07	-1.49283	0.505	0.441	0.000519517
Gm10419	1.78064e-07	-5.3334	0.245	0.267	0.000534193
Lrrtm3	1.81645e-07	-0.995462	0.432	0.376	0.000544934
Gm30382	1.85181e-07	-7.33414	0.127	0.097	0.000555542
Eya1	1.85588e-07	-5.62162	0.239	0.188	0.000556765
Nfia	1.91088e-07	0.192746	0.494	0.432	0.000573263
Chn2	1.91373e-07	-2.95772	0.441	0.393	0.00057412
C77080	1.9559e-07	-1.01932	0.192	0.157	0.000586769
5330417C22Rik	1.95985e-07	-1.36685	0.63	0.557	0.000587956
Grik4	2.15719e-07	3.0414	0.358	0.279	0.000647158
Gm36642	2.26828e-07	3.44196	0.435	0.368	0.000680484
Dmkn	2.38114e-07	-4.35985	0.04	0.033	0.000714342
Col18a1	2.3828e-07	-2.18602	0.163	0.121	0.000714841
Adgrf5	2.5511e-07	-4.74455	0.107	0.095	0.000765329
Fam129a	2.57206e-07	-1.79193	0.458	0.385	0.000771617
Sugct	2.62245e-07	-2.43199	0.275	0.202	0.000786734
Myl9	2.66567e-07	-0.755718	0.269	0.34	0.000799701
Ahnak	2.85468e-07	0.279249	0.379	0.333	0.000856405
Asap1	2.97517e-07	0.398786	0.708	0.659	0.00089255
C030034L19Rik	3.07784e-07	5.8393	0.214	0.167	0.000923352
Hs6st3	3.08077e-07	-2.2465	0.234	0.171	0.000924231
Sema3d	3.13695e-07	2.25985	0.569	0.512	0.000941085
Cd59a	3.17816e-07	1.12207	0.499	0.416	0.000953447
Rrad	3.1933e-07	-2.46545	0.365	0.302	0.000957989
Sntg1	3.20933e-07	-8.65128	0.207	0.16	0.0009628
Peg3	3.24557e-07	-1.40454	0.125	0.133	0.00097367
Hpgd	3.26073e-07	1.73205	0.473	0.397	0.00097822
Sh3gl3	3.27201e-07	-1.70243	0.248	0.192	0.000981604
Pdzd2	3.34913e-07	2.6909	0.025	0.024	0.00100474
Prss12	3.50354e-07	-8.63357	0.144	0.097	0.00105106
Slc16a10	3.65568e-07	-2.08014	0.135	0.132	0.00109671
Synm	3.66576e-07	-0.788285	0.559	0.493	0.00109973
Etv6	3.74988e-07	0.527548	0.593	0.549	0.00112496
Sdk1	3.84477e-07	-1.21727	0.029	0.024	0.00115343
Itga2	3.87425e-07	0.84927	0.388	0.3	0.00116227
Ebf1	4.16415e-07	3.78306	0.069	0.057	0.00124925
Diaph3	4.16879e-07	-1.25833	0.076	0.136	0.00125064
2025-03-01	4.17772e-07	-3.32514	0.352	0.275	0.00125332
Cd93	4.2812e-07	-4.34535	0.184	0.177	0.00128436
Ramp3	4.28962e-07	2.43912	0.282	0.238	0.00128689
Mdm2	4.33238e-07	-2.53051	0.295	0.266	0.00129971
Mid1	4.41912e-07	-6.44038	0.334	0.28	0.00132573
Alpl	4.43651e-07	5.51554	0.347	0.386	0.00133095
Adam19	4.52951e-07	1.54589	0.254	0.303	0.00135885
Sgcd	4.545e-07	-3.28929	0.256	0.205	0.0013635
Cenpf	5.15185e-07	-10.0782	0.044	0.131	0.00154555
Tm4sf1	5.25079e-07	0.899332	0.022	0.022	0.00157524
Gabrb2	5.36793e-07	2.10597	0.467	0.388	0.00161038
Gm13986	5.48015e-07	-6.72507	0.341	0.257	0.00164405
Sfrp1	5.72254e-07	-1.11075	0.199	0.157	0.00171676
Nfatc1	5.84882e-07	0.378235	0.385	0.315	0.00175465
Acss3	5.895e-07	1.14632	0.111	0.09	0.0017685
Aqp5	5.9561e-07	-3.59377	0.398	0.452	0.00178683
Incenp	6.04074e-07	-6.06777	0.162	0.211	0.00181222
Gja1	6.30431e-07	2.64309	0.266	0.256	0.00189129
Gatm	6.38778e-07	-1.58367	0.214	0.216	0.00191633
Ankmy1	6.52817e-07	-1.92815	0.524	0.473	0.00195845
Rgs2	7.1117e-07	4.93187	0.454	0.403	0.00213351
Myoz1	7.45192e-07	-6.4504	0.12	0.093	0.00223558
Acot12	8.5187e-07	-3.00906	0.575	0.512	0.00255561
Slco3a1	8.53862e-07	-0.629935	0.379	0.32	0.00256159
Lpcat2	8.59363e-07	-4.32776	0.175	0.157	0.00257809
L3mbtl4	9.12629e-07	-10.0626	0.345	0.28	0.00273789
Mark1	1.00493e-06	-1.01281	0.448	0.382	0.00301478
Gm13625	1.04085e-06	-3.21277	0.417	0.354	0.00312256
Cenpe	1.0725e-06	-3.5463	0.065	0.121	0.00321751
Wfdc2	1.0725e-06	-3.25699	0.031	0.044	0.00321751
Adamts4	1.07882e-06	-0.707856	0.193	0.149	0.00323646
Ddx60	1.08007e-06	-1.70526	0.296	0.23	0.00324021
Gm41609	1.10225e-06	-0.693893	0.411	0.337	0.00330676
Tmem178b	1.22263e-06	0.695504	0.523	0.462	0.00366788
Kcnj3	1.22373e-06	1.76072	0.473	0.399	0.0036712
Prcd	1.23192e-06	4.68437	0.564	0.501	0.00369575
Zfp36l1	1.23547e-06	-2.53967	0.272	0.252	0.0037064
Slc1a1	1.26486e-06	1.11266	0.375	0.3	0.00379459
Dock9	1.29154e-06	1.49019	0.31	0.264	0.00387461
A430010J10Rik	1.31001e-06	-4.35428	0.342	0.278	0.00393003
Rapgef4	1.33038e-06	-9.31496	0.351	0.296	0.00399113
Plxna2	1.3399e-06	-2.50986	0.218	0.193	0.00401971
Slc35f1	1.34607e-06	-0.15412	0.038	0.025	0.00403821
Egfl6	1.41284e-06	-0.96304	0.062	0.074	0.00423851
Col11a2	1.41898e-06	-1.92182	0.257	0.206	0.00425694
Ppm1h	1.52776e-06	-0.132028	0.489	0.41	0.00458328
Dpyd	1.59301e-06	0.634792	0.512	0.434	0.00477904
Tulp2	1.83162e-06	2.15098	0.196	0.145	0.00549485
Grem1	1.91237e-06	0.271347	0.534	0.635	0.00573712
Mxd3	1.93837e-06	-3.04055	0.047	0.088	0.00581512
Cacna1d	1.95142e-06	-5.19162	0.464	0.382	0.00585427
Nrk	2.09658e-06	5.04745	0.108	0.111	0.00628973
Tdrd12	2.13029e-06	-2.61006	0.416	0.356	0.00639087
Clasp2	2.15913e-06	-0.357713	0.484	0.425	0.00647738
Akain1	2.21152e-06	3.37017	0.387	0.329	0.00663456
Bub1	2.25442e-06	-0.161175	0.064	0.138	0.00676327
B530045E10Rik	2.34151e-06	-5.79133	0.176	0.102	0.00702452
Axdnd1	2.3447e-06	2.41265	0.152	0.115	0.00703411
Atp8a2	2.38874e-06	-5.48786	0.369	0.306	0.00716622
Sobp	2.50895e-06	-1.76943	0.381	0.33	0.00752686
Abi3bp	2.51559e-06	2.19646	0.163	0.129	0.00754676
Milr1	2.56372e-06	-5.60885	0.156	0.125	0.00769117
Lsr	2.57625e-06	-6.03732	0.323	0.285	0.00772876
Itpr1	2.64423e-06	-4.05163	0.459	0.4	0.0079327
Mamld1	2.70248e-06	-0.616038	0.517	0.45	0.00810744
Galntl6	2.79495e-06	1.80047	0.311	0.251	0.00838484
Rnf180	2.81506e-06	-1.29105	0.519	0.458	0.00844517
Grin1	2.96282e-06	1.46076	0.477	0.386	0.00888847
Wdr17	3.00694e-06	-0.971127	0.043	0.051	0.00902081
Kcnn2	3.00765e-06	-2.74476	0.449	0.376	0.00902296
Erc2	3.02851e-06	-3.4502	0.33	0.26	0.00908552
Cystm1	3.19003e-06	-3.7847	0.155	0.202	0.00957008
Hist1h4i	3.20599e-06	2.15384	0.404	0.357	0.00961797
Malat1	3.2098e-06	-0.586037	0.452	0.37	0.00962941
Areg	3.28489e-06	-4.3437	0.063	0.033	0.00985466
Dlg1	3.42251e-06	0.750333	0.438	0.39	0.0102675
Cyp11a1	3.45484e-06	-2.09515	0.541	0.463	0.0103645
Saa3	3.51565e-06	1.40771	0.15	0.188	0.010547
Trp53i11	3.59815e-06	-7.62267	0.42	0.354	0.0107944
Gldn	3.61151e-06	4.59395	0.369	0.309	0.0108345
Eml1	3.76281e-06	-0.137209	0.175	0.14	0.0112884
Sema6d	3.82249e-06	-3.38335	0.106	0.089	0.0114675
Tmem178	3.8243e-06	-4.247	0.157	0.112	0.0114729
Lama3	3.84934e-06	1.93192	0.315	0.253	0.011548
Hmgb2	4.01963e-06	-1.09725	0.045	0.096	0.0120589
Ihh	4.12246e-06	-3.79409	0.433	0.364	0.0123674
Cfh	4.27241e-06	1.6375	0.264	0.242	0.0128172
Oasl1	4.34016e-06	-6.00251	0.24	0.203	0.0130205
Mgarp	4.39104e-06	-0.179621	0.63	0.563	0.0131731
Pde11a	4.58922e-06	-2.65394	0.433	0.375	0.0137676
Gm6093	4.69936e-06	-4.03357	0.072	0.063	0.0140981
Cd247	4.81917e-06	-1.37105	0.436	0.361	0.0144575
Gsta2	5.02641e-06	1.10445	0.301	0.258	0.0150792
Plxnc1	5.13819e-06	-3.06281	0.482	0.421	0.0154146
Diaph2	5.24869e-06	-0.615654	0.321	0.296	0.0157461
Ror1	5.3122e-06	1.37482	0.567	0.522	0.0159366
Col6a2	5.31756e-06	-7.05243	0.03	0.028	0.0159527
Gm44767	5.32086e-06	-7.42644	0.276	0.208	0.0159626
mt-Nd3	5.34568e-06	-0.232864	0.556	0.492	0.016037
Zfp462	5.44101e-06	0.777191	0.432	0.376	0.016323
Rasgef1a	5.52426e-06	-5.62173	0.426	0.356	0.0165728
Sez6l	5.52682e-06	9.6733	0.218	0.166	0.0165805
Pou3f1	6.02108e-06	2.83436	0.094	0.083	0.0180632
Ush2a	6.14777e-06	1.78602	0.326	0.252	0.0184433
Fbxl17	6.17532e-06	-0.206591	0.469	0.421	0.018526
Shroom3	6.2993e-06	0.279166	0.111	0.159	0.0188979
Gpc5	6.33286e-06	-7.97858	0.135	0.089	0.0189986
Tmem204	6.36365e-06	-3.63771	0.259	0.202	0.0190909
Nrgn	6.4415e-06	-3.88099	0.042	0.048	0.0193245
Pknox2	6.86987e-06	-1.7361	0.106	0.133	0.0206096
Endod1	6.88728e-06	-1.95708	0.634	0.557	0.0206619
Il12rb2	7.15527e-06	-12.3599	0.134	0.091	0.0214658
Acta2	7.27068e-06	-1.91643	0.022	0.045	0.0218121
Cldn10	7.36925e-06	-0.413587	0.052	0.094	0.0221078
Dlc1	7.47081e-06	4.96755	0.186	0.152	0.0224124
Lpar1	7.51491e-06	1.73018	0.168	0.141	0.0225447
Foxq1	7.53504e-06	1.1531	0.382	0.317	0.0226051
Gm26771	7.55002e-06	-2.19678	0.498	0.447	0.0226501
Slc18a1	7.77468e-06	-3.43767	0.325	0.272	0.023324
Med12l	7.83781e-06	-7.94619	0.14	0.096	0.0235134
Gm32647	7.98743e-06	0.302055	0.323	0.287	0.0239623
Adamts17	8.07249e-06	-1.98962	0.429	0.377	0.0242175
Lbp	8.15033e-06	-0.880368	0.192	0.188	0.024451
Plau	8.22827e-06	0.666732	0.202	0.163	0.0246848
Akap13	8.29302e-06	0.177885	0.384	0.331	0.0248791
Pkd2l2	8.67673e-06	-3.44549	0.395	0.337	0.0260302
Spint2	8.78743e-06	-1.80523	0.36	0.348	0.0263623
Cpe	8.91165e-06	-1.7618	0.47	0.43	0.026735
Cygb	8.97201e-06	3.77365	0.167	0.171	0.026916
Lmntd1	8.97269e-06	-2.97798	0.316	0.327	0.0269181
A330040F15Rik	9.27758e-06	-7.37007	0.159	0.141	0.0278327
Hoxc10	9.34949e-06	0.712604	0.248	0.229	0.0280485
Mif	9.74654e-06	-1.86122	0.322	0.38	0.0292396
Zfp36	9.88964e-06	0.372001	0.383	0.334	0.0296689
Cfap54	1.04006e-05	-7.68473	0.236	0.187	0.0312018
Ntn4	1.04934e-05	-0.481416	0.403	0.364	0.0314803
Hist1h2ap	1.05108e-05	-2.42368	0.069	0.134	0.0315325
Il10	1.05823e-05	-3.70569	0.099	0.083	0.0317469
Nnat	1.07468e-05	-1.96369	0.23	0.186	0.0322404
Lpp	1.08908e-05	0.450465	0.349	0.304	0.0326724
Lrrk2	1.09573e-05	-2.21074	0.418	0.372	0.0328719
Nfkbiz	1.11717e-05	6.45018	0.168	0.143	0.0335152
Scarb1	1.15104e-05	-1.25493	0.682	0.61	0.0345311
Fermt3	1.15553e-05	1.89241	0.307	0.255	0.034666
Txlnb	1.19194e-05	-1.66839	0.422	0.354	0.0357581
Lepr	1.19963e-05	-0.571601	0.152	0.121	0.035989
Bace2	1.20017e-05	-7.23171	0.048	0.054	0.0360052
Prox1	1.25655e-05	-4.25126	0.407	0.335	0.0376965
Slc16a6	1.262e-05	-2.57617	0.306	0.24	0.0378601
1810064F22Rik	1.3132e-05	-3.22906	0.661	0.627	0.0393959
Ptk2b	1.32519e-05	-0.848357	0.485	0.389	0.0397556
Hmcn1	1.33609e-05	-7.91321	0.04	0.05	0.0400827
Apobec1	1.34698e-05	-1.92167	0.399	0.324	0.0404094
Rasip1	1.42486e-05	-4.23431	0.252	0.221	0.0427457
Adra2a	1.43218e-05	5.3915	0.331	0.314	0.0429653
Nptx2	1.44124e-05	3.69316	0.032	0.034	0.0432372
2900060N12Rik	1.44445e-05	1.00583	0.458	0.396	0.0433336
Angpt2	1.45111e-05	-5.26437	0.368	0.302	0.0435334
Akr1c14	1.45435e-05	0.384201	0.422	0.363	0.0436304
Abhd2	1.46322e-05	-2.64512	0.367	0.346	0.0438966
Apbb2	1.47542e-05	1.30655	0.521	0.477	0.0442626
Stard5	1.48277e-05	2.53734	0.125	0.143	0.044483
Prdx2	1.49368e-05	-0.613499	0.805	0.825	0.0448105
Metrnl	1.55736e-05	-1.60802	0.322	0.31	0.0467208
Ifitm1	1.57974e-05	0.355743	0.279	0.321	0.0473921
Tmsb4x	1.59204e-05	1.89306	0.093	0.105	0.0477612
Mnat1	1.5964e-05	-0.481569	0.431	0.393	0.0478919
Ltbp1	1.61883e-05	-1.19089	0.593	0.551	0.048565
Adcy4	1.62494e-05	3.47944	0.147	0.157	0.0487481
Xkr4	1.64557e-05	-0.788092	0.095	0.083	0.049367
Mdfic	1.65287e-05	-4.33418	0.444	0.399	0.049586

## Sheet: Monolayer 6-Luteal 2
Gene	p_val	avg_log2FC	pct.1	pct.2	p_val_adj
Cyp26b1	7.49278e-33	-4.78012	0.468	0.313	2.24783e-29
Cd79a	2.95294e-30	-4.66274	0.553	0.384	8.85883e-27
Peg10	1.69976e-28	1.50304	0.512	0.308	5.09927e-25
Fibin	8.65589e-26	-9.64356	0.538	0.38	2.59677e-22
Pcnx2	1.01235e-25	-7.06701	0.164	0.184	3.03706e-22
Apoc2	4.01775e-23	2.09909	0.372	0.499	1.20532e-19
Perp	9.83904e-23	-3.72173	0.505	0.341	2.95171e-19
Sox11	1.35109e-21	0.249194	0.496	0.31	4.05326e-18
Ramp3	3.26526e-21	-4.99637	0.434	0.289	9.79579e-18
Gm15564	5.92958e-21	-5.72321	0.543	0.369	1.77887e-17
Gm36642	6.11738e-21	0.495754	0.326	0.207	1.83521e-17
Ptprq	9.63364e-21	-0.357492	0.402	0.276	2.89009e-17
Inpp5d	1.13766e-20	3.12774	0.4	0.223	3.41299e-17
Dnm1	1.46586e-20	-7.74938	0.359	0.24	4.39757e-17
9330111N05Rik	6.15093e-20	-2.35267	0.463	0.302	1.84528e-16
Cdkn1a	6.90128e-20	-2.21568	0.569	0.398	2.07039e-16
G0s2	2.47552e-19	-7.04849	0.292	0.201	7.42656e-16
Sh3gl3	8.23212e-19	-7.75827	0.425	0.295	2.46963e-15
Spon2	9.30643e-19	-0.697841	0.548	0.397	2.79193e-15
Il6	1.28373e-18	-4.22892	0.423	0.303	3.85119e-15
Fmn2	3.06277e-18	1.57957	0.522	0.393	9.1883e-15
Adamts5	5.00988e-18	-1.40801	0.465	0.344	1.50296e-14
Rab26os	5.01846e-18	-3.87384	0.443	0.293	1.50554e-14
Gm4107	5.06299e-18	0.558427	0.492	0.343	1.5189e-14
Gm35330	6.63229e-18	0.438303	0.604	0.46	1.98969e-14
Slc16a6	1.40495e-17	-2.01175	0.538	0.37	4.21485e-14
Selplg	2.01763e-17	-1.42865	0.645	0.514	6.0529e-14
Snhg12	2.21212e-17	-0.742517	0.587	0.472	6.63636e-14
Itgb7	3.57631e-17	-5.45795	0.346	0.201	1.07289e-13
A430010J10Rik	3.61827e-17	0.386887	0.53	0.384	1.08548e-13
Cdkn1c	4.46466e-17	-5.06325	0.491	0.351	1.3394e-13
Kazald1	5.30863e-17	-4.69287	0.28	0.21	1.59259e-13
Xlr	1.53718e-16	-5.71644	0.376	0.306	4.61155e-13
Nusap1	1.81351e-16	-1.81288	0.217	0.313	5.44053e-13
Tspan8	2.14972e-16	-4.0922	0.257	0.344	6.44917e-13
St8sia4	3.59988e-16	-2.93465	0.532	0.4	1.07996e-12
Srgn	3.78649e-16	-2.50783	0.352	0.267	1.13595e-12
Myo1f	3.83874e-16	-3.64863	0.636	0.531	1.15162e-12
Adap2os	4.39129e-16	-2.85959	0.332	0.201	1.31739e-12
Shcbp1l	5.28677e-16	-0.287168	0.474	0.338	1.58603e-12
Mdm2	6.15139e-16	-3.10276	0.532	0.39	1.84542e-12
Knl1	7.11321e-16	0.895424	0.207	0.339	2.13396e-12
Lpxn	7.88681e-16	0.863202	0.523	0.363	2.36604e-12
Slc25a21	8.85527e-16	-1.67801	0.292	0.17	2.65658e-12
Tmem184a	9.57099e-16	-9.59337	0.456	0.348	2.8713e-12
Fam111a	1.13474e-15	-1.72837	0.35	0.255	3.40422e-12
Osgin1	1.42246e-15	-0.430918	0.428	0.29	4.26737e-12
Fhad1	1.83398e-15	2.23285	0.38	0.472	5.50195e-12
Nppc	2.5483e-15	-4.23124	0.54	0.392	7.64489e-12
Hist1h4i	3.36548e-15	-4.66127	0.446	0.332	1.00964e-11
Cenpf	3.45146e-15	-0.340309	0.22	0.35	1.03544e-11
Tnfrsf26	3.49299e-15	-6.12791	0.365	0.268	1.0479e-11
Nav2	3.88251e-15	-2.354	0.493	0.341	1.16475e-11
Itih5	4.08611e-15	1.31746	0.327	0.207	1.22583e-11
Spdl1	4.21415e-15	-4.69436	0.195	0.193	1.26425e-11
Ryr1	5.05132e-15	-0.492242	0.466	0.323	1.51539e-11
Gm12703	1.08571e-14	-3.06562	0.558	0.417	3.25714e-11
Pltp	1.26915e-14	-6.56368	0.402	0.289	3.80744e-11
Cryab	1.27856e-14	1.67125	0.575	0.428	3.83567e-11
Cda	1.44357e-14	-10.9504	0.456	0.318	4.3307e-11
Gm10827	1.67602e-14	-1.23299	0.568	0.428	5.02806e-11
Cebpd	1.83334e-14	0.244747	0.439	0.343	5.50001e-11
Tpx2	2.01379e-14	1.31081	0.268	0.416	6.04138e-11
Dio2	2.06118e-14	-1.91883	0.46	0.354	6.18354e-11
Grid1	2.12948e-14	-3.55998	0.486	0.36	6.38844e-11
Cenpe	2.14948e-14	1.46305	0.228	0.374	6.44843e-11
Top2a	2.51782e-14	3.08875	0.225	0.344	7.55347e-11
Clec2h	3.1716e-14	-5.32187	0.333	0.417	9.51481e-11
Kcnq1	3.32312e-14	-2.53295	0.449	0.334	9.96935e-11
Tnni3	3.33815e-14	-2.82163	0.31	0.262	1.00145e-10
Nfatc1	5.06956e-14	-8.50457	0.467	0.338	1.52087e-10
Malrd1	6.11794e-14	0.447576	0.486	0.353	1.83538e-10
Cd247	7.50765e-14	-4.45473	0.596	0.484	2.25229e-10
Cdh6	1.04231e-13	-7.32232	0.498	0.368	3.12694e-10
Slc6a4	1.25868e-13	-1.64019	0.493	0.366	3.77605e-10
Serpinb9b	1.60918e-13	-2.21656	0.561	0.447	4.82755e-10
Slc17a8	2.76326e-13	-0.118628	0.483	0.346	8.28978e-10
Gm29266	4.10664e-13	-1.98805	0.389	0.281	1.23199e-09
Pkd2l2	4.24802e-13	-6.89819	0.481	0.34	1.27441e-09
Kif11	4.78212e-13	-0.183864	0.231	0.334	1.43464e-09
Kcnk1	5.17508e-13	-1.19592	0.413	0.292	1.55252e-09
Olfr810	5.64939e-13	-5.46732	0.182	0.227	1.69482e-09
Adh7	6.40748e-13	-4.05697	0.403	0.304	1.92224e-09
Tmod2	7.60604e-13	-9.00863	0.425	0.273	2.28181e-09
H2-Q10	7.83326e-13	-4.32051	0.21	0.265	2.34998e-09
Crygb	8.69049e-13	-3.29045	0.266	0.33	2.60715e-09
Ptpn7	8.74003e-13	-4.31776	0.449	0.379	2.62201e-09
Mir670hg	9.45673e-13	0.501406	0.412	0.307	2.83702e-09
Cytip	9.68072e-13	2.44156	0.423	0.299	2.90421e-09
Pdlim3	1.12755e-12	-7.63128	0.325	0.249	3.38265e-09
Mylk	1.32202e-12	-1.76073	0.385	0.323	3.96607e-09
Socs3	1.32888e-12	1.85728	0.443	0.338	3.98663e-09
Syt1	1.43225e-12	1.22419	0.467	0.325	4.29675e-09
Lif	1.82798e-12	0.885264	0.469	0.328	5.48395e-09
Ccna2	2.20747e-12	-0.436315	0.215	0.355	6.62242e-09
Mid1ip1	2.25262e-12	-1.40793	0.418	0.326	6.75786e-09
Ciita	2.296e-12	1.20439	0.557	0.43	6.888e-09
Apoc1	2.36756e-12	1.69181	0.365	0.443	7.10267e-09
5430416N02Rik	2.37141e-12	-2.34589	0.481	0.378	7.11424e-09
Gm2a	2.4842e-12	-6.09092	0.186	0.236	7.45261e-09
Pde2a	2.49345e-12	-6.65729	0.392	0.248	7.48035e-09
Aqp5	3.20889e-12	-2.58819	0.162	0.156	9.62667e-09
Plk2	3.87967e-12	-4.1139	0.505	0.382	1.1639e-08
Bves	3.89847e-12	-8.05033	0.168	0.209	1.16954e-08
Hsd11b1	3.98281e-12	1.40768	0.268	0.201	1.19484e-08
Ank	4.36042e-12	-3.1434	0.416	0.276	1.30813e-08
Frmpd4	4.55067e-12	0.286986	0.507	0.384	1.3652e-08
Nfkbiz	4.63604e-12	3.38554	0.357	0.241	1.39081e-08
Lcp1	4.70784e-12	0.779167	0.366	0.245	1.41235e-08
Phlda3	4.91067e-12	-1.08863	0.582	0.459	1.4732e-08
1810064F22Rik	5.08701e-12	-0.233791	0.284	0.397	1.5261e-08
Mki67	5.15619e-12	-3.78284	0.237	0.354	1.54686e-08
Tcf21	5.42737e-12	2.56105	0.405	0.284	1.62821e-08
Nop56	5.9822e-12	0.640963	0.64	0.532	1.79466e-08
Kcnk2	6.07161e-12	-4.56703	0.385	0.246	1.82148e-08
Ccdc148	6.32032e-12	-2.21069	0.462	0.338	1.89609e-08
Plek	6.43958e-12	1.38502	0.383	0.234	1.93187e-08
Csmd1	6.83093e-12	0.764701	0.39	0.247	2.04928e-08
Crybb1	8.06739e-12	-5.7113	0.184	0.247	2.42022e-08
Rassf1	1.07285e-11	-1.91103	0.482	0.378	3.21854e-08
Sytl3	1.10626e-11	1.01845	0.471	0.331	3.31878e-08
Mcam	1.22895e-11	-4.50678	0.313	0.209	3.68684e-08
Tmem200a	1.35061e-11	-6.09808	0.376	0.269	4.05182e-08
Ier5l	1.41008e-11	-0.43175	0.406	0.306	4.23023e-08
Snhg1	1.44692e-11	-1.85097	0.553	0.472	4.34075e-08
Tek	1.46257e-11	-1.39967	0.432	0.291	4.38772e-08
mt-Atp6	1.49338e-11	-1.24848	0.46	0.559	4.48013e-08
Mfap5	1.49405e-11	-2.84804	0.524	0.399	4.48214e-08
Icam1	1.58645e-11	-4.29783	0.471	0.349	4.75936e-08
Epha7	1.73409e-11	-3.36323	0.451	0.329	5.20228e-08
Scn1b	1.76299e-11	-1.21534	0.366	0.266	5.28898e-08
Cygb	1.88884e-11	1.35123	0.229	0.198	5.66651e-08
1700011D18Rik	1.9147e-11	-5.61603	0.419	0.319	5.7441e-08
Abcb1a	2.15355e-11	-3.40349	0.273	0.195	6.46064e-08
Gm26917	2.25344e-11	-4.1643	0.502	0.389	6.76032e-08
Cemip	2.31842e-11	-3.27395	0.177	0.274	6.95525e-08
Actr3b	2.4474e-11	-1.68991	0.382	0.295	7.34221e-08
Ccdc85a	2.59143e-11	-1.65908	0.476	0.378	7.77429e-08
Btg2	2.66063e-11	-2.74817	0.434	0.332	7.98188e-08
Chst1	2.90545e-11	-3.16852	0.414	0.304	8.71636e-08
Rnf150	3.11954e-11	-1.13924	0.423	0.327	9.35863e-08
Cpxm2	3.38092e-11	4.74284	0.143	0.184	1.01428e-07
2610528A11Rik	3.5176e-11	-2.69694	0.505	0.399	1.05528e-07
H2-Eb1	3.54948e-11	-6.60595	0.42	0.298	1.06484e-07
Wnt11	3.58479e-11	-5.52793	0.372	0.232	1.07544e-07
Upp1	3.92194e-11	3.09503	0.425	0.32	1.17658e-07
Frzb	4.00634e-11	5.53833	0.413	0.337	1.2019e-07
Slc1a2	4.22195e-11	-2.04894	0.459	0.323	1.26659e-07
Gm36037	4.28159e-11	1.7331	0.456	0.325	1.28448e-07
Gadd45b	4.3354e-11	-0.874266	0.49	0.376	1.30062e-07
Zbp1	4.41881e-11	-12.3656	0.25	0.181	1.32564e-07
Lsmem1	4.74451e-11	0.725572	0.467	0.343	1.42335e-07
Scd2	4.81768e-11	-1.59615	0.237	0.341	1.4453e-07
Ldhb	4.86742e-11	-4.312	0.307	0.248	1.46023e-07
Btg1	5.16082e-11	2.34516	0.502	0.377	1.54824e-07
Diaph3	5.58595e-11	-2.36934	0.271	0.409	1.67578e-07
Gm19951	6.01118e-11	-3.32015	0.449	0.332	1.80335e-07
Kcnh1	6.09279e-11	1.12348	0.437	0.328	1.82784e-07
Mex3b	6.18623e-11	-3.02869	0.414	0.318	1.85587e-07
Myo3b	7.0057e-11	0.678942	0.423	0.291	2.10171e-07
Arhgap45	7.61333e-11	-2.76579	0.448	0.326	2.284e-07
Nectin4	7.95507e-11	-10.3437	0.416	0.273	2.38652e-07
Des	8.2706e-11	-2.35056	0.428	0.332	2.48118e-07
Hmmr	9.54191e-11	1.27755	0.241	0.374	2.86257e-07
Lamb3	9.58515e-11	-8.97269	0.312	0.204	2.87554e-07
Ifrd1	9.91029e-11	-3.39899	0.594	0.481	2.97309e-07
Zfas1	1.08325e-10	-1.0364	0.628	0.514	3.24976e-07
E230032D23Rik	1.20431e-10	2.33562	0.582	0.46	3.61294e-07
Pdlim2	1.37244e-10	-3.084	0.272	0.215	4.11733e-07
Lpcat2	1.44828e-10	-2.00746	0.404	0.261	4.34485e-07
Ntn1	1.63838e-10	-0.707656	0.362	0.263	4.91515e-07
Mgll	1.70411e-10	-0.107755	0.415	0.337	5.11233e-07
Idh1	1.73001e-10	1.30659	0.195	0.265	5.19004e-07
Dcbld2	1.74478e-10	-2.51043	0.503	0.403	5.23433e-07
Onecut2	1.90337e-10	0.743364	0.419	0.288	5.7101e-07
Ccnyl1	1.9074e-10	2.07121	0.46	0.328	5.72221e-07
Sh3gl2	2.08658e-10	-6.22184	0.461	0.32	6.25973e-07
Zfp36	2.09675e-10	-5.80655	0.408	0.291	6.29026e-07
Penk	2.13252e-10	2.56398	0.313	0.227	6.39757e-07
Camk4	2.13568e-10	0.214376	0.399	0.248	6.40705e-07
Col11a2	2.19517e-10	-4.10152	0.429	0.294	6.58552e-07
Alas2	2.20447e-10	7.66819	0.582	0.481	6.61341e-07
Tdrd5	2.32542e-10	-1.03645	0.485	0.404	6.97627e-07
Sh3rf3	2.74172e-10	-0.694946	0.455	0.318	8.22517e-07
Gsta2	2.84023e-10	-2.06276	0.592	0.497	8.52068e-07
Itgb4	3.14703e-10	-1.36633	0.417	0.296	9.44108e-07
Pdgfrb	3.19351e-10	-11.7133	0.195	0.12	9.58053e-07
Sema3g	3.2529e-10	-2.60325	0.438	0.328	9.75871e-07
Slc20a1	3.25563e-10	-3.49839	0.48	0.387	9.76688e-07
Csmd3	3.81276e-10	-3.89808	0.53	0.453	1.14383e-06
Abca17	3.88417e-10	-2.82378	0.432	0.309	1.16525e-06
Mafa	4.0025e-10	-5.21382	0.517	0.402	1.20075e-06
Tnfrsf12a	4.02423e-10	-0.488728	0.494	0.408	1.20727e-06
Thy1	4.10464e-10	5.03597	0.361	0.32	1.23139e-06
Spry2	4.25865e-10	0.934693	0.466	0.335	1.27759e-06
Txlnb	4.28263e-10	-1.50557	0.561	0.46	1.28479e-06
Ptpn18	4.34995e-10	2.59903	0.488	0.39	1.30498e-06
Anln	4.44408e-10	0.703194	0.252	0.368	1.33322e-06
Plekha6	4.61146e-10	-0.175177	0.5	0.359	1.38344e-06
Gimap5	4.95666e-10	-7.45547	0.243	0.197	1.487e-06
Ddx21	4.99481e-10	-1.5335	0.606	0.501	1.49844e-06
Cdh13	5.81852e-10	-0.198485	0.305	0.225	1.74556e-06
Bcl2	6.40672e-10	3.43315	0.409	0.303	1.92202e-06
Heg1	6.86682e-10	-0.583376	0.313	0.411	2.06005e-06
Mpp7	7.21843e-10	-2.82243	0.395	0.278	2.16553e-06
Slc4a9	7.22585e-10	-0.587919	0.503	0.391	2.16776e-06
Hsd3b1	7.31092e-10	-4.60683	0.12	0.158	2.19328e-06
Rims1	7.74479e-10	-4.3064	0.442	0.304	2.32344e-06
Vstm2b	8.43701e-10	-1.05814	0.385	0.309	2.5311e-06
Tubb5	8.5412e-10	-0.278789	0.306	0.381	2.56236e-06
Vegfa	9.4867e-10	-1.09332	0.465	0.342	2.84601e-06
Cdk1	9.82732e-10	3.16151	0.196	0.282	2.9482e-06
Sfrp1	1.0757e-09	-1.36321	0.357	0.243	3.22711e-06
Il1rapl2	1.13407e-09	-4.63555	0.495	0.384	3.40221e-06
Cwc22	1.16416e-09	-4.47646	0.445	0.352	3.49249e-06
Rasgrf2	1.1977e-09	-3.31784	0.565	0.477	3.59311e-06
Ngef	1.24045e-09	-1.85664	0.35	0.45	3.72136e-06
Cx3cr1	1.24953e-09	-2.21952	0.423	0.3	3.7486e-06
Fam107b	1.28131e-09	2.87566	0.412	0.282	3.84394e-06
Grem1	1.3659e-09	-6.21802	0.25	0.33	4.0977e-06
1200007C13Rik	1.50156e-09	-1.66851	0.469	0.33	4.50467e-06
Stmn1	1.53399e-09	-0.49271	0.247	0.331	4.60197e-06
Fam126a	1.58074e-09	-3.68421	0.276	0.383	4.74221e-06
Tcim	1.60932e-09	-10.1365	0.351	0.27	4.82796e-06
Lgals3	1.69983e-09	-0.378013	0.595	0.51	5.09949e-06
Vwa1	1.74903e-09	3.23169	0.546	0.413	5.24709e-06
Cfap299	1.8196e-09	-0.931525	0.317	0.33	5.45879e-06
Lgals1	1.86468e-09	-0.987792	0.221	0.319	5.59404e-06
Prkce	2.00294e-09	2.21137	0.395	0.272	6.00883e-06
Pecam1	2.00696e-09	-1.57967	0.49	0.385	6.02087e-06
Tbx2	2.08638e-09	-6.83337	0.283	0.223	6.25915e-06
Camk1d	2.30272e-09	-3.24344	0.456	0.348	6.90815e-06
Hspa1b	2.37262e-09	-5.5988	0.469	0.376	7.11787e-06
E2f8	2.3859e-09	-4.60499	0.167	0.289	7.1577e-06
Pim1	2.38685e-09	4.4207	0.462	0.352	7.16055e-06
Gng11	2.51919e-09	-1.24579	0.308	0.236	7.55758e-06
St8sia1	2.66608e-09	5.39976	0.277	0.323	7.99824e-06
Tpst2	2.79123e-09	-1.13529	0.299	0.376	8.37368e-06
Ier5	2.794e-09	3.17996	0.521	0.432	8.38199e-06
Opcml	2.8841e-09	-3.19292	0.486	0.384	8.6523e-06
Adam5	2.94826e-09	-0.153757	0.48	0.383	8.84479e-06
Snai1	3.09668e-09	-1.19433	0.424	0.33	9.29005e-06
Pbk	3.24402e-09	0.628797	0.21	0.31	9.73207e-06
Lhcgr	3.3042e-09	2.09809	0.235	0.307	9.91259e-06
Map4	3.33107e-09	-1.66984	0.397	0.295	9.99321e-06
Dtna	3.35219e-09	-3.40891	0.465	0.341	1.00566e-05
Cpeb2	3.3555e-09	-2.29644	0.439	0.313	1.00665e-05
Pclaf	3.46592e-09	1.77335	0.219	0.334	1.03978e-05
Fosl1	3.67206e-09	-3.77425	0.467	0.341	1.10162e-05
Adarb1	3.78663e-09	-1.03652	0.462	0.355	1.13599e-05
Snx31	3.78737e-09	-0.750802	0.343	0.25	1.13621e-05
Pttg1ip	3.93784e-09	-0.67371	0.509	0.394	1.18135e-05
Gm12648	4.06127e-09	-2.63011	0.238	0.327	1.21838e-05
Atp8b1	4.19504e-09	-2.21419	0.401	0.307	1.25851e-05
Fam189a1	4.32122e-09	-2.62519	0.42	0.279	1.29637e-05
Id2	4.41892e-09	0.62894	0.252	0.339	1.32568e-05
Mt3	4.48788e-09	-8.45052	0.378	0.32	1.34636e-05
Bmp7	4.51965e-09	-6.65511	0.4	0.276	1.35589e-05
Rorb	4.54184e-09	-4.00309	0.489	0.396	1.36255e-05
Tmem204	4.61628e-09	-3.35277	0.343	0.25	1.38488e-05
1700016F12Rik	4.85534e-09	-10.6561	0.362	0.347	1.4566e-05
Ctse	4.87246e-09	-2.94533	0.479	0.379	1.46174e-05
Plin4	5.06075e-09	-6.45745	0.282	0.325	1.51822e-05
Gm49774	5.22645e-09	-2.31972	0.43	0.305	1.56793e-05
Gpr176	5.4164e-09	-0.187442	0.423	0.309	1.62492e-05
Pstpip2	5.52194e-09	1.106	0.557	0.455	1.65658e-05
Lars2	5.55107e-09	-3.23652	0.441	0.357	1.66532e-05
Upk1b	5.68789e-09	-2.10741	0.203	0.188	1.70637e-05
Ndc80	5.74242e-09	3.06278	0.219	0.333	1.72273e-05
Samd11	5.90331e-09	2.71166	0.425	0.325	1.77099e-05
Ccdc81	6.02392e-09	-2.3638	0.362	0.228	1.80718e-05
4930461C15Rik	6.74313e-09	-3.05776	0.475	0.382	2.02294e-05
Tbc1d9	7.03534e-09	-0.17955	0.405	0.288	2.1106e-05
Vpreb3	7.08317e-09	-3.09873	0.383	0.304	2.12495e-05
Prc1	7.26782e-09	-5.39781	0.264	0.357	2.18034e-05
Fbxo32	7.42837e-09	1.16275	0.212	0.275	2.22851e-05
Sox9	7.80345e-09	-4.50797	0.499	0.382	2.34103e-05
Idi1	7.83363e-09	-2.27175	0.254	0.339	2.35009e-05
Bfsp2	7.93711e-09	-3.73888	0.579	0.466	2.38113e-05
Il1rn	8.86351e-09	5.57932	0.502	0.407	2.65905e-05
Olfml2b	8.95089e-09	1.75512	0.169	0.235	2.68527e-05
Rasip1	9.11763e-09	-2.18151	0.37	0.279	2.73529e-05
Adamtsl1	9.63802e-09	-1.22815	0.47	0.338	2.89141e-05
A330076C08Rik	9.8059e-09	0.589059	0.428	0.342	2.94177e-05
Sgo2a	9.94034e-09	1.04045	0.216	0.303	2.9821e-05
Scd1	1.01833e-08	-3.57067	0.161	0.188	3.055e-05
Rbm20	1.10421e-08	-2.18168	0.423	0.312	3.31263e-05
Ahnak2	1.11056e-08	0.606976	0.46	0.344	3.33168e-05
Nop58	1.12015e-08	0.49887	0.627	0.524	3.36046e-05
Cadps	1.1335e-08	-5.56717	0.336	0.428	3.40051e-05
Gpm6a	1.15382e-08	-0.98418	0.231	0.235	3.46145e-05
Ccno	1.21089e-08	2.23875	0.408	0.304	3.63266e-05
Hist1h1c	1.23231e-08	-3.83972	0.462	0.385	3.69693e-05
Apoc4	1.30005e-08	-0.838743	0.303	0.365	3.90016e-05
Gm16083	1.38898e-08	-2.2571	0.368	0.238	4.16694e-05
Map2	1.40383e-08	-3.65565	0.356	0.262	4.21149e-05
Atf3	1.40383e-08	2.33241	0.434	0.347	4.21149e-05
Cxcl14	1.4389e-08	-4.80199	0.352	0.314	4.31671e-05
Lbh	1.54872e-08	-1.12876	0.387	0.287	4.64615e-05
Lgr5	1.5599e-08	-5.26876	0.368	0.452	4.6797e-05
Myc	1.62374e-08	2.01827	0.471	0.362	4.87123e-05
Adcy10	1.63205e-08	-2.14749	0.453	0.328	4.89616e-05
Nupr1	1.66131e-08	-1.00936	0.204	0.24	4.98393e-05
Fgfr2	1.79533e-08	-3.74525	0.498	0.384	5.38598e-05
Srm	1.88937e-08	-0.507263	0.653	0.535	5.66812e-05
Ncl	1.92636e-08	-0.549616	0.647	0.577	5.77908e-05
Gata4	1.92817e-08	0.20526	0.422	0.333	5.78452e-05
S100a2	2.0686e-08	-6.05979	0.47	0.359	6.2058e-05
Sat1	2.17855e-08	-3.01645	0.469	0.388	6.53564e-05
Klra4	2.17936e-08	4.5684	0.292	0.288	6.53809e-05
Txk	2.37052e-08	4.85457	0.449	0.309	7.11157e-05
Kdelr3	2.39234e-08	-0.346645	0.317	0.232	7.17703e-05
Greb1	2.40535e-08	0.279514	0.263	0.344	7.21605e-05
Hspb1	2.49321e-08	-2.64786	0.436	0.36	7.47962e-05
Brinp1	2.55684e-08	2.85788	0.378	0.347	7.67052e-05
Gsta4	2.6338e-08	-0.385932	0.541	0.439	7.90141e-05
Akr1cl	2.64808e-08	2.77759	0.213	0.284	7.94425e-05
Gm26885	2.77226e-08	-4.09627	0.481	0.35	8.31678e-05
Kcnn4	2.86988e-08	-4.58853	0.547	0.473	8.60965e-05
Gm29585	2.88058e-08	-3.8467	0.599	0.483	8.64173e-05
Gm14964	2.92374e-08	-7.02143	0.479	0.414	8.77122e-05
Rasd2	2.92591e-08	-5.56884	0.52	0.448	8.77774e-05
Rock2	2.99967e-08	-0.697574	0.39	0.302	8.99902e-05
Gm37245	3.05759e-08	-1.21344	0.495	0.422	9.17278e-05
Crabp2	3.16906e-08	2.07263	0.305	0.243	9.50717e-05
Ptchd4	3.29359e-08	-0.757565	0.43	0.296	9.88078e-05
Thbs1	3.40015e-08	1.14316	0.394	0.322	0.000102005
Cfap206	3.47968e-08	1.3901	0.58	0.499	0.00010439
Kcnd3	3.61604e-08	-0.118893	0.328	0.21	0.000108481
Ano3	3.70046e-08	-1.24692	0.473	0.382	0.000111014
Unc45b	4.00129e-08	-7.2679	0.156	0.125	0.000120039
Slc23a2	4.10423e-08	-5.80262	0.344	0.427	0.000123127
Cited1	4.13758e-08	-2.04018	0.526	0.438	0.000124127
Wfdc1	4.23612e-08	-8.54383	0.616	0.521	0.000127084
Fgl2	4.38095e-08	1.44049	0.345	0.25	0.000131429
Ak1	4.45966e-08	-10.0776	0.423	0.348	0.00013379
Tas1r1	4.47852e-08	-0.317139	0.568	0.491	0.000134356
Rbpms	4.57988e-08	0.430424	0.426	0.36	0.000137396
Fam184a	4.78667e-08	-10.4421	0.285	0.33	0.0001436
Fermt3	4.82627e-08	-1.92902	0.423	0.309	0.000144788
Eya4	5.11812e-08	-7.99926	0.423	0.356	0.000153544
Cldn10	5.20963e-08	-4.67504	0.363	0.438	0.000156289
Mal	5.27184e-08	-2.51554	0.31	0.343	0.000158155
Gadd45a	5.37777e-08	1.11697	0.435	0.316	0.000161333
Cacnb4	5.50581e-08	-2.69211	0.463	0.35	0.000165174
2410006H16Rik	5.99123e-08	-0.570269	0.642	0.567	0.000179737
Dhrs9	6.12448e-08	-1.00315	0.401	0.267	0.000183734
Ror1	6.24357e-08	2.80138	0.262	0.396	0.000187307
Dock8	6.32803e-08	-2.32908	0.285	0.192	0.000189841
Ccl5	6.50501e-08	-4.40522	0.308	0.206	0.00019515
Ets1	6.73421e-08	-5.17871	0.43	0.355	0.000202026
Angpt2	6.81274e-08	-3.32339	0.381	0.273	0.000204382
Akain1	6.93221e-08	-2.45387	0.462	0.347	0.000207966
Ube2c	7.1178e-08	-3.00005	0.21	0.274	0.000213534
Cyp51	7.13456e-08	-3.38534	0.223	0.254	0.000214037
Pdpn	7.2359e-08	-0.647197	0.392	0.313	0.000217077
Cenpm	7.32804e-08	-2.25462	0.292	0.384	0.000219841
Gm11437	7.49946e-08	-1.99315	0.39	0.288	0.000224984
Cenpp	7.7527e-08	2.46775	0.245	0.359	0.000232581
Hsp90aa1	7.84554e-08	-7.0551	0.655	0.563	0.000235366
Msln	7.86395e-08	-3.88031	0.174	0.176	0.000235919
Wfdc8	7.90375e-08	4.80314	0.463	0.36	0.000237113
Fli1	7.9223e-08	-3.33265	0.366	0.263	0.000237669
Stox1	8.18935e-08	0.286254	0.622	0.53	0.000245681
Dock2	8.41046e-08	-0.689758	0.629	0.522	0.000252314
Bcat1	8.4773e-08	-2.2932	0.29	0.374	0.000254319
Ascc3	8.74199e-08	0.654105	0.346	0.266	0.00026226
Zfp385b	8.76874e-08	-1.7218	0.331	0.268	0.000263062
Akt3	8.89887e-08	-6.56842	0.292	0.192	0.000266966
Haao	8.90527e-08	-13.9537	0.383	0.3	0.000267158
Fshr	8.90527e-08	4.61079	0.289	0.342	0.000267158
Nrg1	9.63317e-08	-0.638074	0.472	0.365	0.000288995
Tyms	9.7007e-08	-0.698037	0.273	0.338	0.000291021
Incenp	9.78095e-08	-1.99804	0.238	0.348	0.000293428
Runx1t1	1.02522e-07	-1.92087	0.298	0.217	0.000307567
Gal3st1	1.06272e-07	-2.11028	0.306	0.38	0.000318815
Abtb2	1.1314e-07	-1.06006	0.451	0.312	0.000339419
Ecrg4	1.13483e-07	-5.84381	0.418	0.321	0.000340449
P2rx7	1.22771e-07	1.10342	0.458	0.352	0.000368314
Phf20l1	1.24154e-07	-2.85059	0.381	0.456	0.000372461
Rapgef4os1	1.26267e-07	-3.93245	0.331	0.244	0.0003788
Sytl2	1.30089e-07	2.10758	0.364	0.273	0.000390267
Ube2q2	1.34905e-07	0.169332	0.49	0.392	0.000404715
Nap1l2	1.35961e-07	-5.2177	0.411	0.293	0.000407883
Azin1	1.41812e-07	1.7069	0.479	0.391	0.000425437
Ext1	1.47516e-07	1.20216	0.324	0.428	0.000442547
Smpd3	1.55512e-07	-7.05335	0.198	0.155	0.000466536
Gpc5	1.57694e-07	-0.495066	0.444	0.339	0.000473081
Cd24a	1.57916e-07	-2.63182	0.378	0.253	0.000473749
Ppp3ca	1.60046e-07	-0.521552	0.35	0.261	0.000480138
Kif20b	1.60385e-07	1.73249	0.246	0.359	0.000481154
Cyp2s1	1.69948e-07	-1.80272	0.35	0.26	0.000509845
Inpp4b	1.75073e-07	-3.37533	0.437	0.31	0.000525219
Grk5	1.82961e-07	-1.91251	0.364	0.263	0.000548883
Gramd1b	1.83862e-07	-5.83612	0.334	0.422	0.000551585
Mrvi1	1.87673e-07	-2.23865	0.313	0.242	0.000563019
Igfbp6	1.88332e-07	-2.60979	0.313	0.235	0.000564996
1110038B12Rik	1.89093e-07	-2.02303	0.62	0.522	0.000567278
Acap1	1.89126e-07	0.294046	0.526	0.461	0.000567378
Pcdhb9	1.91997e-07	-6.76419	0.35	0.254	0.000575992
Gm26691	1.92806e-07	-0.889822	0.455	0.376	0.000578418
Nnat	1.93246e-07	3.271	0.397	0.291	0.000579737
B530045E10Rik	1.96762e-07	-3.68572	0.323	0.333	0.000590286
Arl6ip1	1.97728e-07	-3.78207	0.28	0.366	0.000593185
Ltbp1	2.00937e-07	-1.011	0.324	0.433	0.00060281
Spin2c	2.13272e-07	-9.04894	0.339	0.248	0.000639817
6330411D24Rik	2.19769e-07	-2.35079	0.461	0.359	0.000659307
Slc1a3	2.26575e-07	-2.88458	0.399	0.275	0.000679725
Klhl29	2.35216e-07	0.181523	0.435	0.301	0.000705648
Phkg1	2.36858e-07	-2.27952	0.446	0.338	0.000710575
Lat	2.36899e-07	2.10969	0.516	0.4	0.000710698
C2	2.50968e-07	-2.56179	0.311	0.218	0.000752903
Hspb8	2.55095e-07	4.40068	0.476	0.41	0.000765286
Ror2	2.59154e-07	5.26667	0.263	0.227	0.000777461
Il12rb2	2.73026e-07	-2.70872	0.383	0.272	0.000819079
Coro1a	2.80932e-07	-6.09502	0.46	0.334	0.000842797
Sertad2	2.83274e-07	-2.17973	0.336	0.24	0.000849821
Gm10648	2.88062e-07	-6.16645	0.418	0.309	0.000864187
Agt	2.93537e-07	-5.57209	0.332	0.284	0.000880611
Procr	2.99525e-07	0.167719	0.483	0.399	0.000898575
Avpi1	3.02433e-07	-1.47546	0.255	0.321	0.000907298
Atad2	3.06687e-07	-3.08064	0.308	0.414	0.00092006
Snhg9	3.24623e-07	-0.401886	0.486	0.389	0.000973869
Acat2	3.37312e-07	-1.65296	0.231	0.304	0.00101194
Erc2	3.40222e-07	2.61662	0.502	0.403	0.00102067
2900060B14Rik	3.45819e-07	-3.39695	0.432	0.315	0.00103746
Lama3	3.54836e-07	-0.697418	0.527	0.447	0.00106451
St3gal1	3.55995e-07	-2.30993	0.366	0.27	0.00106798
Igf2bp2	3.57156e-07	1.89934	0.406	0.298	0.00107147
Ccdc141	3.63021e-07	-3.32804	0.39	0.29	0.00108906
Trp53inp1	3.68663e-07	-2.79513	0.512	0.399	0.00110599
Ccdc68	3.69358e-07	-7.1716	0.331	0.266	0.00110808
Kansl1	4.0385e-07	1.66591	0.438	0.351	0.00121155
C1s1	4.14677e-07	-6.96014	0.191	0.197	0.00124403
Jun	4.26437e-07	-2.69589	0.433	0.352	0.00127931
Btk	4.38892e-07	-1.52953	0.357	0.29	0.00131668
Mgp	4.43473e-07	0.905979	0.325	0.242	0.00133042
Tk1	4.47796e-07	-1.84432	0.225	0.328	0.00134339
Fdps	4.64547e-07	-1.56609	0.208	0.221	0.00139364
Rnd1	4.68908e-07	-1.05825	0.447	0.347	0.00140673
Plcb4	4.72666e-07	0.884075	0.296	0.382	0.001418
Ch25h	4.79293e-07	0.265539	0.31	0.378	0.00143788
Igfbp4	4.87991e-07	1.429	0.221	0.211	0.00146397
Slc38a4	5.1562e-07	-5.10881	0.437	0.305	0.00154686
Ppp1r1c	5.31565e-07	-0.354268	0.39	0.259	0.0015947
Rasgef1b	5.41726e-07	-0.45474	0.425	0.332	0.00162518
Gm44767	5.44019e-07	2.84535	0.4	0.27	0.00163206
Kcnma1	5.52633e-07	-6.49372	0.275	0.393	0.0016579
Galnt14	5.59108e-07	-0.524983	0.243	0.295	0.00167732
Dapk1	5.65752e-07	0.409611	0.427	0.293	0.00169726
Tec	5.90606e-07	-4.78686	0.437	0.33	0.00177182
Birc5	5.91602e-07	0.19034	0.174	0.251	0.00177481
Tmem86a	6.18068e-07	-6.67882	0.235	0.273	0.0018542
Cmss1	6.29711e-07	-3.67068	0.54	0.462	0.00188913
Tspan13	6.36413e-07	0.146309	0.288	0.324	0.00190924
Vat1l	6.4665e-07	-9.33768	0.236	0.201	0.00193995
Smc4	6.46867e-07	-0.922973	0.338	0.405	0.0019406
Gas5	6.86785e-07	-1.94109	0.653	0.591	0.00206035
Dock10	6.99673e-07	-3.21748	0.347	0.259	0.00209902
Zfp36l1	7.01315e-07	-2.4719	0.42	0.328	0.00210394
mt-Cytb	7.02607e-07	-1.42401	0.42	0.495	0.00210782
Myo7a	7.27731e-07	2.51304	0.191	0.288	0.00218319
Osr2	7.33962e-07	2.29279	0.299	0.236	0.00220189
Ephx2	7.34821e-07	0.661522	0.252	0.286	0.00220446
Plin5	7.53971e-07	-8.82248	0.35	0.434	0.00226191
Dscc1	7.54223e-07	-5.63726	0.203	0.222	0.00226267
Adgrb3	7.64874e-07	-7.10021	0.405	0.319	0.00229462
Ucp2	7.64874e-07	-3.7907	0.243	0.278	0.00229462
Pappa2	7.68328e-07	-1.71369	0.357	0.27	0.00230498
Nipal1	8.12048e-07	0.618456	0.392	0.303	0.00243614
Ltbp2	8.1693e-07	-6.7123	0.421	0.347	0.00245079
Prickle2	8.18427e-07	-3.28871	0.326	0.224	0.00245528
Wnt4	8.31193e-07	1.71396	0.226	0.301	0.00249358
Gm26771	8.31747e-07	-8.2626	0.196	0.238	0.00249524
Nebl	8.44713e-07	-7.28475	0.277	0.302	0.00253414
Smarca1	9.06635e-07	-0.297809	0.25	0.344	0.00271991
D130043K22Rik	9.20876e-07	-1.59685	0.451	0.36	0.00276263
Trp53i11	9.25619e-07	-4.65505	0.261	0.188	0.00277686
Dach2	9.51895e-07	-4.05471	0.365	0.271	0.00285569
Kit	9.61873e-07	-1.8065	0.348	0.261	0.00288562
Aff3	9.73882e-07	8.01562	0.357	0.436	0.00292165
Trib3	9.79536e-07	1.41586	0.592	0.505	0.00293861
Slc3a2	1.00662e-06	0.490227	0.533	0.433	0.00301985
Ptpn22	1.02389e-06	-0.685156	0.528	0.44	0.00307166
Tmem56	1.05789e-06	-8.53208	0.37	0.252	0.00317367
Slc16a2	1.06542e-06	4.80308	0.192	0.218	0.00319625
Cystm1	1.091e-06	-2.95336	0.368	0.273	0.00327299
Cd274	1.09821e-06	1.87031	0.455	0.346	0.00329462
Ntng1	1.10637e-06	-3.36446	0.446	0.344	0.00331912
Fras1	1.12992e-06	2.6772	0.409	0.304	0.00338977
Syn2	1.1357e-06	-3.30064	0.556	0.492	0.0034071
Ifi207	1.15036e-06	-4.04168	0.452	0.344	0.00345108
Cenpw	1.17984e-06	-1.57178	0.285	0.381	0.00353951
Tle5	1.19936e-06	-0.425354	0.257	0.308	0.00359809
Prdx2	1.21004e-06	0.234026	0.277	0.336	0.00363012
Ankmy1	1.23146e-06	-2.51837	0.378	0.296	0.00369438
Hmox1	1.24078e-06	-1.38725	0.527	0.426	0.00372235
Il2rg	1.27061e-06	-4.64027	0.462	0.385	0.00381183
Aldh1a3	1.3254e-06	-4.74447	0.413	0.333	0.00397619
Lurap1l	1.36496e-06	-0.870216	0.463	0.363	0.00409487
Atf5	1.37547e-06	-0.171412	0.566	0.482	0.00412642
Gpbar1	1.39651e-06	-5.55229	0.153	0.142	0.00418953
Eng	1.3997e-06	-0.283632	0.374	0.291	0.00419911
Asns	1.40176e-06	0.140018	0.592	0.495	0.00420528
Gm26512	1.45035e-06	-1.58474	0.41	0.326	0.00435105
Fbn1	1.45603e-06	-1.58291	0.325	0.257	0.00436809
Hpse2	1.517e-06	-1.77776	0.504	0.557	0.00455099
Ebf1	1.53337e-06	-3.86902	0.253	0.216	0.0046001
Cd48	1.53886e-06	-1.57837	0.506	0.448	0.00461658
Cntn4	1.54991e-06	-6.29605	0.467	0.394	0.00464972
Adam8	1.57197e-06	-6.61681	0.536	0.473	0.0047159
Hapln1	1.58504e-06	1.69172	0.255	0.289	0.00475512
Upk3b	1.61412e-06	6.01537	0.168	0.112	0.00484236
A430093F15Rik	1.62753e-06	-2.6702	0.464	0.333	0.00488259
Wnt9a	1.68826e-06	-0.507006	0.466	0.363	0.00506477
Ly6a	1.69895e-06	3.07543	0.238	0.178	0.00509686
Galnt17	1.71776e-06	-5.87882	0.371	0.285	0.00515328
Scel	1.71943e-06	5.60428	0.165	0.17	0.00515829
mt-Nd6	1.72724e-06	-1.79578	0.329	0.243	0.00518172
Ackr3	1.73508e-06	0.234837	0.399	0.296	0.00520525
Lpcat3	1.80548e-06	-1.46312	0.288	0.338	0.00541644
Me1	1.83577e-06	0.179959	0.182	0.236	0.0055073
Stc1	1.85363e-06	2.07916	0.392	0.306	0.00556089
Abhd2	1.85363e-06	-2.47873	0.289	0.245	0.00556089
Sox6	1.86353e-06	-5.33618	0.462	0.388	0.00559059
Rgs20	1.93144e-06	-0.848156	0.498	0.413	0.00579432
Adam12	1.9408e-06	-1.10972	0.296	0.339	0.0058224
Fgf9	1.95965e-06	-0.308228	0.466	0.368	0.00587894
Mms22l	1.96312e-06	-1.23485	0.39	0.339	0.00588936
Emilin1	1.99819e-06	-8.34479	0.329	0.263	0.00599457
Gm38910	2.00947e-06	-6.86016	0.437	0.337	0.00602842
Rpl12	2.01206e-06	-0.125547	0.661	0.574	0.00603618
Gabrb2	2.04435e-06	-6.09627	0.239	0.168	0.00613305
Tubb4b	2.0728e-06	-0.917269	0.322	0.372	0.00621841
Ptma	2.19152e-06	1.28168	0.591	0.533	0.00657456
Cldn1	2.21199e-06	-1.89796	0.315	0.22	0.00663597
1700010K24Rik	2.21802e-06	-1.78031	0.515	0.427	0.00665407
Gngt2	2.26978e-06	-5.49482	0.226	0.205	0.00680933
Spc25	2.28912e-06	3.96279	0.238	0.314	0.00686735
Slc16a10	2.29095e-06	-1.69764	0.423	0.292	0.00687285
Odc1	2.29168e-06	-1.56255	0.567	0.469	0.00687505
S100a13	2.29792e-06	-3.67034	0.246	0.316	0.00689377
Hipk2	2.29976e-06	-1.26753	0.29	0.209	0.00689929
Ccdc34	2.32306e-06	-0.956644	0.332	0.387	0.00696918
Rbms1	2.33274e-06	-1.87498	0.478	0.385	0.00699822
Gm5444	2.34396e-06	-1.31996	0.46	0.36	0.00703188
Klhl6	2.35448e-06	-4.35001	0.357	0.29	0.00706343
Serpina3n	2.36051e-06	-1.36853	0.494	0.43	0.00708152
Prlr	2.36844e-06	-2.94636	0.246	0.321	0.00710533
Hist1h2ap	2.41198e-06	-0.426282	0.25	0.335	0.00723593
Mcm2	2.41622e-06	-0.810331	0.392	0.305	0.00724865
Rgs7	2.47122e-06	-3.96658	0.41	0.361	0.00741365
Hbegf	2.47437e-06	4.68079	0.378	0.258	0.00742312
Arhgap31	2.51897e-06	-5.41749	0.321	0.413	0.00755691
Mthfd2	2.52943e-06	-0.735668	0.486	0.399	0.0075883
Mrap	2.53913e-06	1.19285	0.25	0.302	0.00761738
Ybx3	2.54805e-06	0.50016	0.638	0.584	0.00764414
Foxp1	2.55292e-06	2.22223	0.349	0.412	0.00765877
Fam172a	2.7009e-06	0.217173	0.325	0.244	0.0081027
Cenpa	2.76913e-06	1.16326	0.224	0.299	0.0083074
Hsd17b7	2.85347e-06	-4.11551	0.299	0.364	0.0085604
Angpt1	2.88578e-06	-9.14357	0.401	0.31	0.00865734
Gem	2.91521e-06	-1.00603	0.38	0.273	0.00874562
B4galt5	2.93003e-06	-6.2613	0.456	0.351	0.00879009
AU020206	2.96646e-06	-2.26395	0.248	0.321	0.00889938
Tst	3.00904e-06	-3.62764	0.246	0.312	0.00902711
Cabp1	3.03679e-06	-12.1252	0.205	0.296	0.00911036
Gm47080	3.07984e-06	0.287752	0.419	0.314	0.00923953
Msi2	3.17373e-06	2.00206	0.335	0.425	0.00952119
Stard5	3.21662e-06	-0.607247	0.448	0.378	0.00964985
Fgf13	3.29054e-06	-3.95933	0.39	0.307	0.00987163
Igfbp3	3.39539e-06	-0.688771	0.585	0.518	0.0101862
Anxa3	3.47051e-06	1.13178	0.451	0.41	0.0104115
Cd53	3.47325e-06	5.87616	0.428	0.333	0.0104197
C3	3.55617e-06	-1.22012	0.179	0.153	0.0106685
Apbb1ip	3.56512e-06	3.85088	0.422	0.391	0.0106954
1700034P13Rik	3.62046e-06	-2.01146	0.479	0.391	0.0108614
Gabrb3	3.66681e-06	-1.1939	0.275	0.237	0.0110004
Tmprss9	3.72307e-06	-0.347563	0.456	0.347	0.0111692
Itga1	3.7843e-06	-5.50894	0.273	0.217	0.0113529
Colgalt2	3.81468e-06	7.03762	0.386	0.295	0.0114441
Nfkb1	4.02077e-06	-1.16584	0.412	0.329	0.0120623
Stpg2	4.1738e-06	-4.0649	0.543	0.449	0.0125214
Fbln2	4.19013e-06	-3.90007	0.332	0.392	0.0125704
AY036118	4.20455e-06	-1.998	0.444	0.372	0.0126136
1300017J02Rik	4.21112e-06	-1.64253	0.5	0.387	0.0126333
Togaram2	4.24809e-06	-3.43415	0.542	0.461	0.0127443
Gm47283	4.42592e-06	1.09917	0.586	0.517	0.0132778
Trpc5	4.43558e-06	-2.61167	0.267	0.269	0.0133067
Cpm	4.5404e-06	-3.65916	0.428	0.345	0.0136212
Adamts1	4.57088e-06	-2.50235	0.37	0.284	0.0137126
mt-Co2	4.72258e-06	-1.04008	0.498	0.573	0.0141677
Ramp1	4.86927e-06	-3.8996	0.356	0.31	0.0146078
Camk2n1	4.98542e-06	-3.56739	0.345	0.278	0.0149563
Atp1b1	5.0908e-06	0.776103	0.428	0.372	0.0152724
Frmd5	5.11213e-06	-5.75033	0.316	0.384	0.0153364
Rrm2	5.22492e-06	-0.175827	0.221	0.321	0.0156748
Gm32916	5.24192e-06	2.73242	0.437	0.328	0.0157258
Actn3	5.27527e-06	-8.04104	0.342	0.274	0.0158258
Ube2e2	5.34918e-06	-5.24531	0.357	0.285	0.0160475
Ptprg	5.36823e-06	0.117889	0.433	0.331	0.0161047
Gm11290	5.3915e-06	0.744276	0.469	0.373	0.0161745
Ccnb1	5.49575e-06	-3.17866	0.225	0.324	0.0164872
Aldh1a1	5.56059e-06	-5.68015	0.254	0.208	0.0166818
Dner	5.61403e-06	-0.981801	0.402	0.314	0.0168421
Enah	5.65399e-06	-1.34515	0.325	0.398	0.016962
Dnm3	5.73121e-06	0.392091	0.386	0.28	0.0171936
Creg1	5.92048e-06	2.58973	0.404	0.315	0.0177614
Armc2	6.14493e-06	0.441352	0.481	0.399	0.0184348
Arx	6.28715e-06	1.19295	0.362	0.312	0.0188615
Smc2	6.31907e-06	2.06456	0.298	0.372	0.0189572
Thbs2	6.44931e-06	2.33227	0.346	0.289	0.0193479
Xkr4	6.45425e-06	-3.77831	0.426	0.315	0.0193628
Sqstm1	6.45722e-06	-0.374781	0.582	0.491	0.0193717
Tbxas1	6.55895e-06	-2.67645	0.484	0.391	0.0196769
Ddit4l	6.55996e-06	-4.33628	0.445	0.352	0.0196799
Plxna2	6.59523e-06	-10.2919	0.362	0.271	0.0197857
Esd	6.65407e-06	-0.573156	0.605	0.55	0.0199622
Emp1	6.6663e-06	1.93528	0.424	0.322	0.0199989
Adra2c	6.96758e-06	10.4479	0.301	0.339	0.0209027
Twist2	7.31078e-06	1.41034	0.315	0.213	0.0219323
Crygc	7.46504e-06	-5.94711	0.603	0.524	0.0223951
Rnd3	7.59461e-06	2.41616	0.378	0.273	0.0227838
E230025N22Rik	7.61197e-06	1.96333	0.349	0.406	0.0228359
Klf9	7.62937e-06	-2.13761	0.392	0.294	0.0228881
Pld5	7.7865e-06	3.71522	0.224	0.222	0.0233595
Veph1	8.06465e-06	0.502452	0.305	0.312	0.0241939
Cxadr	8.4337e-06	-3.79265	0.38	0.27	0.0253011
Slc39a10	8.49396e-06	-0.413971	0.409	0.324	0.0254819
Gm35438.1	8.55723e-06	-5.30822	0.4	0.484	0.0256717
Emx2	8.64317e-06	-3.26272	0.451	0.373	0.0259295
Grik2	8.67331e-06	1.96291	0.327	0.407	0.0260199
Slf2	8.97757e-06	6.40244	0.348	0.278	0.0269327
Kirrel3	9.31729e-06	-1.27661	0.476	0.398	0.0279519
Rhob	9.34403e-06	-1.40989	0.407	0.308	0.0280321
Cst6	9.75995e-06	2.59388	0.448	0.346	0.0292799
Oasl1	1.00566e-05	-4.73591	0.431	0.5	0.0301697
Saa3	1.05659e-05	-2.48042	0.237	0.27	0.0316978
Sh2d4a	1.06199e-05	6.21717	0.344	0.402	0.0318598
Tprg	1.06518e-05	-1.71422	0.262	0.281	0.0319555
Rapgef2	1.09579e-05	-2.65099	0.335	0.25	0.0328736
Chst11	1.10468e-05	3.82947	0.324	0.401	0.0331405
Snhg15	1.11015e-05	-1.59109	0.552	0.458	0.0333046
Myo10	1.18667e-05	7.97472	0.334	0.277	0.0356001
Reep1	1.19235e-05	-3.93388	0.398	0.3	0.0357705
Ran	1.20253e-05	0.244418	0.621	0.555	0.0360759
Ccdc162	1.24021e-05	-2.37404	0.426	0.346	0.0372062
Zcchc7	1.24242e-05	0.752465	0.332	0.258	0.0372727
Cela3b	1.28262e-05	-3.99043	0.453	0.359	0.0384787
Fgf2	1.30144e-05	-3.89586	0.38	0.32	0.0390433
Kntc1	1.32564e-05	-0.617014	0.31	0.347	0.0397691
Tpi1	1.34287e-05	-1.30041	0.305	0.349	0.040286
Rtl4	1.37348e-05	3.95829	0.306	0.33	0.0412044
Cox6a2	1.42002e-05	-2.02595	0.59	0.51	0.0426007
Bex4	1.42107e-05	-1.84542	0.249	0.285	0.0426322
Lrp1	1.44311e-05	0.228569	0.228	0.222	0.0432932
Runx1	1.49035e-05	-3.92178	0.438	0.346	0.0447106
Cdh15	1.49874e-05	-5.13156	0.271	0.325	0.0449622
Cdh5	1.59165e-05	0.540175	0.282	0.234	0.0477495
mt-Nd4	1.63533e-05	2.00764	0.462	0.525	0.0490598
Flnc	1.64691e-05	3.1236	0.425	0.351	0.0494072

## Sheet: Monolayer 7-Mitotic Granulosa
Gene	p_val	avg_log2FC	pct.1	pct.2	p_val_adj
Tdrd5	2.82542e-24	-6.37615	0.374	0.241	8.47626e-21
Cyp26b1	1.03456e-22	-4.72411	0.361	0.227	3.10369e-19
Syt2	1.70053e-21	-6.15584	0.677	0.459	5.10158e-18
Agmo	4.81646e-19	-7.78013	0.135	0.107	1.44494e-15
Krt19	7.78799e-19	3.13433	0.039	0.134	2.3364e-15
Tmem108	3.13439e-18	-4.45604	0.173	0.322	9.40317e-15
Lmo2	2.20241e-17	-2.75119	0.441	0.287	6.60723e-14
Nap1l2	2.57966e-17	-7.13587	0.382	0.229	7.73897e-14
Gpm6a	4.80747e-17	2.67937	0.239	0.355	1.44224e-13
Hspa1a	1.90458e-16	-2.63072	0.17	0.098	5.71375e-13
Gm2a	2.22539e-15	-0.738896	0.355	0.232	6.67617e-12
Slpi	2.46903e-15	-6.65985	0.056	0.114	7.40709e-12
Sorl1	3.83111e-15	-4.06575	0.511	0.339	1.14933e-11
Gmfg	4.27635e-15	-1.84863	0.477	0.319	1.2829e-11
Ano5	1.72676e-14	6.91289	0.614	0.757	5.18028e-11
Rbm20	2.52069e-14	-6.13075	0.248	0.173	7.56206e-11
Ppp2r2b	3.0508e-14	-11.0679	0.158	0.254	9.1524e-11
Cyp2s1	3.30112e-14	-6.16521	0.441	0.295	9.90336e-11
Stk26	5.31438e-14	2.41856	0.224	0.36	1.59431e-10
Lgr5	8.61094e-14	-2.50904	0.412	0.575	2.58328e-10
Hsd3b1	9.62975e-14	-2.65289	0.452	0.297	2.88893e-10
Plxna4	1.97093e-13	-4.88951	0.227	0.352	5.9128e-10
Defb19	1.97663e-13	1.64432	0.456	0.29	5.92988e-10
Spink13	2.73575e-13	0.259797	0.721	0.584	8.20725e-10
C3	5.22243e-13	3.11017	0.22	0.351	1.56673e-09
Rbfox3	1.15408e-12	-0.398461	0.392	0.276	3.46223e-09
Adra2c	1.94094e-12	-2.17441	0.105	0.124	5.82281e-09
Serpina3g	3.86615e-12	1.64029	0.1	0.165	1.15985e-08
Gm45075	4.42472e-12	-11.6946	0.18	0.256	1.32742e-08
Cd52	5.05531e-12	-2.37343	0.632	0.501	1.51659e-08
Spock3	1.08237e-11	-4.05391	0.605	0.442	3.2471e-08
8030451A03Rik	1.1649e-11	-5.44413	0.329	0.239	3.49471e-08
Agt	1.30386e-11	-3.6289	0.571	0.42	3.91157e-08
Scara5	1.35158e-11	-2.73642	0.42	0.294	4.05475e-08
Col3a1	2.01298e-11	0.706439	0.089	0.168	6.03894e-08
Gm26754	2.29211e-11	-0.550844	0.133	0.092	6.87632e-08
Ccdc148	2.98819e-11	-7.10981	0.485	0.346	8.96456e-08
1700016F12Rik	3.08353e-11	4.52736	0.326	0.25	9.2506e-08
S100a2	3.37896e-11	-0.214281	0.5	0.328	1.01369e-07
Smpd3	3.9769e-11	1.67353	0.159	0.18	1.19307e-07
Cmpk2	4.0185e-11	-2.16039	0.329	0.221	1.20555e-07
Alas1	5.05285e-11	-11.27	0.214	0.197	1.51586e-07
Fam107b	5.16859e-11	-5.01176	0.235	0.177	1.55058e-07
Coro1a	5.66171e-11	-4.77025	0.362	0.239	1.69851e-07
Isg15	5.7836e-11	-4.55247	0.379	0.282	1.73508e-07
Cntn5	6.29332e-11	-1.87521	0.327	0.235	1.88799e-07
Pcdh15	7.24519e-11	6.19686	0.338	0.436	2.17356e-07
Cdh13	8.29481e-11	-2.30303	0.33	0.186	2.48844e-07
Olfr655	8.46646e-11	-8.54983	0.461	0.332	2.53994e-07
Lgmn	8.91093e-11	0.55483	0.365	0.274	2.67328e-07
Lgals7	9.54124e-11	3.20124	0.168	0.309	2.86237e-07
Galnt14	1.12959e-10	-9.81329	0.686	0.547	3.38876e-07
Adgrl3	1.3935e-10	-1.86797	0.173	0.276	4.18049e-07
Il31ra	1.44557e-10	-0.488099	0.553	0.419	4.33671e-07
Cilp2	1.47884e-10	-12.1455	0.271	0.355	4.43653e-07
Pik3c2g	1.65364e-10	-0.535308	0.242	0.155	4.96091e-07
Gm29521	1.71735e-10	0.341163	0.427	0.549	5.15205e-07
Phex	2.7938e-10	-10.2557	0.244	0.357	8.38141e-07
Gm31392	3.30222e-10	-0.471159	0.25	0.169	9.90666e-07
Tenm2	3.84793e-10	-2.40672	0.402	0.333	1.15438e-06
Crygb	4.06789e-10	-7.61325	0.509	0.64	1.22037e-06
Rasd1	4.47581e-10	-6.23485	0.532	0.389	1.34274e-06
Kcnk1	4.52291e-10	-0.886696	0.459	0.317	1.35687e-06
Phf11d	4.52291e-10	-1.38357	0.315	0.434	1.35687e-06
Fmn2	6.30229e-10	-6.27629	0.341	0.219	1.89069e-06
Adgrg2	6.40315e-10	-4.38044	0.226	0.305	1.92094e-06
Gm38910	7.26876e-10	-4.69412	0.573	0.426	2.18063e-06
Clec2h	8.61104e-10	-3.70131	0.483	0.659	2.58331e-06
Sh2d4a	9.19866e-10	-11.6568	0.626	0.463	2.7596e-06
Fdps	1.11521e-09	-3.80146	0.302	0.219	3.34564e-06
Tspan13	1.12873e-09	-7.85852	0.367	0.275	3.38618e-06
Pcdh17	1.35485e-09	0.487268	0.189	0.336	4.06456e-06
Itih5	1.50806e-09	-4.17113	0.173	0.136	4.52417e-06
Cox6a2	1.70328e-09	-7.85116	0.235	0.178	5.10985e-06
Lamb3	2.08591e-09	-6.78828	0.665	0.528	6.25774e-06
Plcxd3	2.27424e-09	-3.54633	0.192	0.241	6.82273e-06
Stmn3	2.51742e-09	-11.4143	0.491	0.388	7.55227e-06
Crybb1	2.92689e-09	-7.88357	0.13	0.078	8.78066e-06
Inpp4b	3.38306e-09	-10.6966	0.305	0.224	1.01492e-05
Slc9a9	3.5472e-09	-3.75675	0.132	0.135	1.06416e-05
Col5a3	3.58472e-09	-7.1556	0.032	0.038	1.07542e-05
Tpst2	4.57297e-09	2.28634	0.412	0.311	1.37189e-05
Cdh10	4.71035e-09	-11.9304	0.452	0.317	1.41311e-05
Ifi44	5.47872e-09	-9.02756	0.436	0.323	1.64361e-05
Gm20629	5.57127e-09	3.02038	0.323	0.216	1.67138e-05
Grhpr	5.61001e-09	2.68477	0.356	0.258	1.683e-05
Clec14a	5.85139e-09	7.66202	0.085	0.087	1.75542e-05
Gm42303	5.93293e-09	-3.42127	0.724	0.6	1.77988e-05
4933406I18Rik	6.1878e-09	-10.3964	0.048	0.032	1.85634e-05
Ush2a	6.36849e-09	-2.51207	0.58	0.485	1.91055e-05
Stat4	6.50175e-09	-9.1326	0.306	0.229	1.95052e-05
Slc25a21	7.11939e-09	-0.250088	0.408	0.293	2.13582e-05
Prss35	7.80287e-09	1.41625	0.203	0.171	2.34086e-05
Lurap1l	7.94248e-09	-5.2682	0.435	0.557	2.38274e-05
Glra1	8.51589e-09	-1.07844	0.197	0.141	2.55477e-05
Cyp11a1	8.56463e-09	-2.39552	0.203	0.109	2.56939e-05
Ror1	8.85276e-09	-7.57788	0.209	0.175	2.65583e-05
Mvd	9.23407e-09	2.71184	0.241	0.201	2.77022e-05
Npl	1.09316e-08	-4.44391	0.406	0.284	3.27947e-05
Tst	1.29308e-08	-2.57459	0.462	0.334	3.87923e-05
Gpbar1	1.43834e-08	-10.1199	0.114	0.196	4.31502e-05
Psap	1.51467e-08	6.07716	0.32	0.252	4.54401e-05
Aldh1a3	1.53608e-08	-1.58772	0.473	0.352	4.60825e-05
Car9	1.88954e-08	-4.89501	0.285	0.392	5.66862e-05
Hmgcs2	1.93542e-08	-7.80687	0.339	0.281	5.80625e-05
Adgrb3	2.15259e-08	-1.55836	0.47	0.353	6.45776e-05
Sox6	2.25668e-08	-2.95312	0.141	0.229	6.77003e-05
Prrx1	2.43615e-08	5.59155	0.029	0.042	7.30846e-05
Gabrb3	2.54646e-08	-6.35869	0.262	0.164	7.63938e-05
Dgkb	3.25253e-08	-7.35488	0.174	0.305	9.7576e-05
Serpinb2	3.4968e-08	-8.90594	0.105	0.172	0.000104904
H2-Q10	3.71996e-08	-4.48755	0.245	0.17	0.000111599
Npas3	4.08193e-08	-5.33094	0.279	0.364	0.000122458
Snhg11	4.24763e-08	-3.46721	0.374	0.298	0.000127429
Kctd14	4.60384e-08	-11.1538	0.585	0.676	0.000138115
Cytip	5.07621e-08	-7.7686	0.53	0.399	0.000152286
Ifitm1	5.42859e-08	-11.3384	0.48	0.583	0.000162858
Krt76	5.96652e-08	-8.11811	0.414	0.506	0.000178996
Zg16	6.05073e-08	-3.11717	0.595	0.481	0.000181522
Ddit4l	6.22595e-08	-3.38612	0.512	0.391	0.000186779
Gm20125	6.76346e-08	-1.2062	0.333	0.435	0.000202904
Rsad2	7.1401e-08	-0.998207	0.309	0.227	0.000214203
Pmaip1	7.50081e-08	-2.80231	0.145	0.206	0.000225024
Angpt2	7.65899e-08	-1.54891	0.412	0.293	0.00022977
Rab6b	7.78702e-08	-0.658964	0.138	0.177	0.000233611
Gpr39	8.47245e-08	0.500355	0.189	0.285	0.000254173
9330182L06Rik	8.76641e-08	-2.97861	0.477	0.375	0.000262992
Otulinl	9.07989e-08	-3.69704	0.536	0.407	0.000272397
Fgf7	9.39921e-08	2.22913	0.309	0.397	0.000281976
Hsd11b1	9.94868e-08	-3.04411	0.18	0.102	0.000298461
Anks1b	1.00761e-07	-8.82935	0.53	0.397	0.000302284
Adamts5	1.14588e-07	-2.96179	0.252	0.177	0.000343765
Itga4	1.20098e-07	-8.71654	0.392	0.265	0.000360295
Kif26b	1.26196e-07	-8.49634	0.148	0.107	0.000378588
Fam184b	1.3792e-07	-4.32422	0.27	0.208	0.000413761
Grid2	1.49595e-07	2.95172	0.388	0.509	0.000448784
Clstn2	1.5038e-07	-6.31878	0.252	0.208	0.000451139
Grid1	1.51011e-07	4.06393	0.418	0.541	0.000453032
A730056A06Rik	1.52121e-07	-3.82295	0.214	0.28	0.000456364
Nnmt	1.534e-07	0.554283	0.285	0.399	0.0004602
Dgkk	1.54689e-07	-11.276	0.659	0.551	0.000464067
Npas2	1.64182e-07	-5.79476	0.32	0.185	0.000492545
Rasef	1.67295e-07	-1.42323	0.212	0.273	0.000501884
Ccno	1.78832e-07	-7.82342	0.25	0.204	0.000536496
Gm4951	1.83544e-07	-5.54808	0.208	0.148	0.000550633
E230032D23Rik	1.84981e-07	-5.00492	0.118	0.171	0.000554944
Prex2	1.92032e-07	-1.79824	0.194	0.156	0.000576096
Samd5	1.93634e-07	-5.27064	0.271	0.207	0.000580901
Unc45b	2.01211e-07	-1.32245	0.044	0.073	0.000603633
Eml1	2.08534e-07	0.61731	0.195	0.13	0.000625602
Gm12216	2.14999e-07	1.83742	0.221	0.144	0.000644998
Iqcm	2.33643e-07	-1.63055	0.674	0.57	0.000700929
Palld	2.36553e-07	-10.8365	0.202	0.322	0.000709658
6530403H02Rik	2.47014e-07	-3.72105	0.517	0.435	0.000741043
Cacna1d	2.78142e-07	-3.274	0.485	0.616	0.000834425
Ppp1r1a	2.81729e-07	-1.52515	0.461	0.341	0.000845187
Actn3	2.89483e-07	-4.70485	0.529	0.63	0.000868449
Gm48512	3.1901e-07	-1.38957	0.539	0.421	0.000957029
Rgs7	3.26917e-07	-6.31002	0.412	0.297	0.000980752
S100a4	3.31617e-07	-8.33904	0.197	0.187	0.000994851
Meg3	3.4894e-07	-1.89643	0.374	0.275	0.00104682
Derl3	3.51077e-07	-4.29991	0.559	0.434	0.00105323
Edn1	3.66018e-07	-3.518	0.315	0.268	0.00109805
Ecrg4	3.80413e-07	-11.3984	0.462	0.338	0.00114124
Igfbp2	3.83707e-07	0.324749	0.186	0.182	0.00115112
Hsd17b1	4.01812e-07	-0.461388	0.455	0.344	0.00120544
Gal3st1	4.092e-07	1.3098	0.406	0.294	0.0012276
Cgnl1	4.12943e-07	-2.90883	0.276	0.268	0.00123883
1700008O03Rik	4.24156e-07	-3.00836	0.286	0.215	0.00127247
Cyct	4.55896e-07	-9.51891	0.564	0.49	0.00136769
Lpar1	4.72257e-07	-3.20112	0.161	0.14	0.00141677
Car12	5.40559e-07	-6.40483	0.242	0.192	0.00162168
Prkar2b	5.50117e-07	-4.11079	0.58	0.45	0.00165035
Dnajc6	5.60399e-07	-6.55504	0.329	0.438	0.0016812
Nsdhl	5.6096e-07	-1.08921	0.306	0.266	0.00168288
Gm26737	6.48946e-07	-3.62104	0.765	0.673	0.00194684
Pdzd2	6.51859e-07	-7.32266	0.229	0.341	0.00195558
Selenbp1	6.91922e-07	3.43529	0.445	0.562	0.00207577
Adam8	6.92266e-07	5.00969	0.218	0.173	0.0020768
Kcnd2	8.00752e-07	-7.75772	0.347	0.449	0.00240226
Susd3	8.48749e-07	2.13412	0.471	0.35	0.00254625
Bmp4	8.67346e-07	-1.68087	0.852	0.739	0.00260204
Olfml2b	9.73028e-07	0.961764	0.529	0.424	0.00291908
Sh3bgr	9.87926e-07	4.17118	0.202	0.124	0.00296378
Gm20468	9.90835e-07	-9.10123	0.408	0.333	0.0029725
Dpysl4	1.05644e-06	-3.17868	0.27	0.21	0.00316931
Gprin3	1.07729e-06	-6.27631	0.6	0.488	0.00323186
Mgarp	1.09265e-06	1.92636	0.247	0.192	0.00327795
Tnni3	1.10014e-06	-5.90932	0.326	0.281	0.00330043
Ang2	1.13946e-06	-7.3279	0.061	0.106	0.00341839
L3mbtl4	1.15455e-06	-9.01565	0.485	0.397	0.00346366
Syt1	1.26202e-06	-4.9511	0.556	0.655	0.00378606
Adam12	1.36117e-06	-1.91721	0.302	0.41	0.00408351
Gm15726	1.36315e-06	0.868756	0.124	0.147	0.00408944
Aldh1a2	1.38979e-06	-6.61561	0.28	0.369	0.00416937
4930558K02Rik	1.40126e-06	-9.79027	0.467	0.354	0.00420379
Ifit2	1.60774e-06	-1.66029	0.524	0.419	0.00482323
Me1	1.64607e-06	-3.071	0.277	0.22	0.00493821
Tmem86a	1.65559e-06	-1.61268	0.436	0.366	0.00496676
Ablim3	1.76724e-06	-3.44629	0.191	0.248	0.00530172
Kalrn	1.76809e-06	0.795572	0.215	0.314	0.00530426
Vamp9	1.81181e-06	-1.58877	0.314	0.232	0.00543544
5033421B08Rik	1.88791e-06	10.5785	0.477	0.561	0.00566373
Cldn3	1.94188e-06	-7.02512	0.098	0.155	0.00582565
Coch	1.98215e-06	-9.02524	0.373	0.244	0.00594645
Inpp5d	1.99163e-06	-5.23292	0.297	0.184	0.00597489
Serpinb6b	2.2231e-06	-3.01773	0.355	0.321	0.00666931
Gm41414	2.31132e-06	-5.48168	0.133	0.165	0.00693397
Fhl1	2.34332e-06	-7.72686	0.541	0.424	0.00702996
Tspan8	2.34665e-06	-12.9854	0.62	0.705	0.00703996
Lin7a	2.3578e-06	0.989363	0.339	0.434	0.0070734
Tpt1	2.42805e-06	0.919332	0.247	0.194	0.00728416
Smpx	2.43957e-06	-11.3541	0.411	0.337	0.00731872
Olfr1033	2.67115e-06	-6.08083	0.185	0.108	0.00801346
Ptgs1	2.69518e-06	3.64436	0.161	0.133	0.00808555
Colec11	2.84245e-06	-1.35387	0.473	0.551	0.00852736
Irf7	2.96524e-06	-1.62799	0.43	0.337	0.00889571
Zfp804b	2.98199e-06	-6.14061	0.558	0.418	0.00894596
Gm17359	3.00446e-06	-3.86308	0.458	0.38	0.00901339
St8sia4	3.04276e-06	-2.32369	0.629	0.526	0.00912828
Nebl	3.18723e-06	0.798935	0.383	0.502	0.00956169
Igfbp5	3.18872e-06	-4.50863	0.33	0.286	0.00956616
Sncaip	3.21119e-06	-3.81529	0.418	0.307	0.00963356
Ezr	3.22625e-06	-6.37468	0.242	0.379	0.00967874
Kcnab1	3.24289e-06	-9.42068	0.22	0.322	0.00972868
Tmem184a	3.3103e-06	-2.15419	0.559	0.451	0.0099309
Alpl	3.40757e-06	9.472	0.312	0.368	0.0102227
Prkg2	3.44917e-06	3.32037	0.479	0.613	0.0103475
Tmtc1	3.96949e-06	-3.85462	0.368	0.308	0.0119085
Lcp1	3.98795e-06	-3.4071	0.353	0.304	0.0119638
C1galt1	3.99535e-06	0.132281	0.476	0.377	0.0119861
Aifm1	4.41743e-06	0.356759	0.421	0.353	0.0132523
Pla1a	4.56248e-06	1.58351	0.256	0.147	0.0136874
Nkain3	4.67747e-06	-9.84435	0.268	0.251	0.0140324
Perp	4.73382e-06	-5.21966	0.268	0.218	0.0142015
Icam2	4.9658e-06	-8.03804	0.338	0.408	0.0148974
Slfn2	4.99556e-06	-6.37032	0.256	0.209	0.0149867
Fmo1	5.21582e-06	-0.156645	0.664	0.593	0.0156475
Ptgis	5.37354e-06	-1.39167	0.221	0.35	0.0161206
Fnip2	5.50803e-06	-2.13635	0.233	0.195	0.0165241
Scube2	6.13735e-06	-3.68067	0.295	0.396	0.018412
Hmcn1	6.4435e-06	-0.46746	0.189	0.279	0.0193305
Mcam	6.50528e-06	2.42123	0.411	0.3	0.0195158
Prune2	6.50823e-06	-1.2835	0.395	0.482	0.0195247
Fdxr	6.74585e-06	2.88602	0.305	0.277	0.0202375
Smagp	7.20374e-06	-4.96216	0.112	0.161	0.0216112
Fam126a	7.52649e-06	-3.1965	0.161	0.128	0.0225795
Acta2	7.66702e-06	-9.51869	0.252	0.396	0.0230011
Lpcat2	7.87012e-06	-4.88753	0.218	0.182	0.0236104
Pcyt1a	8.02401e-06	-0.866175	0.447	0.371	0.024072
Fbxl7	8.14039e-06	-4.44346	0.261	0.259	0.0244212
Rspo3	8.34419e-06	-0.891235	0.576	0.651	0.0250326
Trp53i11	8.51839e-06	0.393915	0.477	0.355	0.0255552
Dnah14	8.65713e-06	-3.90452	0.424	0.352	0.0259714
Pde5a	9.02966e-06	1.50585	0.233	0.207	0.027089
Wnt6	9.68625e-06	13.1041	0.079	0.078	0.0290588
Irf8	9.69491e-06	3.75784	0.118	0.056	0.0290847
Gm41609	9.86509e-06	-9.38311	0.298	0.199	0.0295953
Adamts6	1.04346e-05	-2.69588	0.433	0.35	0.0313039
Idh1	1.106e-05	2.20154	0.233	0.147	0.03318
Slco4a1	1.11586e-05	-0.319504	0.126	0.09	0.0334757
Col4a4	1.14898e-05	-4.45375	0.442	0.348	0.0344695
Ano3	1.16538e-05	-2.00302	0.07	0.064	0.0349615
Vegfc	1.19198e-05	-6.38108	0.455	0.542	0.0357593
Tpbg	1.20682e-05	-1.29304	0.314	0.268	0.0362047
Cygb	1.20736e-05	4.50403	0.059	0.079	0.0362207
Tmem26	1.22617e-05	-1.85798	0.444	0.335	0.0367852
Ncam2	1.25354e-05	-11.5588	0.558	0.479	0.0376061
Col12a1	1.25908e-05	-4.48009	0.192	0.223	0.0377724
Gm35330	1.28261e-05	-14.0097	0.441	0.356	0.0384784
F3	1.31754e-05	-2.89226	0.562	0.469	0.0395263
Nr4a1	1.35755e-05	-5.86698	0.603	0.505	0.0407265
Adam2	1.36533e-05	7.04232	0.395	0.303	0.0409599
Mob3b	1.37496e-05	-2.13014	0.611	0.5	0.0412489
Gm15543	1.37617e-05	1.48276	0.279	0.216	0.0412851
Egfl6	1.38588e-05	1.08975	0.532	0.609	0.0415763
Slc7a7	1.38953e-05	-6.25169	0.485	0.406	0.041686
Gbp4	1.46784e-05	-8.89943	0.35	0.429	0.0440351
Ccr5	1.4879e-05	-2.41077	0.411	0.312	0.0446369
Col8a1	1.50954e-05	-4.69505	0.538	0.427	0.0452861
Plekhg1	1.52413e-05	-4.93903	0.133	0.202	0.045724
Mmel1	1.52947e-05	2.63234	0.335	0.221	0.0458842
Casp4	1.63724e-05	-2.48962	0.082	0.136	0.0491173
Rassf9	1.63938e-05	-4.03548	0.579	0.653	0.0491815
Tm4sf1	1.64153e-05	-1.62813	0.086	0.111	0.0492459
Col4a2	1.66529e-05	-2.20558	0.355	0.472	0.0499588

## Sheet: Monolayer 8-Other Mitotic
Gene	p_val	avg_log2FC	pct.1	pct.2	p_val_adj
Itgb7	3.75186e-20	-10.1592	0.544	0.253	1.12556e-16
Dock2	3.30124e-18	-6.85427	0.788	0.573	9.90371e-15
Cyp2s1	9.18186e-18	-3.43276	0.45	0.216	2.75456e-14
Il1rapl2	2.26358e-16	-10.6896	0.427	0.184	6.79074e-13
Rasgef1b	7.21784e-16	0.764905	0.215	0.138	2.16535e-12
Kcnk1	1.29193e-14	-4.90812	0.401	0.211	3.8758e-11
Ctla2a	1.58349e-13	-2.9284	0.319	0.179	4.75046e-10
Lbp	1.59132e-12	2.83452	0.283	0.166	4.77395e-09
Fli1	4.68661e-12	3.64302	0.261	0.125	1.40598e-08
Atp2a3	2.87388e-11	-15.0404	0.336	0.164	8.62164e-08
Ctnna2	3.02345e-11	-6.04917	0.257	0.141	9.07034e-08
Esrrg	5.24687e-11	-8.30751	0.681	0.479	1.57406e-07
Tmtc1	5.40173e-11	-9.44537	0.332	0.231	1.62052e-07
Gm17359	8.04934e-11	-9.04041	0.316	0.194	2.4148e-07
Vwa1	8.12704e-11	-0.956044	0.443	0.223	2.43811e-07
Klhl6	3.53103e-10	-7.62328	0.531	0.338	1.05931e-06
Zfp804b	1.47778e-09	-4.61197	0.505	0.325	4.43335e-06
Coro1a	2.33199e-09	-0.952091	0.463	0.26	6.99598e-06
Sema3g	2.57808e-09	-6.97414	0.58	0.33	7.73423e-06
Gm31392	2.87039e-09	6.81267	0.208	0.144	8.61118e-06
Hmgcs2	3.37273e-09	-6.1673	0.59	0.388	1.01182e-05
St8sia4	4.78372e-09	-12.1293	0.459	0.282	1.43512e-05
Hsd11b1	1.23513e-08	-4.68611	0.306	0.15	3.7054e-05
Ubash3a	1.51485e-08	0.886601	0.498	0.344	4.54455e-05
Rsad2	6.30911e-08	3.50731	0.257	0.137	0.000189273
Lpxn	7.00586e-08	-4.19628	0.309	0.2	0.000210176
Cst12	1.04207e-07	-1.72654	0.267	0.214	0.000312621
Ifit1	1.32652e-07	-1.92145	0.28	0.173	0.000397955
Gm17056	1.52224e-07	-1.79981	0.381	0.217	0.000456671
Stat4	1.87031e-07	-3.07186	0.414	0.235	0.000561094
Arg2	2.44432e-07	1.03984	0.163	0.082	0.000733297
Ptgs1	3.51959e-07	3.10956	0.192	0.257	0.00105588
Nr3c2	4.46532e-07	-6.94044	0.355	0.242	0.0013396
Gm29266	4.88273e-07	-15.2318	0.384	0.269	0.00146482
Reln	5.33097e-07	-2.76696	0.485	0.342	0.00159929
H2-Eb1	6.84115e-07	-4.63398	0.394	0.261	0.00205235
Snx31	7.24279e-07	-10.5584	0.107	0.15	0.00217284
Cela3b	7.44281e-07	-5.32661	0.407	0.261	0.00223284
Akap6	8.64169e-07	-4.88865	0.404	0.289	0.00259251
Gstm6	1.23647e-06	-3.47531	0.45	0.332	0.00370941
Sema5b	1.46483e-06	2.37609	0.309	0.433	0.00439448
Snhg11	1.60525e-06	-1.59894	0.397	0.283	0.00481575
Armc2	1.71074e-06	-5.53952	0.528	0.402	0.00513222
Sorcs1	1.812e-06	5.68478	0.117	0.056	0.00543601
Syt2	1.87819e-06	5.55174	0.414	0.261	0.00563457
Lingo2	2.17208e-06	-9.86401	0.456	0.313	0.00651625
Fgf13	2.39392e-06	6.15722	0.394	0.254	0.00718175
Edn1	2.39675e-06	-0.979489	0.251	0.178	0.00719026
Slc16a6	2.74844e-06	-4.80832	0.28	0.184	0.00824531
Gm32916	2.98408e-06	-3.32439	0.417	0.28	0.00895223
Adra2c	3.07644e-06	1.89095	0.163	0.232	0.00922932
Gab1	3.51891e-06	-1.97102	0.3	0.251	0.0105567
1700016F12Rik	3.92984e-06	-9.56182	0.355	0.261	0.0117895
Mt3	4.06419e-06	-5.27223	0.476	0.307	0.0121926
Syt3	4.38149e-06	-11.3657	0.375	0.225	0.0131445
Tmem171	4.53059e-06	-8.64232	0.463	0.338	0.0135918
Spin2c	4.68994e-06	-12.0394	0.349	0.233	0.0140698
Scara5	4.87703e-06	-3.22347	0.521	0.398	0.0146311
Gm26740	5.60895e-06	-6.5887	0.352	0.217	0.0168268
Trf	5.75823e-06	-5.01091	0.342	0.222	0.0172747
Adam8	5.81768e-06	-2.02272	0.319	0.225	0.017453
Mcam	6.0064e-06	-7.60056	0.303	0.216	0.0180192
Nudt4	7.63785e-06	-1.43406	0.586	0.458	0.0229136
Lcp1	7.93609e-06	-6.58209	0.45	0.333	0.0238083
Cd79a	1.11579e-05	-11.3723	0.391	0.297	0.0334737
Sesn3	1.20567e-05	-2.19062	0.261	0.206	0.03617
Arhgef28	1.20833e-05	-2.87494	0.296	0.278	0.03625
Gmfg	1.29813e-05	-1.90066	0.749	0.645	0.0389439
Rgs7	1.31106e-05	1.40374	0.303	0.211	0.0393317
Tdrd12	1.32119e-05	1.61953	0.564	0.426	0.0396358
Clec14a	1.36849e-05	4.01303	0.091	0.093	0.0410548
Pou2f2	1.38664e-05	-4.12999	0.358	0.269	0.0415993
Gm14226	1.43146e-05	-1.14039	0.443	0.32	0.0429438
Agt	1.49555e-05	-1.97995	0.41	0.292	0.0448665
Cd52	1.58988e-05	1.62473	0.511	0.417	0.0476965

## Sheet: Monolayer 9-Mesenchyme
Gene	p_val	avg_log2FC	pct.1	pct.2	p_val_adj
Pcnx2	3.69981e-53	-1.61499	0.118	0.247	1.10994e-49
Angptl7	9.77089e-52	3.58085	0.242	0.415	2.93127e-48
Sox11	4.87573e-50	-4.58057	0.55	0.368	1.46272e-46
Vwa1	7.5783e-50	-8.14389	0.58	0.384	2.27349e-46
Egfl6	1.37738e-48	3.49201	0.232	0.376	4.13215e-45
Clec2h	1.81347e-48	-5.65983	0.064	0.117	5.44041e-45
Kcne4	2.78501e-46	-0.504497	0.855	0.701	8.35502e-43
Kcnd2	3.91959e-45	2.61892	0.193	0.336	1.17588e-41
Il6	8.4297e-45	-4.56178	0.675	0.465	2.52891e-41
1200007C13Rik	1.03433e-44	-1.96032	0.433	0.285	3.103e-41
C3	1.04122e-44	-5.78891	0.282	0.447	3.12366e-41
Cyp26b1	1.11864e-44	-1.00281	0.732	0.513	3.35591e-41
Bnc1	1.70832e-44	5.19535	0.345	0.526	5.12496e-41
Dner	1.76749e-43	-4.73316	0.537	0.374	5.30248e-40
Dock2	5.22281e-43	-3.77181	0.494	0.265	1.56684e-39
Krt19	1.19527e-42	-10.4498	0.085	0.16	3.58582e-39
1700030N03Rik	1.73363e-42	-5.83147	0.463	0.283	5.20089e-39
Lrrc7	1.32086e-41	-11.156	0.174	0.307	3.96258e-38
Adamtsl1	2.61384e-41	0.63211	0.533	0.335	7.84152e-38
Aqp5	6.3109e-40	-2.70795	0.035	0.037	1.89327e-36
Slc9a9	9.40104e-40	-8.73461	0.841	0.685	2.82031e-36
Upk3b	9.80703e-40	4.94457	0.094	0.141	2.94211e-36
Stk26	1.90522e-39	-0.881394	0.271	0.429	5.71567e-36
Plxna4	1.9626e-39	2.52266	0.252	0.419	5.88779e-36
Map2	4.49184e-39	-8.32552	0.241	0.205	1.34755e-35
Syn2	4.52836e-39	-4.06325	0.308	0.206	1.35851e-35
Fibin	1.15453e-37	-2.20004	0.584	0.39	3.46358e-34
Pappa2	2.12745e-37	-3.94163	0.709	0.563	6.38234e-34
Kdr	3.54153e-36	-8.64925	0.34	0.486	1.06246e-32
Myrf	6.13574e-36	-2.94901	0.288	0.456	1.84072e-32
Anxa11os	3.74405e-34	-8.00433	0.428	0.299	1.12321e-30
Pdlim3	6.7498e-34	-0.884399	0.756	0.598	2.02494e-30
Lgals7	4.45879e-33	-0.841231	0.152	0.232	1.33764e-29
Saa3	4.71412e-33	-5.16735	0.378	0.518	1.41423e-29
Pld5	5.9199e-33	-8.3698	0.188	0.318	1.77597e-29
Ptprq	2.13801e-32	-4.81018	0.828	0.68	6.41402e-29
Cilp2	2.40455e-32	1.92989	0.473	0.31	7.21366e-29
Ildr2	4.0219e-32	-0.260914	0.217	0.361	1.20657e-28
Lmo7	5.6439e-32	-7.40897	0.146	0.253	1.69317e-28
Anpep	7.76926e-32	-7.96387	0.427	0.272	2.33078e-28
Ly6a	8.49097e-32	-6.01515	0.434	0.314	2.54729e-28
Kcnmb4	1.50518e-31	-2.11908	0.212	0.127	4.51554e-28
Gimap4	1.84031e-31	-6.17952	0.492	0.333	5.52094e-28
Pcdh17	3.31602e-31	-1.29021	0.272	0.41	9.94805e-28
Nlrp1a	3.38774e-31	-6.42798	0.599	0.446	1.01632e-27
Adamts5	4.77085e-31	-8.65811	0.63	0.459	1.43126e-27
Slc9a3r1	6.64394e-31	-0.167115	0.225	0.344	1.99318e-27
Kcnd3	7.02413e-31	1.44365	0.533	0.386	2.10724e-27
Nrxn1	7.5251e-31	2.34196	0.176	0.105	2.25753e-27
Nnat	1.94166e-30	-1.59018	0.567	0.399	5.82498e-27
Adgrg2	2.56313e-30	-0.273381	0.246	0.386	7.6894e-27
Tmem114	2.77291e-30	3.52361	0.271	0.389	8.31873e-27
Scel	7.05743e-30	-5.90918	0.329	0.25	2.11723e-26
Onecut2	7.76271e-30	4.60475	0.165	0.094	2.32881e-26
Angpt1	1.89644e-29	-1.79742	0.841	0.694	5.68931e-26
Pdzd2	2.58846e-29	-4.92619	0.213	0.337	7.76538e-26
Rtn1	3.2237e-29	-8.98518	0.194	0.31	9.67109e-26
Gdpd2	4.4323e-29	-1.208	0.573	0.426	1.32969e-25
Plek	4.49245e-29	-7.90532	0.739	0.606	1.34773e-25
Msln	5.80688e-29	1.18627	0.141	0.225	1.74206e-25
Clec14a	1.13431e-28	-7.54953	0.648	0.497	3.40294e-25
Fry	1.43793e-28	-6.58217	0.551	0.397	4.3138e-25
Lgr5	1.6546e-28	0.494071	0.485	0.611	4.96381e-25
Apcdd1	1.66231e-28	-1.11369	0.772	0.625	4.98694e-25
Rasgrp2	3.46523e-28	-3.95827	0.695	0.537	1.03957e-24
Ms4a4d	6.03224e-28	-3.99911	0.688	0.54	1.80967e-24
Epha3	6.04553e-28	-4.68098	0.647	0.497	1.81366e-24
Elavl2	8.88157e-28	-2.58889	0.51	0.355	2.66447e-24
Adap2os	1.49381e-27	-0.56558	0.721	0.582	4.48143e-24
Ptprt	1.69174e-27	-8.45417	0.604	0.475	5.07523e-24
Dnajc6	1.82342e-27	-7.17042	0.281	0.414	5.47026e-24
Sod3	1.87287e-27	-3.14203	0.787	0.658	5.61861e-24
Vat1l	3.0659e-27	9.37167	0.357	0.489	9.19769e-24
Plcxd3	3.61978e-27	-5.92946	0.836	0.741	1.08594e-23
Gm20442	3.67296e-27	-2.85165	0.336	0.206	1.10189e-23
Tmem119	3.67803e-27	-3.14244	0.827	0.68	1.10341e-23
Mme	6.09933e-27	0.71722	0.2	0.312	1.8298e-23
Malrd1	7.84658e-27	-5.74111	0.417	0.31	2.35397e-23
Lratd1	1.86226e-26	-6.6478	0.409	0.26	5.58678e-23
Ptpn22	4.65689e-26	-3.68175	0.618	0.501	1.39707e-22
Coro1a	5.33258e-26	-6.14875	0.669	0.541	1.59977e-22
Ccdc155	8.293e-26	-6.8356	0.383	0.248	2.4879e-22
Apoc1	9.22082e-26	-5.33208	0.237	0.364	2.76625e-22
Sox6	1.8093e-25	-14.0771	0.257	0.361	5.4279e-22
Inpp5d	1.82592e-25	-1.09844	0.468	0.296	5.47777e-22
Pex5l	2.04577e-25	0.369071	0.504	0.363	6.1373e-22
Pla1a	2.91866e-25	-2.41269	0.593	0.437	8.75598e-22
Adamts4	2.96386e-25	-4.7589	0.838	0.729	8.89157e-22
Id4	5.30903e-25	-1.34947	0.48	0.335	1.59271e-21
Pcdh15	6.67167e-25	-3.91009	0.179	0.263	2.0015e-21
Hsd11b1	8.49101e-25	-2.44891	0.782	0.672	2.5473e-21
Ifi207	9.71287e-25	2.53395	0.854	0.762	2.91386e-21
Dnah2	1.28081e-24	-0.306772	0.378	0.268	3.84242e-21
Grid2	1.66492e-24	-1.64773	0.239	0.349	4.99476e-21
Adam23	1.92971e-24	0.107837	0.687	0.542	5.78913e-21
Arap2	2.2575e-24	-1.10645	0.192	0.258	6.77249e-21
Samd11	2.88831e-24	1.51443	0.293	0.221	8.66492e-21
Gstt1	2.97432e-24	-2.3939	0.782	0.653	8.92297e-21
2310008N11Rik	3.09431e-24	-8.63289	0.428	0.31	9.28293e-21
Serpina3g	3.95533e-24	-9.18735	0.337	0.474	1.1866e-20
Mcam	5.07083e-24	-4.83311	0.463	0.304	1.52125e-20
Slc38a4	5.10467e-24	-1.98992	0.401	0.296	1.5314e-20
Rtl4	6.8715e-24	-2.10216	0.317	0.204	2.06145e-20
Gap43	7.05882e-24	-3.72739	0.58	0.423	2.11765e-20
Brinp1	8.10078e-24	-2.62082	0.464	0.331	2.43024e-20
Gm16685	8.51943e-24	-5.69039	0.366	0.26	2.55583e-20
Sorcs2	9.36169e-24	-2.96644	0.659	0.492	2.80851e-20
Gm45184	1.80783e-23	-3.95289	0.492	0.364	5.4235e-20
Gm12216	2.00411e-23	-3.95934	0.376	0.272	6.01234e-20
Lum	2.1276e-23	-3.48864	0.911	0.816	6.38279e-20
Csgalnact1	2.13342e-23	-4.0889	0.704	0.591	6.40026e-20
Ndrg1	2.9547e-23	-4.95514	0.897	0.868	8.86409e-20
Gata6	3.9339e-23	-0.509481	0.312	0.428	1.18017e-19
Smpd3	5.87645e-23	-1.68834	0.084	0.128	1.76293e-19
Pak1	9.502e-23	-2.29372	0.338	0.427	2.8506e-19
Shcbp1l	1.05028e-22	-7.61314	0.552	0.417	3.15083e-19
Gbp2	1.4759e-22	-9.64633	0.648	0.493	4.42769e-19
Cst12	1.47616e-22	5.84179	0.056	0.081	4.42848e-19
Hs3st1	1.50251e-22	-1.81832	0.659	0.542	4.50754e-19
St6galnac3	1.80459e-22	-5.48751	0.617	0.462	5.41377e-19
Itgb6	1.81816e-22	-5.74728	0.843	0.73	5.45448e-19
Gpr156	2.18915e-22	3.48874	0.593	0.461	6.56744e-19
Ebf1	2.67262e-22	-3.44751	0.819	0.717	8.01787e-19
Mfap2	3.57956e-22	-3.94817	0.755	0.578	1.07387e-18
Gm36642	3.70928e-22	-1.05923	0.47	0.345	1.11278e-18
Ifit1	3.71783e-22	-5.42298	0.378	0.268	1.11535e-18
Lrrc32	4.52679e-22	-4.24034	0.814	0.745	1.35804e-18
Pcdhb7	6.82917e-22	-6.01629	0.512	0.378	2.04875e-18
Ctss	6.87619e-22	-2.93119	0.546	0.424	2.06286e-18
Smim41	8.21342e-22	-1.36958	0.675	0.542	2.46403e-18
Lhx9	8.26405e-22	-2.8058	0.288	0.417	2.47922e-18
Cryge	8.54737e-22	-8.97392	0.625	0.503	2.56421e-18
Prkg1	1.00546e-21	-2.71645	0.794	0.668	3.01637e-18
Thsd4	1.11569e-21	-4.55433	0.573	0.452	3.34707e-18
Slpi	2.28569e-21	-7.40574	0.195	0.299	6.85707e-18
Gm15261	2.31486e-21	-1.30696	0.485	0.352	6.94457e-18
Heyl	3.82407e-21	-5.53685	0.614	0.49	1.14722e-17
Klhl29	4.653e-21	-2.84566	0.509	0.389	1.3959e-17
9330182L06Rik	5.87139e-21	-5.56088	0.28	0.397	1.76142e-17
Pde10a	6.03721e-21	-1.39783	0.725	0.583	1.81116e-17
9330111N05Rik	7.02578e-21	-7.09303	0.627	0.515	2.10774e-17
Gfra4	7.56616e-21	-5.35542	0.391	0.282	2.26985e-17
Sh3gl3	8.56837e-21	-5.71562	0.536	0.417	2.57051e-17
Cox6b2	9.0384e-21	-7.10345	0.677	0.554	2.71152e-17
Capg	9.55024e-21	3.57772	0.918	0.848	2.86507e-17
Dcn	1.01132e-20	-5.00736	0.965	0.958	3.03395e-17
Gm15564	1.02331e-20	-9.84218	0.547	0.402	3.06994e-17
Fgf7	1.13103e-20	-0.553792	0.619	0.479	3.39308e-17
Myo1f	1.13567e-20	0.666595	0.599	0.481	3.40701e-17
Star	1.2033e-20	-4.8529	0.705	0.572	3.6099e-17
Pcsk5	1.28407e-20	-1.71332	0.758	0.623	3.8522e-17
Tspan18	1.70441e-20	-3.68293	0.158	0.107	5.11322e-17
Lama3	1.75316e-20	-7.85431	0.505	0.39	5.25947e-17
Ahnak2	1.86747e-20	-3.39189	0.711	0.579	5.6024e-17
Igfbp5	1.96133e-20	-4.60469	0.698	0.587	5.884e-17
Grik4	2.07845e-20	2.99866	0.674	0.565	6.23536e-17
Slc5a7	2.08516e-20	-5.32129	0.2	0.238	6.25547e-17
Il4ra	2.2216e-20	-3.84881	0.274	0.404	6.66479e-17
Pcdh9	2.77799e-20	-2.20638	0.3	0.248	8.33398e-17
Hopx	2.91551e-20	-4.32346	0.882	0.841	8.74652e-17
Podnl1	3.53316e-20	-6.60221	0.322	0.24	1.05995e-16
G0s2	4.2241e-20	1.09403	0.582	0.433	1.26723e-16
Bex2	4.68645e-20	-6.6706	0.256	0.199	1.40593e-16
Me3	5.09086e-20	3.54122	0.057	0.065	1.52726e-16
C330002G04Rik	5.50567e-20	-10.6711	0.666	0.535	1.6517e-16
Npas3	5.777e-20	0.431639	0.274	0.36	1.7331e-16
Prrx2	5.83537e-20	-4.41208	0.622	0.472	1.75061e-16
Dclk1	5.99189e-20	-5.25489	0.792	0.663	1.79757e-16
Plat	6.01401e-20	-3.21503	0.798	0.711	1.8042e-16
Insig1	6.63829e-20	2.8235	0.641	0.508	1.99149e-16
Rbm20	6.93565e-20	-6.44126	0.245	0.153	2.0807e-16
Ntng1	7.17747e-20	-2.78321	0.545	0.426	2.15324e-16
Tcim	7.93283e-20	-8.91492	0.879	0.821	2.37985e-16
Bmp2	8.54579e-20	-1.36951	0.957	0.95	2.56374e-16
Phkg1	8.8844e-20	2.59478	0.495	0.389	2.66532e-16
Arhgdib	1.12522e-19	-4.37507	0.904	0.845	3.37566e-16
Abca1	1.21988e-19	2.9206	0.683	0.566	3.65963e-16
Cldn3	1.26632e-19	-3.5873	0.227	0.302	3.79897e-16
Gm35330	1.83263e-19	-3.12555	0.4	0.288	5.4979e-16
Cd74	2.02797e-19	0.821887	0.218	0.342	6.0839e-16
Apba1	2.1596e-19	-8.17461	0.715	0.625	6.47879e-16
Afap1l2	2.72753e-19	-4.04553	0.893	0.784	8.1826e-16
Adamtsl3	2.79338e-19	-2.11494	0.4	0.313	8.38014e-16
Ntm	2.96227e-19	5.48546	0.572	0.458	8.88681e-16
Grm7	3.49151e-19	-2.90421	0.515	0.398	1.04745e-15
Lpxn	3.79728e-19	-8.46266	0.553	0.424	1.13918e-15
Arg2	3.85496e-19	0.869397	0.859	0.786	1.15649e-15
Icam2	4.14506e-19	-5.38358	0.384	0.51	1.24352e-15
Gm20528	4.34157e-19	-6.2352	0.729	0.629	1.30247e-15
Acta2	4.74938e-19	2.03269	0.45	0.567	1.42482e-15
Sema6d	5.00431e-19	-0.940686	0.933	0.91	1.50129e-15
Nppc	5.28223e-19	-4.92131	0.638	0.53	1.58467e-15
Rasgrp3	5.67724e-19	-7.63861	0.239	0.168	1.70317e-15
Galntl6	5.96183e-19	-3.95715	0.348	0.261	1.78855e-15
Limch1	6.67422e-19	0.627479	0.099	0.145	2.00227e-15
Kif26b	7.97352e-19	-3.63951	0.771	0.643	2.39206e-15
Rcan2	8.22336e-19	-3.02877	0.408	0.519	2.46701e-15
Ccl7	8.30385e-19	-3.73083	0.916	0.876	2.49115e-15
Col15a1	8.72945e-19	-3.01482	0.869	0.783	2.61883e-15
Ramp3	9.7169e-19	4.07915	0.768	0.625	2.91507e-15
Gm6980	1.06117e-18	-5.5441	0.578	0.459	3.18351e-15
Alas2	1.52853e-18	-4.34691	0.589	0.493	4.58559e-15
Nmnat2	1.64791e-18	-1.79759	0.735	0.674	4.94374e-15
Htr1f	1.81957e-18	-7.04368	0.522	0.419	5.4587e-15
Bmp4	2.24619e-18	-4.81869	0.164	0.199	6.73858e-15
Ecscr	2.43202e-18	-5.56554	0.874	0.786	7.29606e-15
Hist1h2bc	2.52852e-18	2.78245	0.141	0.13	7.58557e-15
Setbp1	2.69093e-18	-0.349042	0.924	0.85	8.0728e-15
Adcy2	2.70821e-18	-3.27869	0.781	0.682	8.12462e-15
Tek	2.90234e-18	-6.77702	0.657	0.575	8.70701e-15
Rerg	2.91023e-18	0.526321	0.255	0.243	8.7307e-15
Alox12	4.39899e-18	0.559613	0.473	0.367	1.3197e-14
Crip1	4.50084e-18	2.56735	0.254	0.363	1.35025e-14
Il34	4.80679e-18	1.44187	0.832	0.743	1.44204e-14
Cd109	4.83435e-18	4.86627	0.793	0.682	1.4503e-14
Tmed6	4.97054e-18	-9.46723	0.686	0.595	1.49116e-14
Tmem196	6.69389e-18	-5.59038	0.372	0.476	2.00817e-14
Tenm4	8.29077e-18	0.901806	0.293	0.235	2.48723e-14
Itgbl1	9.50711e-18	-3.64718	0.86	0.784	2.85213e-14
Aif1	1.08225e-17	-5.95487	0.601	0.493	3.24674e-14
Gata3	1.30856e-17	1.6258	0.263	0.378	3.92567e-14
Car2	1.50542e-17	-5.12571	0.89	0.847	4.51627e-14
Mafb	1.58813e-17	-6.74702	0.827	0.74	4.7644e-14
Nr4a1	1.96012e-17	-5.37704	0.437	0.333	5.88036e-14
Cd79a	2.53203e-17	-5.49359	0.377	0.293	7.5961e-14
Cacnb4	2.6739e-17	-5.56041	0.747	0.656	8.02169e-14
Pfn2	2.90669e-17	-0.192221	0.798	0.687	8.72008e-14
Prox1	3.17565e-17	-2.00323	0.744	0.647	9.52696e-14
Nek10	3.17664e-17	-2.72341	0.81	0.732	9.52992e-14
Serpine2	3.23222e-17	-3.38501	0.621	0.519	9.69666e-14
Cdkn1c	3.54234e-17	-0.989127	0.448	0.338	1.0627e-13
Rnf180	3.64346e-17	-3.52023	0.204	0.15	1.09304e-13
Tmod2	4.57368e-17	1.45483	0.543	0.418	1.3721e-13
Ifi27l2a	4.63256e-17	-7.89337	0.567	0.457	1.38977e-13
Hc	6.73345e-17	-0.581178	0.841	0.757	2.02003e-13
Tlr4	7.72989e-17	-1.73696	0.825	0.762	2.31897e-13
Lpcat2	7.83947e-17	-7.37419	0.796	0.695	2.35184e-13
Ecrg4	8.30094e-17	-3.74459	0.68	0.576	2.49028e-13
Gabrb3	9.4445e-17	-2.41129	0.651	0.541	2.83335e-13
Ptx3	1.09429e-16	-5.60117	0.39	0.301	3.28288e-13
Trdc	1.13883e-16	-5.075	0.918	0.874	3.41648e-13
Mitf	1.15664e-16	4.78093	0.814	0.725	3.46993e-13
Hhip	1.24955e-16	-6.20945	0.477	0.348	3.74865e-13
Gm15218	1.29027e-16	-4.08813	0.417	0.301	3.8708e-13
Ifih1	1.35453e-16	-9.36362	0.355	0.258	4.06358e-13
Srgn	1.38363e-16	-3.89757	0.602	0.484	4.15088e-13
Mmp11	1.56305e-16	-1.06357	0.911	0.844	4.68916e-13
Mbd1	1.63276e-16	-5.75715	0.747	0.611	4.89827e-13
Fmn2	1.73835e-16	-4.52874	0.573	0.471	5.21505e-13
Gm26885	1.74652e-16	-1.95809	0.441	0.324	5.23957e-13
4833422C13Rik	1.79527e-16	-10.7521	0.449	0.341	5.38581e-13
Pitpnm3	2.04531e-16	-13.0631	0.437	0.541	6.13594e-13
Alk	2.31178e-16	-4.05551	0.631	0.535	6.93535e-13
Gabrb2	2.35574e-16	-7.68945	0.087	0.076	7.06721e-13
Slc7a11	2.44945e-16	-1.98408	0.781	0.684	7.34834e-13
Myo1e	2.662e-16	5.10546	0.591	0.485	7.98599e-13
Wt1	2.91539e-16	1.00631	0.435	0.537	8.74617e-13
Fermt3	3.06854e-16	3.45752	0.384	0.293	9.20561e-13
Lmo1	3.28628e-16	-2.81371	0.377	0.464	9.85883e-13
Gm35167	3.66663e-16	-5.19101	0.12	0.093	1.09999e-12
Kcnb2	3.7922e-16	-9.2456	0.203	0.316	1.13766e-12
Arap3	4.14197e-16	-5.28223	0.725	0.63	1.24259e-12
Tnfaip6	4.30344e-16	-3.03699	0.335	0.271	1.29103e-12
Gpcpd1	5.81592e-16	-0.632833	0.632	0.504	1.74478e-12
Car9	7.79863e-16	-7.6758	0.315	0.423	2.33959e-12
Ms4a6b	8.43613e-16	-0.649126	0.528	0.421	2.53084e-12
Dmkn	8.82653e-16	-6.43601	0.285	0.385	2.64796e-12
Specc1	9.39151e-16	-1.32242	0.602	0.467	2.81745e-12
Myo3b	9.42207e-16	-2.49024	0.713	0.625	2.82662e-12
Pitpnc1	1.03643e-15	-1.49697	0.754	0.645	3.10929e-12
Prickle1	1.05027e-15	-3.74948	0.623	0.491	3.15082e-12
Sema3a	1.20709e-15	-2.08415	0.444	0.347	3.62126e-12
Tulp2	1.29726e-15	-1.11892	0.234	0.183	3.89177e-12
Acp5	1.31472e-15	7.5319	0.136	0.199	3.94416e-12
Tmem171	1.3151e-15	-8.58254	0.135	0.169	3.94531e-12
Abcb1a	1.41841e-15	-1.36838	0.887	0.822	4.25523e-12
Dap	1.48266e-15	-0.180038	0.546	0.45	4.44799e-12
Cyp7b1	1.53441e-15	-7.55775	0.685	0.564	4.60324e-12
Ntrk3	1.54163e-15	-1.53482	0.45	0.306	4.62488e-12
Slc45a1	1.58074e-15	-1.65777	0.844	0.762	4.74223e-12
Sat1	1.59493e-15	-1.29238	0.691	0.571	4.7848e-12
Islr	1.67734e-15	2.67162	0.83	0.778	5.03201e-12
Abca17	1.70431e-15	-4.61687	0.359	0.259	5.11293e-12
Btk	1.72539e-15	-3.77354	0.699	0.626	5.17616e-12
Ly6e	1.73628e-15	-1.90849	0.352	0.468	5.20883e-12
Kdelr3	1.79568e-15	-0.41005	0.828	0.708	5.38705e-12
Frem1	1.81309e-15	-4.10934	0.594	0.466	5.43928e-12
Vsig8	1.92196e-15	-5.09221	0.91	0.877	5.76589e-12
D030024E09Rik	1.92365e-15	-5.55553	0.677	0.58	5.77094e-12
Nkd1	2.09912e-15	-1.43611	0.809	0.72	6.29737e-12
Folr1	2.16694e-15	-5.52609	0.2	0.278	6.50082e-12
Atp6v0d2	2.17295e-15	9.32379	0.803	0.731	6.51885e-12
Serpinb1a	2.19524e-15	-3.45502	0.13	0.144	6.58572e-12
Twist2	2.34982e-15	2.18487	0.809	0.725	7.04946e-12
Pdgfrb	2.35427e-15	0.334617	0.786	0.689	7.06282e-12
Gem	2.63645e-15	-3.4202	0.749	0.669	7.90936e-12
Gpnmb	2.78169e-15	-0.968862	0.902	0.871	8.34506e-12
Isg15	2.9365e-15	-1.506	0.337	0.315	8.80949e-12
Hs6st3	3.10878e-15	-1.98281	0.316	0.403	9.32635e-12
Sntg1	3.39365e-15	-4.18351	0.398	0.317	1.01809e-11
Lama4	3.53046e-15	-1.16618	0.669	0.541	1.05914e-11
A430010J10Rik	3.54942e-15	-0.333064	0.49	0.382	1.06482e-11
Cox4i2	3.65204e-15	-7.96397	0.755	0.679	1.09561e-11
Kcnc2	3.95484e-15	-5.28991	0.178	0.121	1.18645e-11
A730049H05Rik	4.23257e-15	-1.79189	0.573	0.436	1.26977e-11
Gm20275	4.37286e-15	-7.00621	0.595	0.486	1.31186e-11
Gna14	4.43575e-15	-0.92462	0.745	0.629	1.33073e-11
Dock10	4.6492e-15	-6.34733	0.857	0.813	1.39476e-11
Casp4	5.3344e-15	-7.18324	0.859	0.796	1.60032e-11
Atp1b1	5.51691e-15	-2.82679	0.287	0.389	1.65507e-11
Ptma	5.83568e-15	-1.10265	0.378	0.482	1.75071e-11
2700089I24Rik	6.17346e-15	-5.40024	0.493	0.392	1.85204e-11
A230057D06Rik	6.23577e-15	-4.47092	0.556	0.434	1.87073e-11
Cyp2s1	6.75608e-15	-3.86793	0.77	0.702	2.02682e-11
Fam214a	6.98136e-15	0.2337	0.466	0.39	2.09441e-11
Cyp2j8	7.74557e-15	1.22841	0.547	0.454	2.32367e-11
Trem2	8.19184e-15	5.07843	0.319	0.398	2.45755e-11
Ezr	8.26117e-15	-2.96913	0.257	0.348	2.47835e-11
Sprn	8.47867e-15	-2.68966	0.888	0.865	2.5436e-11
Krt18	8.48836e-15	-6.78348	0.112	0.158	2.54651e-11
Ptprn	8.88245e-15	-3.03341	0.875	0.783	2.66473e-11
Cyp51	1.02954e-14	-4.71789	0.339	0.294	3.08861e-11
Bik	1.07458e-14	2.7137	0.173	0.234	3.22375e-11
2610203C22Rik	1.07719e-14	-6.63832	0.648	0.542	3.23156e-11
Gli2	1.12989e-14	-0.856177	0.843	0.737	3.38967e-11
Slc2a13	1.13908e-14	-1.63357	0.538	0.405	3.41723e-11
Lmcd1	1.15259e-14	-2.23846	0.869	0.826	3.45777e-11
4930513D17Rik	1.39823e-14	7.47053	0.59	0.496	4.19468e-11
Irf1	1.53751e-14	4.20621	0.53	0.412	4.61252e-11
Dlgap1	1.62717e-14	-2.05555	0.666	0.558	4.88151e-11
Spink13	1.76876e-14	3.61974	0.407	0.496	5.30629e-11
Fabp4	1.93524e-14	-5.11595	0.554	0.45	5.80571e-11
Myh11	2.13535e-14	-1.19972	0.716	0.608	6.40604e-11
Rora	2.17291e-14	-4.32289	0.411	0.337	6.51873e-11
Prrx1	2.19132e-14	-0.478732	0.919	0.866	6.57396e-11
Prss35	2.46955e-14	-2.95264	0.125	0.153	7.40865e-11
Prrt1	2.49638e-14	-4.7136	0.565	0.46	7.48913e-11
Rbm46	2.54018e-14	1.82777	0.742	0.641	7.62054e-11
Lgi2	2.7503e-14	-1.70807	0.934	0.902	8.25089e-11
Thbs2	2.83595e-14	-0.838165	0.752	0.634	8.50786e-11
Cdkn2b	3.05639e-14	-4.07949	0.789	0.701	9.16917e-11
Porcn	3.1971e-14	-1.40842	0.32	0.222	9.5913e-11
Gm26754	3.24163e-14	0.35316	0.337	0.238	9.72488e-11
Scd1	3.30425e-14	-1.26989	0.544	0.433	9.91276e-11
Bmp3	3.80363e-14	8.1842	0.429	0.335	1.14109e-10
Prex2	3.86505e-14	-9.33778	0.298	0.23	1.15952e-10
Lsmem1	4.26708e-14	-4.4763	0.585	0.477	1.28012e-10
Spon1	4.51229e-14	-0.268039	0.652	0.545	1.35369e-10
Palld	5.0192e-14	-4.66334	0.717	0.756	1.50576e-10
Rgl1	5.73152e-14	-1.75379	0.328	0.284	1.71946e-10
Ccdc85a	6.23335e-14	-9.90592	0.218	0.176	1.87001e-10
Adgrv1	6.4935e-14	-0.22316	0.646	0.549	1.94805e-10
Pag1	6.53668e-14	-4.87422	0.75	0.659	1.961e-10
Hoxc10	6.79893e-14	-3.67496	0.523	0.418	2.03968e-10
Sdc4	7.00552e-14	-1.10809	0.244	0.329	2.10165e-10
Eml1	7.35585e-14	-0.345039	0.78	0.679	2.20676e-10
Foxq1	7.57697e-14	-4.15483	0.098	0.075	2.27309e-10
Pde7b	7.68309e-14	-2.29734	0.877	0.744	2.30493e-10
Gm32647	7.71702e-14	-5.02135	0.858	0.796	2.31511e-10
Lipg	7.71808e-14	-2.71217	0.899	0.868	2.31542e-10
Epha6	8.14587e-14	-5.93534	0.59	0.496	2.44376e-10
Slco4a1	8.39031e-14	-4.94196	0.798	0.732	2.51709e-10
Lpar1	8.45515e-14	1.018	0.781	0.674	2.53655e-10
A330015K06Rik	8.73147e-14	-3.03716	0.358	0.273	2.61944e-10
Tspan7	1.0147e-13	-9.24534	0.256	0.345	3.04411e-10
Milr1	1.12922e-13	-6.04444	0.833	0.764	3.38765e-10
Cited1	1.16977e-13	-6.56931	0.217	0.137	3.5093e-10
Rassf9	1.20547e-13	-10.6642	0.397	0.485	3.61641e-10
Ddit4l	1.21972e-13	-5.00092	0.591	0.469	3.65915e-10
Rnd3	1.32346e-13	-0.219595	0.611	0.503	3.97038e-10
Cfap206	1.37048e-13	-0.402965	0.632	0.549	4.11144e-10
Hspa1b	1.37366e-13	-0.169287	0.325	0.228	4.12098e-10
Arhgap45	1.42962e-13	-3.53213	0.609	0.509	4.28885e-10
Mmp2	1.45159e-13	-1.97536	0.942	0.911	4.35478e-10
Il2rg	1.46869e-13	-6.29455	0.842	0.797	4.40608e-10
Sox5os4	1.53784e-13	-2.50393	0.195	0.204	4.61352e-10
1700034P13Rik	1.67604e-13	-1.5929	0.402	0.303	5.02813e-10
A630014C17Rik	1.72829e-13	-7.00224	0.569	0.464	5.18486e-10
Grin1	1.73935e-13	-6.7309	0.458	0.377	5.21805e-10
Gsta3	1.76864e-13	-6.28955	0.958	0.929	5.30591e-10
Kcnu1	1.7877e-13	-3.87615	0.392	0.284	5.3631e-10
Pid1	1.79013e-13	-3.91169	0.706	0.565	5.37038e-10
Calcrl	1.81926e-13	-3.62821	0.877	0.821	5.45779e-10
Ccl2	1.86574e-13	-3.47508	0.976	0.977	5.59722e-10
Scn1b	1.93503e-13	-4.03073	0.775	0.711	5.80509e-10
Plekhg1	2.03337e-13	-6.50646	0.722	0.649	6.10012e-10
9130213A22Rik	2.04525e-13	-4.13603	0.452	0.36	6.13574e-10
C1qtnf6	2.08409e-13	-3.77588	0.23	0.246	6.25227e-10
Wnt10a	2.10678e-13	-1.09159	0.753	0.683	6.32033e-10
Esr2	2.20532e-13	2.10097	0.221	0.193	6.61597e-10
Esam	2.27803e-13	-1.09143	0.241	0.325	6.8341e-10
Mapk10	2.44506e-13	-3.04835	0.769	0.664	7.33519e-10
Shank2	2.50889e-13	-1.91657	0.262	0.355	7.52667e-10
Ncald	2.67733e-13	-3.10938	0.713	0.61	8.03199e-10
Kcnk2	2.77836e-13	-1.10881	0.708	0.613	8.33508e-10
Nhs	2.82323e-13	-5.31219	0.502	0.419	8.46969e-10
Csmd1	2.83809e-13	-1.86368	0.786	0.707	8.51426e-10
Gm17056	2.87848e-13	-1.37598	0.533	0.438	8.63543e-10
Slc16a6	3.01439e-13	-0.494665	0.576	0.454	9.04317e-10
Sapcd2	3.27623e-13	-2.03669	0.206	0.227	9.8287e-10
Grik2	3.29476e-13	2.33612	0.033	0.029	9.88428e-10
Cpm	3.33928e-13	-2.93824	0.576	0.472	1.00178e-09
Xdh	3.36176e-13	-3.48204	0.801	0.672	1.00853e-09
Olfr810	3.36944e-13	-0.3457	0.447	0.355	1.01083e-09
Rgs2	3.42688e-13	-2.52729	0.409	0.319	1.02806e-09
Il1rapl1	3.59588e-13	-9.04183	0.394	0.297	1.07876e-09
Ank3	3.59973e-13	1.20515	0.193	0.203	1.07992e-09
Gstm2	3.63464e-13	-3.06005	0.11	0.163	1.09039e-09
Fndc3b	3.64244e-13	0.169011	0.674	0.578	1.09273e-09
Ndrg2	3.86146e-13	-0.615503	0.391	0.334	1.15844e-09
Clmp	4.06177e-13	-0.536311	0.88	0.829	1.21853e-09
C1s1	4.07374e-13	6.84401	0.272	0.371	1.22212e-09
Slc16a10	4.20994e-13	-2.59731	0.803	0.714	1.26298e-09
Aig1	4.35584e-13	3.40906	0.923	0.895	1.30675e-09
Cnn1	5.01475e-13	-0.922745	0.484	0.384	1.50443e-09
Spns2	5.04423e-13	-6.77281	0.177	0.221	1.51327e-09
Gm30382	5.29403e-13	-0.519066	0.821	0.72	1.58821e-09
Bnip3	5.31026e-13	-3.08439	0.538	0.435	1.59308e-09
C1qtnf3	5.67014e-13	-4.87848	0.738	0.659	1.70104e-09
Abra	5.74143e-13	-0.831586	0.413	0.322	1.72243e-09
Gpc1	5.82442e-13	-0.472932	0.381	0.293	1.74733e-09
Cd24a	5.86246e-13	-3.78066	0.462	0.367	1.75874e-09
Lamb3	5.89135e-13	-1.41191	0.447	0.342	1.7674e-09
Tspan11	5.98361e-13	-6.23213	0.371	0.281	1.79508e-09
Nkain2	6.02907e-13	-2.21554	0.14	0.198	1.80872e-09
Gpr137c	6.05796e-13	-0.319824	0.778	0.693	1.81739e-09
2025-03-01	6.32665e-13	-0.650644	0.578	0.472	1.898e-09
Lypd6	6.41283e-13	-5.32859	0.283	0.368	1.92385e-09
Stap1	6.78449e-13	-1.3211	0.417	0.342	2.03535e-09
Nusap1	7.52639e-13	-2.62854	0.227	0.34	2.25792e-09
Peg10	7.78855e-13	-4.34874	0.501	0.406	2.33656e-09
Cd226	8.08739e-13	-4.62665	0.478	0.403	2.42622e-09
Slit3	8.14097e-13	-1.78632	0.709	0.549	2.44229e-09
Evi2a	8.44527e-13	-7.53493	0.875	0.858	2.53358e-09
Zfp804a	8.55405e-13	-5.23044	0.154	0.133	2.56621e-09
Ccr5	9.58821e-13	-7.03474	0.315	0.257	2.87646e-09
Cacna1c	1.11195e-12	0.858772	0.882	0.812	3.33584e-09
Rarb	1.12546e-12	-2.02881	0.755	0.647	3.37637e-09
Ptges	1.15827e-12	2.94053	0.72	0.634	3.47481e-09
Rnf125	1.16208e-12	5.86808	0.559	0.471	3.48623e-09
Palmd	1.17896e-12	-8.38895	0.129	0.212	3.53689e-09
Lmntd1	1.22851e-12	-5.7673	0.63	0.529	3.68552e-09
Tnfrsf11a	1.24438e-12	2.18262	0.453	0.54	3.73314e-09
Plau	1.30582e-12	-3.38159	0.834	0.777	3.91745e-09
Enpp1	1.31749e-12	1.40697	0.882	0.886	3.95247e-09
Bmp7	1.37885e-12	-0.64877	0.721	0.64	4.13656e-09
Sox5os3	1.41741e-12	2.51022	0.392	0.328	4.25224e-09
Gm47015	1.43025e-12	-2.3715	0.357	0.294	4.29076e-09
Ptger3	1.4466e-12	-6.93823	0.342	0.422	4.33981e-09
Tgfb2	1.45134e-12	-0.651997	0.905	0.853	4.35401e-09
Gm26512	1.46927e-12	-1.41753	0.821	0.753	4.4078e-09
Pdlim2	1.4878e-12	-1.73719	0.838	0.722	4.4634e-09
Gm2164	1.53355e-12	-3.32618	0.339	0.242	4.60064e-09
Fli1	1.53775e-12	-2.0192	0.625	0.516	4.61326e-09
Xlr4b	1.56324e-12	-0.175345	0.315	0.23	4.68973e-09
Fam163a	1.61252e-12	-11.1415	0.618	0.518	4.83757e-09
Tmem45a	1.61863e-12	-1.63676	0.803	0.703	4.85589e-09
Grip1	1.65037e-12	-1.49971	0.204	0.282	4.95111e-09
Tacr3	1.67267e-12	-1.77495	0.556	0.481	5.01801e-09
Arsj	1.83558e-12	4.04783	0.707	0.625	5.50674e-09
Nbl1	1.90858e-12	0.681237	0.859	0.817	5.72575e-09
Dapk1	1.90908e-12	-1.69137	0.674	0.549	5.72724e-09
Ctsl	1.92427e-12	4.1283	0.756	0.657	5.77282e-09
Igf2bp2	2.01638e-12	-0.535988	0.835	0.771	6.04914e-09
Nebl	2.07505e-12	-6.45391	0.324	0.411	6.22515e-09
Gm17276	2.10324e-12	0.736748	0.74	0.641	6.30971e-09
Acss1	2.13373e-12	-2.43544	0.466	0.4	6.4012e-09
Inpp4b	2.2499e-12	3.7024	0.487	0.386	6.7497e-09
Jhy	2.2881e-12	-6.29476	0.825	0.781	6.86431e-09
Gbe1	2.45659e-12	-0.776076	0.69	0.587	7.36977e-09
Gm7247	2.88392e-12	3.19834	0.383	0.303	8.65177e-09
Gm41496	2.99491e-12	-8.27678	0.539	0.454	8.98473e-09
Ddx60	3.0131e-12	-3.06516	0.596	0.495	9.03929e-09
Gm19951	3.0236e-12	-7.47727	0.506	0.409	9.07079e-09
Acot12	3.05216e-12	-8.18383	0.474	0.393	9.15648e-09
Mamdc2	3.05924e-12	-4.71764	0.75	0.66	9.17773e-09
Gsn	3.18339e-12	0.822054	0.448	0.373	9.55016e-09
Gm32916	3.35705e-12	-2.91648	0.318	0.23	1.00712e-08
Cblb	3.50832e-12	3.143	0.78	0.694	1.0525e-08
Tmem151a	3.59543e-12	-8.31404	0.173	0.264	1.07863e-08
Fmo1	3.61162e-12	1.70014	0.72	0.638	1.08349e-08
Lnx1	3.7945e-12	-7.36627	0.578	0.481	1.13835e-08
Col6a3	4.01979e-12	-5.47528	0.868	0.8	1.20594e-08
Dhrs3	4.03527e-12	-3.90417	0.906	0.8	1.21058e-08
Spp1	4.26963e-12	-2.03602	0.593	0.514	1.28089e-08
Slc24a3	4.35291e-12	-3.66202	0.407	0.348	1.30587e-08
Wnt7b	4.88953e-12	-6.77027	0.817	0.729	1.46686e-08
Tubb2b	4.98146e-12	-6.30252	0.376	0.293	1.49444e-08
Serpinb9	5.01397e-12	-5.42965	0.537	0.438	1.50419e-08
Antxr1	5.01589e-12	0.402233	0.867	0.807	1.50477e-08
Sez6l2	5.09974e-12	3.67616	0.093	0.065	1.52992e-08
Camk2n1	5.14808e-12	-3.80509	0.754	0.652	1.54442e-08
Gm17359	5.2181e-12	-2.53632	0.523	0.436	1.56543e-08
Ifit3b	5.24811e-12	-4.02936	0.464	0.392	1.57443e-08
Vav3	5.27829e-12	-1.79291	0.882	0.833	1.58349e-08
Gng2	5.57183e-12	-2.35895	0.876	0.774	1.67155e-08
Pamr1	5.94146e-12	-0.996264	0.597	0.511	1.78244e-08
Timp2	6.29662e-12	-0.593563	0.958	0.929	1.88899e-08
Mmp16	6.52689e-12	0.758372	0.588	0.487	1.95807e-08
Prickle2	6.56176e-12	-0.834813	0.657	0.534	1.96853e-08
Cldn10	6.60603e-12	-5.2216	0.491	0.573	1.98181e-08
Ramp2	6.62029e-12	-2.04486	0.932	0.91	1.98609e-08
Ccn4	6.63879e-12	-3.787	0.936	0.914	1.99164e-08
Mt1	7.0107e-12	-3.17238	0.093	0.119	2.10321e-08
Sema3e	7.20423e-12	-3.6592	0.138	0.194	2.16127e-08
Cdh5	7.22799e-12	-1.87977	0.725	0.602	2.1684e-08
Rsbn1	7.48684e-12	-1.0008	0.55	0.45	2.24605e-08
S100a4	7.61099e-12	3.1283	0.319	0.263	2.2833e-08
Arhgap24	8.45358e-12	-0.467793	0.86	0.8	2.53608e-08
Gm20629	9.28974e-12	-4.12484	0.1	0.072	2.78692e-08
Usp18	9.56879e-12	-2.90364	0.219	0.198	2.87064e-08
Trp53inp1	9.72544e-12	-6.08964	0.732	0.648	2.91763e-08
Rspo1	1.02892e-11	-2.90306	0.265	0.348	3.08677e-08
Aldh1a2	1.05804e-11	-3.55785	0.454	0.542	3.17411e-08
Ppm1e	1.1745e-11	4.62363	0.318	0.263	3.52349e-08
Cped1	1.19859e-11	-2.10856	0.904	0.838	3.59577e-08
Chsy3	1.34253e-11	-6.10822	0.579	0.491	4.0276e-08
Pik3r1	1.37772e-11	1.92217	0.252	0.229	4.13317e-08
Zbp1	1.52185e-11	-2.55451	0.717	0.63	4.56556e-08
Atp8b1	1.55039e-11	-1.18265	0.737	0.623	4.65118e-08
Gpbar1	1.58913e-11	-5.92424	0.275	0.347	4.76738e-08
Areg	1.62375e-11	-2.77784	0.661	0.583	4.87124e-08
Rnf144a	1.662e-11	-4.0067	0.813	0.72	4.98599e-08
Abca6	1.68953e-11	-2.79925	0.663	0.554	5.06858e-08
Fat3	1.70007e-11	-1.79578	0.704	0.608	5.10021e-08
Man2a1	1.73814e-11	-1.4069	0.785	0.69	5.21441e-08
Emilin1	1.75246e-11	-0.403753	0.886	0.816	5.25738e-08
Gm41414	1.78633e-11	-4.17509	0.801	0.724	5.359e-08
Pkp3	1.84407e-11	-5.61917	0.119	0.182	5.53221e-08
Msc	1.98689e-11	-4.60073	0.54	0.438	5.96067e-08
Stox1	2.04335e-11	-4.48342	0.509	0.406	6.13005e-08
Nkd2	2.06986e-11	0.434178	0.526	0.428	6.20958e-08
Col18a1	2.15275e-11	-3.80923	0.844	0.807	6.45825e-08
Unc45b	2.17229e-11	-0.303885	0.054	0.076	6.51688e-08
Negr1	2.21081e-11	-5.31964	0.6	0.507	6.63242e-08
Mir670hg	2.21738e-11	-4.01271	0.616	0.515	6.65215e-08
Scin	2.32293e-11	-7.91575	0.87	0.87	6.9688e-08
Slco1a6	2.37137e-11	-4.43328	0.485	0.411	7.11412e-08
Eno3	2.39375e-11	-3.50268	0.259	0.239	7.18124e-08
Hormad2	2.51774e-11	-1.01526	0.81	0.725	7.55321e-08
Nxpe4	2.54397e-11	-1.71585	0.683	0.585	7.6319e-08
Hsd17b7	2.68349e-11	-0.989698	0.56	0.459	8.05047e-08
Fhl1	2.73389e-11	-4.39474	0.367	0.273	8.20166e-08
Gm11437	2.73995e-11	-4.89635	0.344	0.274	8.21986e-08
Lhfpl2	2.82353e-11	1.03975	0.507	0.431	8.4706e-08
Axdnd1	2.93658e-11	1.51171	0.879	0.829	8.80973e-08
Ptprm	2.95179e-11	-0.673818	0.629	0.54	8.85536e-08
Rapgefl1	3.01636e-11	-10.3487	0.527	0.446	9.04909e-08
Rbfox3	3.13118e-11	-4.01053	0.234	0.184	9.39354e-08
Zfp53	3.26666e-11	-0.420365	0.293	0.269	9.79999e-08
Gsta4	3.27791e-11	-5.58069	0.167	0.142	9.83373e-08
Prr16	3.32653e-11	-3.94806	0.407	0.323	9.97959e-08
Crybb3	3.35398e-11	-9.60965	0.672	0.58	1.00619e-07
Pcdhb9	3.43304e-11	-6.67918	0.627	0.534	1.02991e-07
Nectin4	3.45585e-11	12.0614	0.28	0.364	1.03675e-07
Nrep	3.49932e-11	-2.17077	0.317	0.249	1.0498e-07
Adamts12	3.7253e-11	-1.21799	0.66	0.567	1.11759e-07
Fbxo32	3.77348e-11	-1.81057	0.253	0.218	1.13204e-07
Stard13	3.77625e-11	0.889802	0.849	0.771	1.13287e-07
Tuba1b	3.81572e-11	-0.728814	0.393	0.482	1.14472e-07
Dgki	3.92888e-11	1.56472	0.66	0.562	1.17866e-07
Sema6a	4.08206e-11	3.45394	0.617	0.516	1.22462e-07
Ddc	4.40453e-11	2.94591	0.306	0.376	1.32136e-07
Fzd1	4.42283e-11	-0.843008	0.938	0.887	1.32685e-07
Tubb5	4.54304e-11	-0.500359	0.504	0.569	1.36291e-07
Gm49953	4.981e-11	-2.92328	0.331	0.391	1.4943e-07
Emcn	4.98646e-11	-3.75896	0.497	0.406	1.49594e-07
Colec12	5.57129e-11	0.2511	0.835	0.742	1.67139e-07
Cacna1d	5.58618e-11	-3.49471	0.406	0.316	1.67585e-07
Unc5d	5.68323e-11	-0.490879	0.897	0.869	1.70497e-07
Spock3	5.72681e-11	-2.80417	0.051	0.043	1.71804e-07
Ryr2	5.76443e-11	0.496064	0.554	0.487	1.72933e-07
St8sia4	5.82766e-11	-1.88954	0.427	0.346	1.7483e-07
Otulinl	5.95039e-11	-4.44751	0.69	0.607	1.78512e-07
Ctsc	6.09998e-11	-4.34097	0.734	0.779	1.82999e-07
Fap	6.19974e-11	-5.82123	0.885	0.845	1.85992e-07
Npr3	6.27903e-11	0.217816	0.496	0.389	1.88371e-07
Tgfbr1	6.37548e-11	-1.18117	0.683	0.59	1.91264e-07
S1pr1	6.46243e-11	-2.06776	0.611	0.521	1.93873e-07
Stox2	6.51894e-11	-1.85057	0.753	0.671	1.95568e-07
Dpyd	6.72379e-11	-2.49266	0.095	0.07	2.01714e-07
Gngt2	6.86827e-11	-3.43008	0.686	0.619	2.06048e-07
Rrm1	7.19759e-11	-1.28026	0.347	0.463	2.15928e-07
Itga9	7.36888e-11	-3.65775	0.485	0.422	2.21066e-07
Gm13889	7.52961e-11	-5.47378	0.205	0.161	2.25888e-07
Sema3c	7.83215e-11	-2.31362	0.26	0.293	2.34965e-07
Nudt4	7.88704e-11	-1.96261	0.658	0.583	2.36611e-07
Gm48512	8.27198e-11	-0.306539	0.494	0.415	2.48159e-07
Cpxm1	8.27596e-11	-0.578996	0.853	0.763	2.48279e-07
Hilpda	8.81287e-11	-1.94643	0.756	0.666	2.64386e-07
Cda	8.83937e-11	-5.43975	0.54	0.44	2.65181e-07
Ctnnd2	9.253e-11	-0.729882	0.434	0.355	2.7759e-07
Ccdc162	1.00316e-10	-2.90191	0.852	0.813	3.00947e-07
Gprin3	1.05097e-10	-3.68207	0.207	0.296	3.15291e-07
Abi3	1.08067e-10	-1.83565	0.524	0.439	3.242e-07
Col6a1	1.09301e-10	-3.03713	0.908	0.838	3.27902e-07
Gm13572	1.09982e-10	-4.2704	0.39	0.34	3.29947e-07
Rps6ka2	1.10655e-10	4.83255	0.132	0.138	3.31964e-07
Tnip3	1.13914e-10	-1.60147	0.867	0.83	3.41741e-07
Stmn1	1.16583e-10	-0.500402	0.328	0.454	3.49748e-07
Ar	1.17253e-10	1.295	0.314	0.284	3.51758e-07
Col6a2	1.17884e-10	-3.23217	0.861	0.786	3.53651e-07
Slc7a2	1.19398e-10	1.59242	0.636	0.55	3.58195e-07
Gpha2	1.25171e-10	-3.30451	0.269	0.313	3.75512e-07
Lrrtm3	1.26294e-10	-5.76615	0.842	0.794	3.78883e-07
Itgb8	1.31153e-10	-8.18672	0.588	0.491	3.93459e-07
Ctsk	1.33515e-10	9.4212	0.82	0.746	4.00546e-07
Ksr2	1.33515e-10	-4.84468	0.312	0.287	4.00546e-07
Akap13	1.3579e-10	-0.144844	0.683	0.596	4.0737e-07
Magi2	1.366e-10	-4.24725	0.587	0.523	4.098e-07
Tbx3	1.48994e-10	1.4878	0.753	0.687	4.46982e-07
Dixdc1	1.52283e-10	-7.39964	0.123	0.108	4.56848e-07
Naaladl2	1.54759e-10	-3.30455	0.589	0.489	4.64278e-07
Pde1a	1.58642e-10	-4.95954	0.577	0.453	4.75925e-07
Myo1d	1.61238e-10	-0.45126	0.31	0.38	4.83715e-07
Slc8a1	1.6852e-10	-1.54285	0.921	0.822	5.05559e-07
Ttc21a	1.7362e-10	-4.55295	0.358	0.295	5.2086e-07
4931423N10Rik	1.74546e-10	-6.94191	0.712	0.627	5.23639e-07
Gm29536	1.88214e-10	-5.63095	0.314	0.252	5.64641e-07
Lrrn2	1.90044e-10	-0.736585	0.449	0.348	5.70133e-07
Spon2	2.03164e-10	-3.17155	0.453	0.368	6.09491e-07
Prdx6	2.13291e-10	-0.490053	0.766	0.671	6.39873e-07
Hmga2	2.14727e-10	-1.76342	0.675	0.625	6.4418e-07
Hsp90aa1	2.16376e-10	-1.32875	0.343	0.42	6.49127e-07
Frmd5	2.17294e-10	2.52195	0.369	0.326	6.51883e-07
Tbx2	2.23542e-10	-1.05157	0.719	0.634	6.70627e-07
Col25a1	2.42503e-10	-8.18656	0.524	0.456	7.27509e-07
Tmem176b	2.59146e-10	-2.4006	0.429	0.509	7.77439e-07
Hmgb2	2.6405e-10	-1.4464	0.286	0.424	7.9215e-07
Nfkbiz	2.69044e-10	-1.43333	0.537	0.427	8.07133e-07
Fnip2	2.84421e-10	-0.924899	0.712	0.617	8.53262e-07
Lifr	2.8502e-10	-0.152995	0.498	0.396	8.5506e-07
Mmp14	2.94881e-10	0.177379	0.879	0.838	8.84642e-07
Pde3a	3.00198e-10	-1.95369	0.535	0.449	9.00594e-07
H2afx	3.05716e-10	-1.16048	0.294	0.397	9.17148e-07
Bcl2l11	3.13082e-10	-2.12036	0.375	0.281	9.39245e-07
Adam2	3.13776e-10	-1.62113	0.464	0.375	9.41329e-07
Gm19689	3.18162e-10	-6.13092	0.302	0.248	9.54486e-07
Avil	3.20546e-10	-3.36063	0.739	0.668	9.61637e-07
Tspan13	3.21819e-10	-3.46055	0.069	0.056	9.65456e-07
Tnik	3.45641e-10	-3.58331	0.472	0.385	1.03692e-06
Cdkn1a	3.48671e-10	-1.74153	0.456	0.352	1.04601e-06
Stc1	3.72174e-10	-6.40836	0.836	0.805	1.11652e-06
Des	3.80038e-10	-1.28194	0.826	0.81	1.14011e-06
Snhg11	3.94558e-10	-9.74249	0.192	0.164	1.18367e-06
Dach1	4.24404e-10	-4.30652	0.71	0.63	1.27321e-06
Kcnq5	4.27562e-10	-4.0712	0.306	0.362	1.28269e-06
Tnfrsf4	4.32892e-10	-4.29635	0.525	0.447	1.29868e-06
Pde5a	4.48548e-10	-0.628383	0.489	0.421	1.34564e-06
Lama1	4.51672e-10	0.241003	0.32	0.3	1.35502e-06
Pltp	4.56028e-10	-4.69852	0.833	0.769	1.36808e-06
Chrm3	4.69236e-10	-1.72511	0.828	0.778	1.40771e-06
Itih5	4.7321e-10	0.155639	0.782	0.69	1.41963e-06
Igsf3	4.78376e-10	-0.967859	0.775	0.673	1.43513e-06
Coch	4.82037e-10	0.956923	0.472	0.385	1.44611e-06
Col8a1	4.90118e-10	-1.76152	0.38	0.331	1.47035e-06
Adcy10	5.2572e-10	-0.7515	0.392	0.305	1.57716e-06
Bcas3	5.52982e-10	-1.61494	0.472	0.402	1.65895e-06
Gm45774	5.70233e-10	-0.869187	0.283	0.232	1.7107e-06
Clec1a	5.95693e-10	-1.41969	0.896	0.884	1.78708e-06
A830018L16Rik	6.12692e-10	-6.7646	0.08	0.102	1.83808e-06
Glb1l2	6.15865e-10	-5.9722	0.69	0.734	1.8476e-06
Rab26os	6.50878e-10	-1.58277	0.245	0.191	1.95263e-06
Ntn4	6.70717e-10	-4.98738	0.295	0.234	2.01215e-06
Fxyd1	6.90908e-10	-2.5334	0.73	0.632	2.07272e-06
Osbpl3	6.98941e-10	-0.203202	0.756	0.655	2.09682e-06
Gm4258	7.10552e-10	-3.42252	0.287	0.255	2.13166e-06
Plcb1	7.18069e-10	-1.5397	0.849	0.793	2.15421e-06
Tox	7.2849e-10	-0.749246	0.437	0.358	2.18547e-06
Htra3	7.33252e-10	-0.161463	0.698	0.628	2.19976e-06
Col1a2	7.71843e-10	-0.641097	0.897	0.82	2.31553e-06
Ednra	7.82398e-10	1.80121	0.87	0.832	2.34719e-06
Ptgs1	8.09084e-10	-3.85471	0.124	0.097	2.42725e-06
Icam1	8.33897e-10	-0.709059	0.756	0.663	2.50169e-06
Idi1	8.48752e-10	-16.443	0.246	0.249	2.54626e-06
Ankrd1	8.69984e-10	-0.538132	0.44	0.364	2.60995e-06
1700003F12Rik	8.71967e-10	-1.75856	0.529	0.461	2.6159e-06
Lsp1	9.01525e-10	-4.8698	0.853	0.812	2.70457e-06
Bdkrb2	9.3026e-10	-0.729374	0.829	0.79	2.79078e-06
Gatm	9.68535e-10	3.78225	0.382	0.445	2.90561e-06
Cd93	9.77926e-10	-2.18609	0.634	0.541	2.93378e-06
Gas2	9.90996e-10	-1.99391	0.854	0.806	2.97299e-06
Tmem26	1.01996e-09	-2.88133	0.57	0.487	3.05988e-06
Cadm2	1.07477e-09	0.843699	0.658	0.581	3.22432e-06
Osr2	1.14042e-09	4.64587	0.737	0.652	3.42127e-06
Arhgap42	1.18885e-09	-2.2485	0.542	0.481	3.56654e-06
Slc7a8	1.20439e-09	0.148596	0.724	0.661	3.61316e-06
Cx3cr1	1.21847e-09	-2.19554	0.44	0.355	3.65542e-06
Srd5a2	1.23105e-09	-8.77357	0.141	0.136	3.69316e-06
Gm28578	1.23119e-09	-6.43526	0.433	0.339	3.69357e-06
3110021N24Rik	1.29982e-09	-3.42336	0.533	0.451	3.89945e-06
Ern1	1.31558e-09	1.49679	0.475	0.393	3.94675e-06
Itm2a	1.32914e-09	-3.85834	0.883	0.834	3.98741e-06
Syne1	1.34117e-09	-0.677464	0.839	0.757	4.0235e-06
Abcb1b	1.3565e-09	-1.12971	0.521	0.447	4.06951e-06
Gpc6	1.37541e-09	-1.04202	0.734	0.641	4.12624e-06
Sqstm1	1.41687e-09	-1.98996	0.323	0.295	4.25062e-06
Gm45716	1.4345e-09	-0.864758	0.854	0.837	4.30351e-06
Nap1l2	1.49422e-09	-12.4056	0.29	0.246	4.48266e-06
Ppp1r1c	1.50381e-09	-6.44128	0.521	0.453	4.51144e-06
2810407A14Rik	1.50601e-09	-3.11003	0.613	0.518	4.51803e-06
Aldh1a3	1.5567e-09	-6.98256	0.522	0.439	4.67011e-06
Rapgef4	1.60006e-09	-0.548748	0.71	0.648	4.80019e-06
Ano1	1.60816e-09	-1.92339	0.216	0.248	4.82447e-06
Ass1	1.74942e-09	-2.74203	0.648	0.582	5.24827e-06
Ttc23l	1.75904e-09	-3.78784	0.822	0.785	5.27711e-06
Sytl1	1.77068e-09	-6.59756	0.237	0.294	5.31204e-06
Ankrd12	1.79019e-09	-0.558023	0.746	0.669	5.37056e-06
Abi3bp	1.86511e-09	-4.43654	0.721	0.661	5.59533e-06
Tnfrsf9	1.8672e-09	-2.12389	0.66	0.576	5.60159e-06
4930471L23Rik	1.92153e-09	-4.56733	0.695	0.627	5.7646e-06
Hdac8	1.93638e-09	0.370612	0.381	0.317	5.80914e-06
Dnm3os	2.07631e-09	-2.16322	0.828	0.766	6.22892e-06
Mki67	2.09395e-09	-2.22116	0.227	0.357	6.28186e-06
Ldb2	2.09979e-09	-1.26899	0.565	0.472	6.29936e-06
Nedd4l	2.10423e-09	-4.78462	0.618	0.52	6.3127e-06
Vstm2b	2.1995e-09	-0.72503	0.625	0.55	6.5985e-06
Akr1b8	2.20023e-09	-0.242084	0.762	0.661	6.6007e-06
Gpx3	2.24595e-09	4.21438	0.472	0.383	6.73784e-06
Mxd3	2.30049e-09	-1.66236	0.31	0.334	6.90148e-06
Serpinb2	2.31587e-09	-2.72533	0.496	0.571	6.94762e-06
Tdrd5	2.38157e-09	0.233076	0.79	0.716	7.1447e-06
Itgb4	2.45016e-09	-7.09162	0.381	0.336	7.35048e-06
Pdlim5	2.47692e-09	-2.49196	0.369	0.33	7.43077e-06
Mmd	2.48573e-09	-1.95277	0.903	0.891	7.45718e-06
Trim9	2.49483e-09	-5.92744	0.901	0.88	7.4845e-06
Eng	2.49982e-09	-2.23762	0.705	0.61	7.49945e-06
6330403K07Rik	2.64243e-09	-5.28737	0.424	0.323	7.92728e-06
Arhgap6	2.68219e-09	-4.68063	0.638	0.549	8.04657e-06
BE692007	2.80036e-09	-2.89093	0.876	0.838	8.40109e-06
A730056A06Rik	2.85944e-09	0.690555	0.738	0.692	8.57833e-06
Eya4	2.90815e-09	-4.04093	0.305	0.257	8.72446e-06
Fmnl2	2.92393e-09	0.108136	0.569	0.486	8.77178e-06
Fn1	3.0047e-09	-1.83355	0.769	0.689	9.0141e-06
Fbxl7	3.05447e-09	-2.70603	0.703	0.625	9.16342e-06
Pde11a	3.05649e-09	-4.52228	0.63	0.551	9.16948e-06
Gm16083	3.25239e-09	-1.0982	0.244	0.201	9.75718e-06
Gldn	3.2549e-09	3.02354	0.375	0.309	9.7647e-06
Lbp	3.27935e-09	1.26282	0.543	0.482	9.83805e-06
Dcbld2	3.30107e-09	-0.997383	0.441	0.365	9.90321e-06
Cd34	3.45518e-09	-6.69361	0.866	0.836	1.03655e-05
Rbm47	3.74261e-09	-2.71602	0.2	0.188	1.12278e-05
Alas1	3.89407e-09	-4.91092	0.146	0.153	1.16822e-05
Thy1	3.98291e-09	-0.739449	0.524	0.42	1.19487e-05
Siva1	4.13703e-09	-1.02093	0.442	0.523	1.24111e-05
Ano5	4.2128e-09	-1.32778	0.508	0.578	1.26384e-05
Ano3	4.26095e-09	-3.44195	0.796	0.74	1.27829e-05
2900060B14Rik	4.35174e-09	-0.14872	0.331	0.247	1.30552e-05
Garem1	4.42698e-09	0.357627	0.449	0.369	1.32809e-05
Pmvk	4.48143e-09	-1.05912	0.431	0.368	1.34443e-05
Tgfbr3	4.81366e-09	-1.79655	0.68	0.56	1.4441e-05
Ptprn2	4.86477e-09	-7.32491	0.455	0.389	1.45943e-05
Ptch1	5.04595e-09	-2.97975	0.291	0.284	1.51379e-05
Trac	5.11335e-09	-4.21691	0.488	0.411	1.534e-05
Sparcl1	5.20929e-09	-3.28638	0.702	0.647	1.56279e-05
D5Ertd615e	5.22516e-09	-6.48447	0.884	0.855	1.56755e-05
Cemip	5.24621e-09	-5.9965	0.017	0.027	1.57386e-05
Foxo1	5.68067e-09	-0.248707	0.133	0.164	1.7042e-05
Cxcl5	5.78945e-09	-2.97915	0.491	0.415	1.73684e-05
Apbb1ip	5.93166e-09	-0.558765	0.714	0.633	1.7795e-05
Cdca8	6.01119e-09	-1.01046	0.258	0.38	1.80336e-05
Wnt6	6.2574e-09	-3.76581	0.653	0.578	1.87722e-05
Tent5a	6.32543e-09	-8.78465	0.577	0.507	1.89763e-05
8030451A03Rik	6.47622e-09	0.267292	0.581	0.508	1.94287e-05
Ano2	6.49654e-09	-8.77376	0.425	0.482	1.94896e-05
Atxn7l1	6.74675e-09	-1.67227	0.333	0.326	2.02403e-05
Cd2ap	7.14049e-09	-3.86735	0.333	0.416	2.14215e-05
Wnt11	7.193e-09	1.33156	0.353	0.269	2.1579e-05
1700001K19Rik	7.38928e-09	-4.75621	0.356	0.267	2.21678e-05
Lhfp	7.43555e-09	-5.31796	0.916	0.829	2.23067e-05
Ecm1	7.43795e-09	-1.95097	0.737	0.67	2.23139e-05
Tmem140	7.62841e-09	-0.565793	0.866	0.829	2.28852e-05
Runx2	7.66377e-09	1.35844	0.644	0.588	2.29913e-05
Dio2	7.79675e-09	-2.78864	0.821	0.761	2.33902e-05
A330040F15Rik	8.28806e-09	-1.33418	0.683	0.611	2.48642e-05
Twist1	8.56919e-09	-3.93954	0.875	0.823	2.57076e-05
Sdc1	8.61062e-09	0.532192	0.698	0.628	2.58319e-05
Igfbp6	8.62725e-09	-3.26239	0.809	0.702	2.58818e-05
Ccdc34	8.99918e-09	-1.38298	0.379	0.474	2.69975e-05
Cgnl1	9.47136e-09	0.932674	0.404	0.335	2.84141e-05
Angptl4	9.48859e-09	1.72766	0.57	0.498	2.84658e-05
Gm15726	1.01339e-08	-6.42544	0.665	0.596	3.04016e-05
Fstl1	1.02e-08	0.548755	0.919	0.884	3.06001e-05
Smc2	1.1266e-08	-0.99341	0.303	0.431	3.3798e-05
Antxr2	1.17667e-08	-5.57526	0.661	0.575	3.53002e-05
Grb10	1.18912e-08	-5.3132	0.635	0.538	3.56735e-05
Prdm1	1.20565e-08	-4.3887	0.477	0.535	3.61694e-05
Klf12	1.26194e-08	-3.43629	0.696	0.609	3.78581e-05
Cytip	1.30354e-08	2.7989	0.253	0.202	3.91062e-05
Gm31718	1.30672e-08	-7.25085	0.637	0.586	3.92016e-05
Gtdc1	1.3728e-08	-0.245723	0.435	0.352	4.11841e-05
Ctsd	1.40141e-08	1.04447	0.376	0.337	4.20423e-05
Gm47507	1.4205e-08	-4.83021	0.609	0.536	4.26151e-05
Hmgb1	1.44365e-08	-0.716582	0.543	0.601	4.33096e-05
Plekha6	1.47416e-08	-7.53273	0.361	0.307	4.42248e-05
Slfn5	1.47587e-08	-6.33274	0.509	0.432	4.42762e-05
Lmnb1	1.49848e-08	-1.04149	0.334	0.43	4.49543e-05
Nqo1	1.50148e-08	-3.00261	0.71	0.654	4.50445e-05
Fam107b	1.52979e-08	4.04481	0.348	0.264	4.58936e-05
Dnm3	1.5369e-08	-4.24639	0.707	0.656	4.6107e-05
Rasal2	1.60629e-08	-0.113787	0.313	0.269	4.81886e-05
Med12l	1.62774e-08	-3.39241	0.242	0.3	4.88322e-05
Fosb	1.65922e-08	-2.81701	0.49	0.426	4.97766e-05
Hmgn2	1.6692e-08	-1.46226	0.37	0.45	5.0076e-05
Cpne8	1.67501e-08	-4.10058	0.209	0.254	5.02502e-05
Robo2	1.70576e-08	-1.55839	0.795	0.72	5.11728e-05
Astn2	1.73232e-08	-5.83806	0.415	0.328	5.19696e-05
Tubb4b	1.73944e-08	-1.11603	0.435	0.509	5.21831e-05
Tyms	1.75044e-08	-0.562086	0.461	0.538	5.25131e-05
Prss12	1.75338e-08	-4.72473	0.386	0.442	5.26014e-05
Aff3	1.79248e-08	-5.15861	0.455	0.404	5.37744e-05
Cntn5	1.84806e-08	-3.31915	0.49	0.417	5.54419e-05
Epas1	1.91513e-08	-6.28338	0.467	0.38	5.74538e-05
Dctpp1	1.91573e-08	-1.09147	0.389	0.463	5.74718e-05
Gm26594	1.95138e-08	-8.36612	0.391	0.325	5.85413e-05
Gm20125	2.01174e-08	0.466115	0.543	0.477	6.03521e-05
Selplg	2.05534e-08	-4.59368	0.451	0.356	6.16602e-05
Tmpo	2.05598e-08	-1.11629	0.378	0.464	6.16795e-05
Man1a	2.07977e-08	-1.50697	0.722	0.648	6.2393e-05
Glipr1	2.08238e-08	-3.79021	0.611	0.531	6.24713e-05
Cks1b	2.1433e-08	-1.46551	0.518	0.584	6.42991e-05
Cdk1	2.16829e-08	-0.666303	0.258	0.382	6.50488e-05
Cthrc1	2.17305e-08	-1.088	0.712	0.65	6.51915e-05
Matn2	2.22515e-08	-1.01413	0.522	0.417	6.67544e-05
Stab1	2.25906e-08	-1.37255	0.645	0.572	6.77717e-05
Sgcd	2.26566e-08	-1.96416	0.8	0.757	6.79699e-05
Dnm1	2.32499e-08	-6.93732	0.772	0.743	6.97498e-05
Plxdc1	2.45586e-08	-4.96668	0.858	0.805	7.36759e-05
Soat1	2.50774e-08	1.9351	0.923	0.888	7.52322e-05
Prkcb	2.55695e-08	-1.21533	0.896	0.869	7.67086e-05
Prc1	2.57937e-08	-2.33261	0.234	0.359	7.7381e-05
St8sia1	2.62422e-08	-2.50428	0.329	0.406	7.87265e-05
H2afz	2.68789e-08	1.0696	0.291	0.372	8.06368e-05
Lin7a	2.80869e-08	3.34397	0.577	0.646	8.42607e-05
Galnt17	2.95241e-08	-0.406925	0.528	0.448	8.85724e-05
S100a13	3.0107e-08	-1.61931	0.248	0.249	9.03209e-05
Pdk4	3.01194e-08	2.9417	0.291	0.212	9.03583e-05
Smad3	3.02755e-08	-3.09962	0.602	0.52	9.08266e-05
Arsb	3.03821e-08	-4.20172	0.699	0.614	9.11464e-05
Car12	3.07136e-08	-7.53578	0.085	0.079	9.21409e-05
Nhsl2	3.15986e-08	-1.74743	0.877	0.824	9.47958e-05
Pi15	3.1749e-08	-2.03574	0.644	0.607	9.52471e-05
Ptpn14	3.31208e-08	-0.397495	0.444	0.387	9.93625e-05
Mt3	3.36023e-08	7.44556	0.506	0.434	0.000100807
Fat4	3.41011e-08	-2.83138	0.649	0.564	0.000102303
Lrrk2	3.42277e-08	-2.98166	0.567	0.495	0.000102683
Dkk2	3.49543e-08	-2.18957	0.592	0.536	0.000104863
Acat2	3.64939e-08	-3.0097	0.261	0.276	0.000109482
Grk5	3.70533e-08	-1.1089	0.684	0.596	0.00011116
Cntnap5b	3.73323e-08	-9.68268	0.282	0.228	0.000111997
Gria4	3.88415e-08	-8.61061	0.456	0.396	0.000116525
Col11a2	4.02322e-08	-8.81888	0.591	0.522	0.000120697
Scarf1	4.11916e-08	-4.25179	0.454	0.388	0.000123575
Psd3	4.14116e-08	-1.45925	0.739	0.629	0.000124235
Rbms3	4.18807e-08	-1.35894	0.845	0.801	0.000125642
Emp1	4.23636e-08	1.35441	0.738	0.671	0.000127091
Hk2	4.5576e-08	0.145715	0.701	0.603	0.000136728
Osgin1	4.58561e-08	-0.149852	0.148	0.126	0.000137568
Dlg1	4.64449e-08	-1.1233	0.363	0.351	0.000139335
Ak1	4.78394e-08	-0.711295	0.605	0.517	0.000143518
Igfbp4	4.90941e-08	-1.9493	0.925	0.85	0.000147282
Mdga2	5.04833e-08	-8.26888	0.382	0.44	0.00015145
Hpgd	5.28103e-08	-5.77094	0.345	0.279	0.000158431
Apba2	5.34149e-08	-3.8909	0.552	0.477	0.000160245
Fxyd4	5.6471e-08	-2.25531	0.438	0.362	0.000169413
Ssbp2	5.72554e-08	0.658861	0.859	0.739	0.000171766
Plin2	5.82683e-08	3.83765	0.84	0.776	0.000174805
Gm13986	5.84043e-08	0.679418	0.463	0.375	0.000175213
H2afj	5.85999e-08	-0.257153	0.463	0.407	0.0001758
Tbx3os1	5.88498e-08	-3.7326	0.796	0.787	0.000176549
Selenom	5.95575e-08	-2.00685	0.539	0.479	0.000178672
Arhgap32	6.2484e-08	0.97062	0.605	0.534	0.000187452
Gask1b	6.25219e-08	-0.49679	0.495	0.428	0.000187566
Frmd4a	6.37087e-08	-0.799462	0.894	0.858	0.000191126
Tenm2	6.43557e-08	-5.23598	0.633	0.545	0.000193067
Filip1	6.48386e-08	-12.1104	0.411	0.492	0.000194516
Vcan	6.53448e-08	-2.87857	0.603	0.543	0.000196034
Ramp1	6.86708e-08	-2.94115	0.731	0.651	0.000206012
Atp2a3	7.01822e-08	-0.70609	0.306	0.36	0.000210547
Mrap	7.07145e-08	-3.40374	0.254	0.252	0.000212144
Smc4	7.27e-08	-1.4653	0.263	0.393	0.0002181
Gmnn	7.27293e-08	-1.01801	0.258	0.369	0.000218188
Il1rn	7.34796e-08	-2.66924	0.16	0.213	0.000220439
Bgn	7.4792e-08	-0.50263	0.806	0.729	0.000224376
Emilin2	7.70274e-08	-2.00236	0.591	0.5	0.000231082
Fam110a	7.73065e-08	-1.271	0.152	0.159	0.000231919
Dek	7.77269e-08	-1.32225	0.391	0.486	0.000233181
Ston2	7.84405e-08	2.86964	0.638	0.567	0.000235321
Ctnna3	7.85114e-08	-7.53294	0.413	0.354	0.000235534
Vcl	8.10654e-08	-2.00227	0.511	0.448	0.000243196
Morrbid	8.56504e-08	0.240841	0.718	0.65	0.000256951
Thrb	8.75224e-08	0.109023	0.602	0.531	0.000262567
H2afv	8.88278e-08	-1.54216	0.44	0.529	0.000266483
Usp53	9.07941e-08	1.40208	0.573	0.472	0.000272382
Ccng1	9.30532e-08	-1.36574	0.618	0.531	0.000279159
D130043K22Rik	9.49298e-08	-7.56944	0.599	0.533	0.000284789
Cstb	9.72107e-08	0.926363	0.655	0.577	0.000291632
Gsta2	9.88231e-08	-3.80316	0.579	0.508	0.000296469
Gimap5	1.01548e-07	-9.57938	0.788	0.766	0.000304643
Ubash3a	1.04876e-07	-7.80288	0.457	0.408	0.000314628
Fbn1	1.05064e-07	-0.212948	0.826	0.757	0.000315192
Tmem132b	1.08925e-07	-3.88416	0.448	0.384	0.000326775
Cd59a	1.10264e-07	-2.0546	0.495	0.427	0.000330792
Mark1	1.16519e-07	-0.254347	0.425	0.37	0.000349556
BC051142	1.18159e-07	-5.57572	0.379	0.333	0.000354476
Gm20400	1.20308e-07	-3.36537	0.466	0.383	0.000360925
Slc1a6	1.22411e-07	-2.50809	0.493	0.409	0.000367234
Cdk2ap2	1.29689e-07	-7.08852	0.387	0.365	0.000389067
Rnf150	1.29894e-07	-6.79189	0.685	0.62	0.000389683
Sv2c	1.30783e-07	-4.43323	0.666	0.608	0.000392348
4930467D21Rik	1.31833e-07	-6.78886	0.796	0.751	0.000395499
Sh3gl2	1.32472e-07	-2.56443	0.373	0.316	0.000397417
Pgf	1.35367e-07	-4.93069	0.666	0.63	0.000406101
Aldh1b1	1.4916e-07	0.533725	0.192	0.166	0.000447479
Gmfg	1.49453e-07	-1.46248	0.077	0.051	0.00044836
Actr3b	1.51719e-07	-2.59105	0.855	0.752	0.000455156
Atp8a2	1.52811e-07	1.43053	0.317	0.241	0.000458433
Trpc6	1.59465e-07	-2.31522	0.691	0.651	0.000478394
Zbtb20	1.64178e-07	-1.9393	0.682	0.606	0.000492535
Il1rapl2	1.70006e-07	-2.23944	0.533	0.469	0.000510019
Btg1	1.70223e-07	-2.94515	0.605	0.53	0.000510669
Nnmt	1.70958e-07	-4.8095	0.796	0.761	0.000512873
Chchd10	1.74133e-07	0.357042	0.524	0.459	0.000522398
Dennd4a	1.75278e-07	-2.02991	0.664	0.589	0.000525834
Tpx2	1.78216e-07	-0.213756	0.269	0.391	0.000534649
C430049B03Rik	1.82857e-07	-0.268926	0.391	0.346	0.00054857
Itgb2	1.82946e-07	0.342201	0.633	0.562	0.000548838
Prkn	1.8359e-07	-1.47998	0.357	0.3	0.000550771
Bzw1	1.85591e-07	0.341006	0.732	0.659	0.000556774
Fxyd5	1.9064e-07	1.07722	0.922	0.9	0.00057192
Shroom3	1.92941e-07	-12.8399	0.186	0.279	0.000578822
9530026P05Rik	1.95726e-07	-3.04994	0.673	0.6	0.000587177
Txlnb	1.96356e-07	-1.46127	0.354	0.306	0.000589069
Baiap2l1	1.97277e-07	-6.49612	0.423	0.485	0.00059183
Col5a1	2.00025e-07	-0.479903	0.837	0.75	0.000600074
Ank	2.02179e-07	-2.79887	0.562	0.497	0.000606537
Mylk	2.02474e-07	1.14067	0.776	0.654	0.000607423
Fscn1	2.02612e-07	-3.80433	0.592	0.527	0.000607837
Tex14	2.04953e-07	-6.00794	0.466	0.418	0.000614859
Vamp5	2.17983e-07	-1.08031	0.231	0.247	0.000653948
Prss56	2.19811e-07	-1.61842	0.705	0.67	0.000659432
Crebrf	2.23598e-07	-0.47316	0.652	0.578	0.000670794
Nrp2	2.24337e-07	7.21289	0.667	0.597	0.00067301
B3galt1	2.25734e-07	-0.762923	0.654	0.566	0.000677202
Inhba	2.28554e-07	-1.76113	0.56	0.515	0.000685661
Ank2	2.34295e-07	-5.47746	0.51	0.45	0.000702886
Bin1	2.39364e-07	-2.09941	0.633	0.553	0.000718092
Runx1t1	2.40153e-07	-1.77758	0.69	0.615	0.000720459
Gpm6b	2.42442e-07	-1.33339	0.776	0.728	0.000727325
Olfr872	2.6246e-07	-13.9354	0.366	0.444	0.000787381
Ube2s	2.6585e-07	-3.31462	0.332	0.409	0.00079755
Mest	2.69464e-07	-7.16905	0.349	0.293	0.000808392
Eya1	2.72415e-07	0.349359	0.805	0.788	0.000817246
Gucy1a2	2.73652e-07	-1.92189	0.588	0.504	0.000820956
Gfra1	2.8016e-07	0.559117	0.502	0.413	0.000840481
Tgm2	2.82571e-07	-2.09756	0.735	0.653	0.000847714
Steap4	2.84673e-07	-2.09198	0.734	0.784	0.00085402
Slc15a3	3.09052e-07	-6.38945	0.61	0.542	0.000927157
Atxn10	3.22712e-07	-1.46218	0.35	0.326	0.000968135
Mia	3.27571e-07	7.07907	0.084	0.08	0.000982712
Pdzrn3	3.34992e-07	-0.991191	0.846	0.77	0.00100498
Gria3	3.40909e-07	-2.21946	0.734	0.651	0.00102273
Scp2	3.46562e-07	-0.6269	0.391	0.357	0.00103968
4933406I18Rik	3.47656e-07	-0.817768	0.811	0.769	0.00104297
Clic5	3.52642e-07	-11.5065	0.382	0.435	0.00105792
Mdm2	3.53451e-07	2.54168	0.538	0.466	0.00106035
Adgrl2	3.64764e-07	-0.336748	0.671	0.588	0.00109429
Lrmda	3.656e-07	-0.334776	0.496	0.438	0.0010968
Ifi44	3.73281e-07	-2.04096	0.17	0.198	0.00111984
Ddit3	3.73637e-07	-6.38633	0.424	0.358	0.00112091
Ttn	4.04745e-07	-3.81327	0.448	0.356	0.00121423
Cryba4	4.14633e-07	-3.24189	0.017	0.01	0.0012439
Slc35f1	4.16133e-07	-4.9764	0.128	0.173	0.0012484
Eva1b	4.38926e-07	-1.86999	0.786	0.698	0.00131678
Peli2	4.4189e-07	-3.71408	0.278	0.257	0.00132567
Hecw2	4.44958e-07	2.55958	0.441	0.381	0.00133487
Tafa2	4.45295e-07	-3.77337	0.562	0.49	0.00133589
1700028P14Rik	4.51967e-07	-0.859039	0.422	0.343	0.0013559
Itga2	4.53382e-07	-2.75741	0.489	0.387	0.00136015
Esr1	4.68562e-07	2.71271	0.295	0.268	0.00140569
Asic2	4.71719e-07	-2.64976	0.255	0.314	0.00141516
Gpr176	4.72522e-07	0.902454	0.704	0.628	0.00141757
Ppfibp1	5.0912e-07	-1.25399	0.512	0.558	0.00152736
Hotairm1	5.10562e-07	-4.51169	0.722	0.65	0.00153169
Stard5	5.10995e-07	-2.71199	0.294	0.36	0.00153299
Tpt1	5.11333e-07	-0.129546	0.334	0.301	0.001534
Cmya5	5.13313e-07	-9.04849	0.434	0.383	0.00153994
Cenpe	5.20131e-07	-1.42273	0.237	0.355	0.00156039
Csmd3	5.24264e-07	-4.64281	0.626	0.574	0.00157279
Cd55	5.67905e-07	-0.949095	0.334	0.393	0.00170372
Cdh13	5.69133e-07	-5.70753	0.422	0.369	0.0017074
Oasl1	5.78291e-07	-0.232613	0.463	0.39	0.00173487
Stpg2	5.87867e-07	-5.68596	0.42	0.332	0.0017636
Tnfrsf26	5.90575e-07	-5.69476	0.71	0.676	0.00177173
Il33	5.92795e-07	-1.25572	0.904	0.931	0.00177839
Spin2c	6.06285e-07	-6.22774	0.303	0.244	0.00181885
Gm37359	6.06512e-07	-2.48102	0.652	0.573	0.00181954
Top2a	6.20476e-07	-2.31678	0.234	0.355	0.00186143
Cd47	6.30901e-07	-1.96672	0.403	0.473	0.0018927
Fmn1	6.32971e-07	-5.61089	0.437	0.383	0.00189891
Glis3	6.46977e-07	-1.22631	0.65	0.572	0.00194093
Samd5	6.50981e-07	-1.59893	0.667	0.624	0.00195294
Fbp1	6.5605e-07	-4.54999	0.414	0.349	0.00196815
Enox1	6.59122e-07	0.633195	0.783	0.74	0.00197737
Mcm7	6.77153e-07	-1.18999	0.403	0.484	0.00203146
Mfap5	6.78671e-07	-4.96582	0.457	0.374	0.00203601
Igsf6	6.89458e-07	-4.51059	0.575	0.496	0.00206837
Tnc	7.01716e-07	-0.9435	0.694	0.633	0.00210515
Cd9	7.05586e-07	-3.97715	0.796	0.742	0.00211676
Rfc4	7.07495e-07	-1.20399	0.371	0.456	0.00212249
Grem2	7.16984e-07	-0.13575	0.421	0.35	0.00215095
Mmp3	7.25244e-07	-2.8967	0.776	0.768	0.00217573
Tmem204	7.37154e-07	-1.98173	0.593	0.513	0.00221146
Arxes2	7.41488e-07	-2.22565	0.413	0.369	0.00222446
Gstm1	7.43007e-07	-2.77447	0.254	0.289	0.00222902
D130009I18Rik	7.4356e-07	-1.41058	0.369	0.307	0.00223068
Hivep2	7.45568e-07	0.283607	0.763	0.706	0.00223671
Diaph3	8.38836e-07	0.148961	0.272	0.389	0.00251651
Mndal	8.87207e-07	-2.28136	0.687	0.607	0.00266162
Irf7	8.87617e-07	3.40383	0.252	0.24	0.00266285
Gm31392	9.01085e-07	-4.87488	0.133	0.107	0.00270326
Dip2c	9.21444e-07	-0.277729	0.538	0.499	0.00276433
Crabp2	9.22465e-07	2.52299	0.096	0.11	0.0027674
Cdkn2a	9.35924e-07	-1.26518	0.842	0.809	0.00280777
Ptpn18	9.3921e-07	6.06448	0.388	0.321	0.00281763
Gm8113	9.45379e-07	-5.86238	0.461	0.397	0.00283614
Ndufa4l2	9.72864e-07	-2.15415	0.781	0.735	0.00291859
Klhl23	9.72954e-07	-0.44738	0.56	0.466	0.00291886
Fstl4	9.75466e-07	-8.91277	0.524	0.461	0.0029264
Mmp10	9.83221e-07	-1.33165	0.714	0.681	0.00294966
Ptgis	1.00851e-06	4.18423	0.542	0.612	0.00302554
Thsd7b	1.0212e-06	-2.33386	0.74	0.683	0.00306361
Tmem176a	1.02969e-06	-1.89516	0.45	0.517	0.00308906
Slc24a5	1.04005e-06	0.251716	0.867	0.819	0.00312016
Rgs3	1.04907e-06	-0.123239	0.665	0.595	0.00314721
Gm11290	1.04926e-06	-3.3631	0.41	0.324	0.00314779
Gm10320	1.05525e-06	0.341845	0.574	0.481	0.00316576
Ran	1.06021e-06	-0.863169	0.461	0.522	0.00318062
Nid1	1.07097e-06	-4.22923	0.821	0.769	0.0032129
Calr	1.07787e-06	0.262484	0.671	0.593	0.0032336
1600002D24Rik	1.09511e-06	-3.13174	0.364	0.338	0.00328532
Slc26a7	1.11282e-06	-2.15977	0.07	0.057	0.00333845
Tnni1	1.16303e-06	-1.1015	0.19	0.152	0.00348908
Camk4	1.17114e-06	-6.78176	0.546	0.474	0.00351342
Slc1a1	1.18981e-06	-7.28887	0.351	0.383	0.00356944
Tshz2	1.22522e-06	-1.28291	0.883	0.802	0.00367566
Efr3b	1.2278e-06	0.561789	0.618	0.576	0.00368339
2900060N12Rik	1.25053e-06	-2.23886	0.302	0.254	0.00375158
Frzb	1.25992e-06	-3.4458	0.484	0.401	0.00377975
Sox9	1.27587e-06	-8.92486	0.608	0.534	0.00382761
Cers6	1.28205e-06	-3.89533	0.389	0.358	0.00384615
Lig1	1.28591e-06	-0.76872	0.368	0.467	0.00385773
Nbea	1.29875e-06	1.62902	0.604	0.548	0.00389624
Traf1	1.32069e-06	5.24168	0.586	0.514	0.00396208
Inhbb	1.39173e-06	-7.22779	0.902	0.901	0.00417518
Lhcgr	1.41943e-06	2.79269	0.025	0.011	0.00425829
Zfp385b	1.42007e-06	-1.68431	0.172	0.155	0.00426022
S100a16	1.45768e-06	-0.294092	0.505	0.444	0.00437303
Hoxa5	1.46138e-06	-5.26216	0.696	0.657	0.00438415
Osbpl8	1.47683e-06	6.253	0.327	0.314	0.0044305
Anp32b	1.49773e-06	-0.346486	0.447	0.513	0.00449318
Gm8251	1.50616e-06	-1.73813	0.64	0.573	0.00451849
Rbp4	1.57176e-06	-3.942	0.671	0.593	0.00471528
Kirrel3	1.57903e-06	-3.42854	0.774	0.744	0.00473708
BC016579	1.58346e-06	-0.95387	0.794	0.756	0.00475037
Ccl17	1.60232e-06	-6.31245	0.232	0.294	0.00480696
Incenp	1.60261e-06	-1.59676	0.26	0.388	0.00480783
Pdgfra	1.61862e-06	1.1487	0.817	0.773	0.00485585
Cpe	1.63655e-06	-6.82734	0.283	0.28	0.00490965
Cxcl16	1.65214e-06	-3.66014	0.952	0.944	0.00495641
Anks1b	1.79624e-06	-2.14815	0.541	0.475	0.00538872
Adamts19	1.8741e-06	-3.80214	0.338	0.405	0.00562229
Ezh2	1.90173e-06	-1.42219	0.406	0.485	0.00570518
Clasp2	1.92249e-06	-1.66439	0.476	0.424	0.00576748
Camk1d	1.94592e-06	-3.1624	0.573	0.489	0.00583775
Ybx1	2.03964e-06	-3.29469	0.443	0.409	0.00611893
Ranbp1	2.0613e-06	-0.827318	0.446	0.507	0.0061839
Gm29683	2.08802e-06	0.426961	0.557	0.468	0.00626407
Ctla2a	2.09738e-06	-6.57601	0.599	0.571	0.00629215
Cfh	2.11735e-06	-1.24318	0.736	0.64	0.00635206
Robo1	2.1887e-06	-0.111477	0.641	0.573	0.0065661
Srpx2	2.19027e-06	-3.63381	0.731	0.676	0.0065708
Klf9	2.19203e-06	-1.10764	0.854	0.779	0.00657608
Pde3b	2.21484e-06	-5.30967	0.796	0.732	0.00664451
Olfr56	2.21879e-06	-11.2637	0.346	0.337	0.00665638
Ankmy1	2.23967e-06	-6.86671	0.387	0.327	0.00671902
Gng11	2.25812e-06	2.17878	0.817	0.762	0.00677437
Olr1	2.26882e-06	-5.56902	0.616	0.585	0.00680646
Egfl7	2.30079e-06	-4.08167	0.462	0.372	0.00690236
Wt1os	2.3125e-06	-2.403	0.437	0.487	0.0069375
Epsti1	2.3125e-06	0.262768	0.314	0.355	0.0069375
Arhgap15	2.34777e-06	-7.43626	0.234	0.188	0.00704332
Foxl2	2.35049e-06	-0.74132	0.317	0.318	0.00705147
Ndnf	2.39419e-06	-5.63828	0.511	0.466	0.00718257
Sfrp1	2.51993e-06	1.04849	0.581	0.512	0.00755978
Hs3st6	2.60655e-06	-1.72107	0.683	0.623	0.00781966
Ccnd1	2.62533e-06	-3.312	0.896	0.854	0.007876
Fabp3	2.66943e-06	-10.7923	0.115	0.084	0.00800828
Lepr	2.6699e-06	-1.60139	0.769	0.737	0.0080097
Gm12248	2.68674e-06	-3.27827	0.591	0.518	0.00806022
Mtcl1	2.78501e-06	-3.60488	0.283	0.354	0.00835502
Fcgr2b	2.8768e-06	-5.12761	0.768	0.8	0.00863039
Tfpi2	2.8954e-06	-0.420324	0.671	0.645	0.00868619
Ctse	2.97175e-06	-10.546	0.206	0.167	0.00891524
Wdr49	2.99991e-06	-6.93441	0.427	0.354	0.00899974
Plpp3	3.13635e-06	2.04337	0.312	0.314	0.00940904
Akr1c18	3.15461e-06	-1.92613	0.173	0.163	0.00946383
Myb	3.25891e-06	0.459953	0.648	0.697	0.00977672
Ankrd44	3.28535e-06	-5.81683	0.616	0.539	0.00985605
Abhd4	3.29865e-06	-3.89466	0.297	0.269	0.00989594
Rbfox1	3.32773e-06	2.23892	0.775	0.715	0.0099832
Nrcam	3.34795e-06	-1.59577	0.62	0.553	0.0100438
Gm26787	3.35854e-06	-2.6616	0.385	0.32	0.0100756
Dync1i1	3.37005e-06	0.371553	0.077	0.101	0.0101102
Fam129a	3.38843e-06	-0.825588	0.246	0.196	0.0101653
Tmem200a	3.39259e-06	-2.26451	0.648	0.608	0.0101778
Neat1	3.41169e-06	-2.36728	0.434	0.381	0.0102351
Armcx2	3.44656e-06	-0.263131	0.819	0.746	0.0103397
Vpreb3	3.46321e-06	-2.97272	0.678	0.612	0.0103896
Ldlr	3.50718e-06	-1.486	0.36	0.311	0.0105215
Ism2	3.58322e-06	-6.82608	0.555	0.484	0.0107497
Cdc42ep5	3.59516e-06	0.159547	0.756	0.678	0.0107855
Il11	3.72996e-06	-2.04784	0.605	0.573	0.0111899
Ifit2	3.77552e-06	-1.14833	0.636	0.573	0.0113265
Nav2	3.79303e-06	-4.8894	0.47	0.411	0.0113791
Nrg4	3.82795e-06	-1.018	0.32	0.239	0.0114839
Ifngr1	3.82996e-06	-0.627275	0.535	0.448	0.0114899
Cdh15	3.86993e-06	-8.32143	0.033	0.012	0.0116098
Dusp1	3.89907e-06	-1.41736	0.309	0.311	0.0116972
Adgrb3	3.9497e-06	-4.87788	0.272	0.231	0.0118491
Lamc3	4.00515e-06	-3.85181	0.447	0.388	0.0120154
Hmgn3	4.01353e-06	0.162291	0.735	0.679	0.0120406
Plin1	4.08155e-06	-2.08607	0.522	0.449	0.0122446
Gm12648	4.11328e-06	-2.27571	0.543	0.476	0.0123398
Olfml3	4.11507e-06	-2.48786	0.851	0.811	0.0123452
Gcnt1	4.32071e-06	-3.70317	0.707	0.657	0.0129621
5430401H09Rik	4.3819e-06	-2.8259	0.223	0.176	0.0131457
Dgkb	4.45009e-06	-0.440314	0.751	0.694	0.0133503
Adgrg3	4.46942e-06	-3.62729	0.274	0.329	0.0134083
Gm4951	4.47408e-06	-7.50929	0.279	0.239	0.0134222
Lrp1b	4.49196e-06	3.72028	0.359	0.279	0.0134759
Sdc2	4.49351e-06	-0.162286	0.838	0.76	0.0134805
Zfp52	4.51499e-06	-0.125315	0.431	0.375	0.013545
P2ry14	4.65033e-06	-3.60234	0.431	0.484	0.013951
4930452B06Rik	4.67738e-06	-3.28169	0.214	0.21	0.0140321
Nell1	4.79702e-06	-2.78989	0.593	0.536	0.0143911
Pde4b	4.99578e-06	-5.3934	0.616	0.512	0.0149873
Cxcr4	5.02518e-06	-7.71782	0.44	0.364	0.0150755
Plac8	5.17602e-06	-2.59945	0.715	0.631	0.0155281
Tmtc2	5.40463e-06	1.75499	0.704	0.661	0.0162139
Pmp22	5.47574e-06	-2.14151	0.856	0.757	0.0164272
2410006H16Rik	5.56732e-06	-0.535555	0.51	0.467	0.016702
Dmd	5.56971e-06	-3.85388	0.349	0.321	0.0167091
Spock2	5.63031e-06	-8.16168	0.17	0.114	0.0168909
Pdcd1	5.73075e-06	-9.29299	0.168	0.221	0.0171922
Meis1	5.9429e-06	-2.82075	0.765	0.668	0.0178287
Dcc	5.97454e-06	-3.29478	0.51	0.458	0.0179236
Hmox1	5.97454e-06	2.29465	0.366	0.332	0.0179236
Alpl	6.09022e-06	-2.22483	0.452	0.381	0.0182707
Btbd3	6.1373e-06	-2.04878	0.665	0.609	0.0184119
Pim1	6.1673e-06	-2.25333	0.477	0.43	0.0185019
Ptgs2	6.17944e-06	-3.52922	0.578	0.524	0.0185383
Dlc1	6.32534e-06	-1.55713	0.794	0.772	0.018976
Gm26740	6.40691e-06	-2.08398	0.532	0.464	0.0192207
Hal	6.4195e-06	-2.48345	0.442	0.353	0.0192585
Ror2	6.43981e-06	0.804573	0.725	0.658	0.0193194
Col5a2	6.51778e-06	-0.68711	0.826	0.779	0.0195533
Sema5a	6.57138e-06	4.3754	0.469	0.426	0.0197141
Afap1l1	6.64576e-06	0.175589	0.499	0.43	0.0199373
Ifitm2	6.6469e-06	-1.27055	0.874	0.823	0.0199407
Cks2	6.76981e-06	-1.61271	0.248	0.322	0.0203094
Syt2	6.84984e-06	2.27759	0.242	0.213	0.0205495
Hat1	6.97277e-06	-1.61784	0.395	0.456	0.0209183
Lama2	7.0617e-06	0.680321	0.773	0.702	0.0211851
Ppm1h	7.12563e-06	-2.16065	0.137	0.113	0.0213769
Prrg1	7.23729e-06	-4.56908	0.271	0.225	0.0217119
Ptchd4	7.38188e-06	-4.70174	0.346	0.301	0.0221457
Hgf	7.45363e-06	-2.13499	0.756	0.723	0.0223609
Cacna2d1	7.68201e-06	1.3221	0.702	0.641	0.023046
Lmo2	7.68852e-06	-2.84299	0.2	0.155	0.0230656
Ereg	7.68982e-06	-0.435113	0.634	0.572	0.0230695
6330411D24Rik	7.75129e-06	-7.63034	0.668	0.624	0.0232539
Cpeb2	7.80397e-06	-5.69851	0.494	0.429	0.0234119
Nrk	7.84504e-06	-4.92741	0.745	0.704	0.0235351
Airn	7.98837e-06	-0.224125	0.647	0.572	0.0239651
Pkd2l2	7.9904e-06	-5.21199	0.467	0.392	0.0239712
Auts2	8.08486e-06	-2.38507	0.635	0.569	0.0242546
Cybrd1	8.37539e-06	-4.45012	0.146	0.181	0.0251262
Itga6	8.44779e-06	-5.22954	0.641	0.595	0.0253434
Kctd14	8.57411e-06	1.79423	0.286	0.336	0.0257223
Lst1	8.61396e-06	-1.59643	0.476	0.423	0.0258419
4930523C07Rik	8.69785e-06	-6.23138	0.54	0.474	0.0260935
Meg3	8.90162e-06	-2.38865	0.403	0.304	0.0267049
Dut	8.95497e-06	-0.940991	0.46	0.525	0.0268649
Cdk8	9.04964e-06	1.44393	0.437	0.416	0.0271489
Prxl2a	9.1722e-06	-9.92105	0.325	0.27	0.0275166
6430550D23Rik	9.25739e-06	-6.03478	0.285	0.247	0.0277722
Arx	9.46333e-06	-0.270618	0.813	0.752	0.02839
Qrfprl	9.50472e-06	3.31033	0.242	0.197	0.0285142
Bace2	9.57436e-06	-7.86649	0.656	0.69	0.0287231
Myo5b	9.57677e-06	-3.40079	0.39	0.326	0.0287303
Pacsin1	9.59446e-06	-6.61776	0.162	0.127	0.0287834
Itga1	9.8372e-06	-1.63918	0.513	0.442	0.0295116
Rapgef5	1.03863e-05	-7.39247	0.274	0.228	0.0311589
Tcf21	1.04848e-05	-2.57479	0.666	0.593	0.0314545
Cck	1.0491e-05	-1.64379	0.524	0.464	0.0314729
Slfn2	1.05472e-05	-2.21636	0.59	0.536	0.0316416
St5	1.05684e-05	-0.149708	0.639	0.572	0.0317051
Pvt1	1.06775e-05	0.260467	0.567	0.504	0.0320325
Olfr1033	1.0715e-05	-3.48747	0.328	0.266	0.032145
Zfp521	1.0849e-05	-5.30458	0.391	0.337	0.0325471
Peak1	1.08509e-05	-2.47837	0.745	0.671	0.0325526
Coro2a	1.10085e-05	5.50678	0.269	0.346	0.0330256
P3h2	1.1215e-05	-3.96104	0.118	0.114	0.0336451
Plagl1	1.17373e-05	2.77206	0.617	0.547	0.035212
Akap12	1.20605e-05	-1.00605	0.425	0.482	0.0361816
Atp10a	1.21429e-05	-5.71339	0.572	0.51	0.0364288
Xlr5a	1.24448e-05	-1.81101	0.455	0.394	0.0373343
Laptm4b	1.30614e-05	-0.688343	0.43	0.471	0.0391843
Stk3	1.32168e-05	-0.470824	0.815	0.755	0.0396504
Zeb1	1.32672e-05	1.04884	0.78	0.728	0.0398015
Gab3	1.33122e-05	-7.83915	0.425	0.37	0.0399366
Sdk1	1.38367e-05	-4.72035	0.362	0.415	0.0415102
Cdh3	1.40599e-05	0.621911	0.351	0.334	0.0421797
Fhit	1.44415e-05	0.373746	0.251	0.219	0.0433244
Birc5	1.46908e-05	-3.05367	0.253	0.387	0.0440725
Blvrb	1.48341e-05	-1.63189	0.646	0.576	0.0445024
A530046M15Rik	1.5012e-05	-1.05213	0.55	0.497	0.0450361
Agbl3	1.51583e-05	0.902418	0.695	0.63	0.0454749
Kcnip1	1.54194e-05	-4.33106	0.592	0.522	0.0462583
Ccnd2	1.58231e-05	0.311331	0.345	0.326	0.0474693
E230032D23Rik	1.58881e-05	-5.05323	0.652	0.603	0.0476643
Tbc1d9	1.62462e-05	1.03635	0.657	0.614	0.0487385
Pcyt1a	1.62995e-05	-0.123794	0.401	0.368	0.0488984
Iigp1	1.63342e-05	-10.6926	0.282	0.268	0.0490026
Gm10648	1.65576e-05	-1.91053	0.496	0.43	0.0496728
Vamp9	1.65942e-05	-4.58562	0.384	0.321	0.0497827

[truncated: 23 more sheets: Monolayer 10-Theca, D1 Organoids 0-Endothelial, D1 Organoids 1-Epithelial, D1 Organoids 2-Granulosa 1, D1 Organoids 3-Granulosa 2, D1 Organoids 4-Immune, D1 Organoids 5-Luteal 1, D1 Organoids 6-Luteal 2, D1 Organoids 7-Mitotic Granulos, D1 Organoids 8-Other Mitotic, D1 Organoids 9-Mesenchyme, D1 Organoids 10-Theca, D6 Organoids 0-Endothelial, D6 Organoids 1-Epithelial, D6 Organoids 2-Granulosa 1, D6 Organoids 3-Granulosa 2, D6 Organoids 4-Immune, D6 Organoids 5-Luteal 1, D6 Organoids 6-Luteal 2, D6 Organoids 7-Mitotic Granulos …]
