# Supplementary material for: Self‐Organizing Ovarian Somatic Organoids Preserve Cellular Heterogeneity and Reveal Cellular Contributions to Ovarian Aging
Source: Aging Cell. 2025 Dec 29;25(1):e70333. doi: 10.1111/acel.70333 (PMC12746702; doi:10.1111/acel.70333)
Supplement: Supplementary file 3 — Table S3: Age‐dependent DEGs per cluster in analysis of monolayer only. [file ACEL-25-e70333-s001.xlsx]

## Sheet: 0-Endothelial
Gene	p_val	avg_log2FC	pct.1	pct.2	p_val_adj
Folr2	2.32813e-06	2.10433	0.9	0	0.00698438
Kcnk13	5.46531e-06	1.78663	0.933	0	0.0163959
Tnnt2	1.2451e-05	1.38572	0.833	0	0.037353
Mfap5	1.62747e-05	4.8714	0.933	0.182	0.0488241

## Sheet: 1-Epithelial
Gene	p_val	avg_log2FC	pct.1	pct.2	p_val_adj
Gm30382	6.43149e-82	8.06763	0.105	0.015	1.92945e-78
Pnoc	1.45059e-79	13.233	0.131	0.021	4.35176e-76
Gatm	3.00041e-77	9.02934	0.182	0.093	9.00123e-74
Slc1a7	3.66729e-68	-12.2372	0.614	0.206	1.10019e-64
Peg10	3.55458e-62	8.64811	0.11	0.079	1.06638e-58
Acoxl	2.62249e-61	17.485	0.118	0.013	7.86746e-58
Dach1	6.19674e-59	1.26322	0.091	0.066	1.85902e-55
Cfap70	3.11069e-58	0.109539	0.53	0.028	9.33208e-55
G530011O06Rik	5.55311e-58	-3.3835	0.309	0.062	1.66593e-54
Gng11	3.84252e-56	13.1552	0.102	0.074	1.15276e-52
2023-09-04	2.08301e-53	13.1407	0.187	0.021	6.24903e-50
Elavl2	4.94229e-53	3.12966	0.305	0.07	1.48269e-49
Lrrc3b	7.40629e-53	1.99979	0.176	0.008	2.22189e-49
Clca3a1	2.9666e-52	-3.41867	0.076	0.03	8.89979e-49
Cc2d2b	5.42395e-52	-9.72125	0.274	0.011	1.62718e-48
Cd38	6.72307e-51	-3.74981	0.249	0.473	2.01692e-47
Ptprz1	9.23718e-51	5.09677	0.145	0.013	2.77115e-47
Il23a	1.48053e-50	-1.98813	0.424	0.115	4.44158e-47
Lgi2	1.5758e-50	5.51694	0.09	0.015	4.7274e-47
Hecw2	1.86444e-50	-3.58932	0.157	0.045	5.59331e-47
Gm32004	1.53866e-49	-10.4902	0.506	0.189	4.61597e-46
A230001M10Rik	4.47349e-48	-9.30781	0.376	0.161	1.34205e-44
Abi3	1.26492e-47	-7.73224	0.422	0.002	3.79475e-44
Snai1	4.25041e-47	-1.18236	0.152	0.068	1.27512e-43
Trpc6	8.76945e-47	2.87891	0.133	0.04	2.63084e-43
Ogn	4.87664e-46	3.64049	0.106	0.032	1.46299e-42
Cst6	8.30487e-46	-0.159686	0.526	0.098	2.49146e-42
Tub	3.81764e-45	-0.756031	0.513	0.231	1.14529e-41
Adamts5	1.24347e-44	7.23732	0.074	0.04	3.73042e-41
Smoc2	8.54574e-44	2.507	0.074	0.032	2.56372e-40
Ripor2	1.24773e-43	6.0095	0.285	0.023	3.74318e-40
Ackr3	3.77584e-43	-4.05497	0.406	0.204	1.13275e-39
Cyp26b1	4.22034e-43	7.66826	0.181	0.055	1.2661e-39
Thy1	1.01827e-42	-0.791919	0.084	0.049	3.0548e-39
Zfp804b	1.75101e-42	-15.1635	0.072	0.04	5.25303e-39
Sprr1a	2.26802e-42	-1.30805	0.639	0.178	6.80405e-39
Gm29683	3.03364e-42	4.68003	0.053	0.032	9.10091e-39
Calca	1.72408e-41	-2.25175	0.495	0.087	5.17223e-38
Kcnip1	2.65882e-41	7.45301	0.179	0.017	7.97646e-38
Krt18	1.05526e-40	0.801703	0.969	0.989	3.16579e-37
Gm3776	1.3969e-40	-11.5786	0.433	0.219	4.19069e-37
Mageb18	4.1413e-40	-14.5748	0.634	0.318	1.24239e-36
Cd5	4.52555e-40	15.9537	0.408	0.013	1.35767e-36
H1fx	4.89771e-40	-0.931833	0.135	0.212	1.46931e-36
Gm36107	2.73573e-39	-6.22226	0.105	0.015	8.2072e-36
Tsks	3.75958e-39	-4.17686	0.546	0.151	1.12788e-35
Fibin	4.31186e-39	19.6399	0.171	0.036	1.29356e-35
Tdrd9	5.92067e-39	-2.46356	0.381	0.008	1.7762e-35
Fam71e2	8.33838e-39	17.0031	0.046	0.002	2.50151e-35
Btk	9.09837e-39	3.1288	0.175	0.025	2.72951e-35
Gimap4	2.61602e-38	5.05256	0.406	0.227	7.84806e-35
Cadm2	4.21625e-38	0.51469	0.411	0.155	1.26488e-34
Gm37350	1.21836e-37	-1.24667	0.053	0.025	3.65508e-34
Stat4	1.3515e-37	-6.4003	0.446	0.028	4.05449e-34
Lamb3	1.87398e-37	5.97831	0.311	0.093	5.62194e-34
Pcdh9	2.23911e-37	1.34996	0.089	0.076	6.71732e-34
Me3	1.23816e-36	12.0476	0.121	0.093	3.71447e-33
Cxcl13	1.90412e-36	-12.4097	0.13	0.023	5.71237e-33
Nid1	2.3251e-36	4.15716	0.119	0.074	6.97529e-33
Prss35	6.35693e-36	-0.351614	0.06	0.051	1.90708e-32
Npr3	7.49794e-36	10.5056	0.13	0.028	2.24938e-32
Ctnna2	1.00364e-35	-0.953647	0.102	0.03	3.01091e-32
Rasgef1c	2.6636e-35	-2.49819	0.092	0.079	7.9908e-32
Slc16a11	3.39441e-35	3.59761	0.268	0.185	1.01832e-31
Krt7	4.26075e-35	0.92764	0.931	0.941	1.27823e-31
Sox11	4.53469e-35	9.83718	0.068	0.023	1.36041e-31
Hbb-bs	6.30756e-35	11.4034	0.239	0.314	1.89227e-31
Fbn1	1.63893e-34	3.10218	0.066	0.072	4.9168e-31
Tmem200a	1.85289e-34	0.703045	0.137	0.017	5.55867e-31
Cxcl12	5.06445e-34	3.02919	0.424	0.214	1.51934e-30
Agt	5.43267e-34	6.28428	0.026	0.015	1.6298e-30
Calcb	5.86989e-34	-2.03009	0.655	0.306	1.76097e-30
Srgn	6.75332e-34	10.9113	0.135	0.013	2.026e-30
Cfap61	8.96433e-34	-6.16619	0.269	0.04	2.6893e-30
Defb19	1.39841e-33	7.04291	0.013	0.021	4.19522e-30
4933436I20Rik	1.81989e-33	16.2234	0.109	0.04	5.45967e-30
Arhgap24	2.95294e-33	1.94185	0.023	0.057	8.85882e-30
Rims2	3.4715e-33	-0.0515412	0.147	0.125	1.04145e-29
Krt8	3.47427e-33	0.159815	0.958	0.955	1.04228e-29
1100001I12Rik	3.64722e-33	-1.03915	0.846	0.427	1.09416e-29
Slc22a20	4.5213e-33	-7.24792	0.579	0.225	1.35639e-29
Slc24a3	9.8816e-33	6.30304	0.269	0.062	2.96448e-29
Pdlim3	1.32367e-32	15.7994	0.222	0.062	3.97101e-29
Tsnaxip1	1.34898e-32	-5.36221	0.25	0.017	4.04694e-29
Ebf1	1.46087e-32	7.38696	0.061	0.028	4.3826e-29
Coch	1.78465e-32	2.95418	0.039	0.028	5.35396e-29
Fgl2	2.27058e-32	2.03168	0.069	0.053	6.81173e-29
Prtg	1.06145e-31	11.4286	0.1	0.034	3.18434e-28
Sparcl1	1.10011e-31	12.8645	0.023	0.032	3.30032e-28
Gm5127	1.91163e-31	8.32797	0.31	0.019	5.73489e-28
Thsd7a	2.40002e-31	3.58965	0.056	0.04	7.20007e-28
2310008N11Rik	2.67018e-31	-3.36799	0.624	0.314	8.01054e-28
Gpc6	2.95906e-31	4.87507	0.125	0.123	8.87717e-28
Gm34544	2.9889e-31	14.7056	0.082	0.055	8.96671e-28
Ncf1	3.14512e-31	-4.50516	0.135	0.013	9.43535e-28
Nefm	5.74329e-31	-3.57351	0.529	0.14	1.72299e-27
Krt79	8.98229e-31	3.88022	0.315	0.102	2.69469e-27
Tmem171	1.09263e-30	-0.499095	0.317	0.064	3.27789e-27
Kcnn4	1.68199e-30	-3.12233	0.656	0.38	5.04598e-27
Hcn1	2.02558e-30	-17.0255	0.207	0.025	6.07673e-27
Nol4	2.43316e-30	2.71304	0.045	0.017	7.29949e-27
Thsd7b	2.52741e-30	5.87629	0.089	0.023	7.58224e-27
Clec2h	3.17163e-30	-5.68934	0.648	0.297	9.51488e-27
Hpgd	3.18127e-30	-2.16648	0.208	0.125	9.5438e-27
Ano3	3.7616e-30	1.44218	0.198	0.049	1.12848e-26
Map2	4.18557e-30	6.53663	0.069	0.059	1.25567e-26
Rims1	4.35033e-30	-1.55093	0.149	0.04	1.3051e-26
Epha3	4.96991e-30	10.4859	0.106	0.013	1.49097e-26
Angpt1	4.99629e-30	14.9509	0.065	0.013	1.49889e-26
Arg1	5.16138e-30	0.131839	0.349	0.011	1.54841e-26
Terb2	6.61222e-30	10.6171	0.259	0.017	1.98367e-26
Gm50046	8.64088e-30	-6.78993	0.319	0.062	2.59226e-26
Fabp7	9.21187e-30	3.8518	0.056	0.036	2.76356e-26
Lama1	9.99167e-30	-1.54469	0.054	0.032	2.9975e-26
Hvcn1	1.02043e-29	14.3033	0.177	0.006	3.06129e-26
Osr2	1.06032e-29	1.54706	0.047	0.017	3.18097e-26
1700047F07Rik	2.49513e-29	-2.81788	0.65	0.221	7.48538e-26
Cd4	3.11886e-29	-10.3745	0.778	0.361	9.35659e-26
Rasgrp3	4.96976e-29	7.68966	0.265	0.108	1.49093e-25
Gm6980	5.16164e-29	-2.85246	0.02	0.017	1.54849e-25
Adamts20	5.25057e-29	10.2932	0.157	0.028	1.57517e-25
Myo1f	5.71425e-29	-10.7901	0.394	0.2	1.71427e-25
Ptchd4	7.07458e-29	3.8034	0.108	0.11	2.12237e-25
Gm17657	7.44003e-29	-10.4926	0.322	0.008	2.23201e-25
Mt3	9.86227e-29	-2.66132	0.159	0.059	2.95868e-25
Gm1968	1.07764e-28	-1.47332	0.812	0.391	3.23291e-25
Tph2	1.38687e-28	-7.24331	0.64	0.386	4.16062e-25
Meg3	1.71195e-28	0.919765	0.085	0.025	5.13586e-25
A230009B12Rik	1.8224e-28	-13.1595	0.757	0.34	5.4672e-25
S1pr1	2.14848e-28	7.32014	0.06	0.034	6.44543e-25
Osr1	2.17866e-28	-15.5547	0.125	0.021	6.53599e-25
Adgrl4	2.40031e-28	6.07998	0.348	0.24	7.20094e-25
Gm16029	2.84332e-28	-3.39429	0.763	0.376	8.52995e-25
C1qtnf3	2.86632e-28	3.49166	0.228	0.18	8.59897e-25
Gm46102	2.98635e-28	15.3215	0.121	0.202	8.95906e-25
Abca17	4.52721e-28	-4.8034	0.361	0.019	1.35816e-24
Gadd45g	4.96681e-28	-2.20341	0.143	0.1	1.49004e-24
Aff2	6.06908e-28	-11.3384	0.059	0.079	1.82072e-24
Cdh12	6.46122e-28	3.14435	0.2	0.055	1.93837e-24
Ndrg2	8.30954e-28	-3.2487	0.121	0.108	2.49286e-24
Krt19	8.49258e-28	-0.268658	0.88	0.907	2.54777e-24
Tent5a	1.06501e-27	12.7799	0.218	0.093	3.19504e-24
Gm7706	1.24631e-27	-16.9903	0.831	0.325	3.73894e-24
Gask1b	1.26266e-27	1.95611	0.206	0.13	3.78798e-24
Gm47015	1.49339e-27	-4.90131	0.017	0.04	4.48017e-24
Klb	1.73053e-27	-3.59351	0.653	0.357	5.19159e-24
Gm45740	2.37495e-27	-1.59742	0.388	0.208	7.12485e-24
Grem2	2.49232e-27	-10.9771	0.097	0.053	7.47696e-24
Ddit4l	2.95133e-27	2.22104	0.259	0.197	8.85399e-24
Cntnap5b	3.48653e-27	-9.21618	0.544	0.287	1.04596e-23
Mmp11	3.85495e-27	7.06147	0.143	0.117	1.15648e-23
Mmp3	3.93879e-27	-9.06308	0.188	0.006	1.18164e-23
Slc26a4	4.31109e-27	16.5262	0.115	0.013	1.29333e-23
Fgf10	4.43325e-27	-3.2481	0.136	0.028	1.32998e-23
Ccnd1	7.36451e-27	-5.43621	0.639	0.352	2.20935e-23
Gm29571	8.05106e-27	-2.19977	0.79	0.352	2.41532e-23
Kif28	1.15002e-26	-5.06476	0.39	0.146	3.45006e-23
Actr3b	1.24349e-26	-0.472154	0.123	0.066	3.73047e-23
Fgf12	1.88787e-26	14.8961	0.132	0.021	5.66361e-23
Tnfrsf13b	2.72981e-26	3.57366	0.277	0.011	8.18943e-23
Pira2	2.84981e-26	14.103	0.115	0.062	8.54942e-23
Inha	5.50322e-26	-3.02139	0.015	0.028	1.65096e-22
Gm805	5.67559e-26	9.78302	0.113	0.006	1.70268e-22
Aurkb	7.0861e-26	-0.0926209	0.084	0.176	2.12583e-22
Ccl6	7.24649e-26	7.86513	0.118	0.017	2.17395e-22
Spock3	7.96926e-26	10.358	0.125	0.017	2.39078e-22
Fgd5	8.00274e-26	5.89201	0.177	0.042	2.40082e-22
Wnt7b	8.29303e-26	-4.82781	0.484	0.146	2.48791e-22
Slit3	9.15103e-26	-0.459159	0.113	0.1	2.74531e-22
Gna15	1.15989e-25	-7.54538	0.202	0.045	3.47968e-22
Col11a1	1.29295e-25	1.68692	0.133	0.049	3.87884e-22
Dcc	1.72874e-25	15.8932	0.099	0.004	5.18621e-22
Fabp4	1.91565e-25	2.59045	0.167	0.034	5.74694e-22
Gm16168	2.18068e-25	-7.59944	0.448	0.208	6.54204e-22
Col8a1	2.28265e-25	7.60372	0.068	0.064	6.84794e-22
Sgcd	5.62067e-25	-0.8485	0.137	0.079	1.6862e-21
Npy	7.30908e-25	0.144475	0.142	0.053	2.19272e-21
Tnni3	8.11071e-25	8.24882	0.031	0.045	2.43321e-21
Gm28694	8.46217e-25	-1.72056	0.413	0.253	2.53865e-21
Ramp3	9.12326e-25	-13.3117	0.076	0.04	2.73698e-21
Scn3a	1.09634e-24	-3.08626	0.316	0.051	3.28901e-21
Plau	1.25656e-24	0.294501	0.062	0.076	3.76967e-21
Snhg11	1.36639e-24	5.70238	0.051	0.023	4.09918e-21
Arhgap30	1.84304e-24	-12.3109	0.463	0.168	5.52913e-21
Fhl1	2.38496e-24	2.63466	0.089	0.038	7.15489e-21
Trdn	2.85551e-24	-6.52135	0.829	0.442	8.56653e-21
Tmem184a	3.31331e-24	4.35973	0.07	0.055	9.93993e-21
Gria3	4.14799e-24	0.309716	0.1	0.034	1.2444e-20
Cemip	4.33663e-24	-0.122795	0.063	0.064	1.30099e-20
Tnfrsf18	4.80725e-24	-3.74204	0.589	0.206	1.44217e-20
Nrxn1	5.6455e-24	-5.29911	0.045	0.015	1.69365e-20
Rian	5.72958e-24	-3.17584	0.255	0.151	1.71888e-20
Cnn1	9.09364e-24	-2.94206	0.131	0.083	2.72809e-20
Ndufa4l2	9.7486e-24	2.34666	0.622	0.399	2.92458e-20
Mark1	1.08268e-23	3.69243	0.114	0.11	3.24805e-20
Tmprss9	1.13676e-23	-5.25272	0.34	0.076	3.41028e-20
Anxa8	1.56013e-23	-0.78696	0.92	0.688	4.68038e-20
Cystm1	1.68416e-23	1.73127	0.956	0.964	5.05249e-20
Nr3c2	1.86444e-23	-0.0716889	0.221	0.282	5.59332e-20
Togaram2	1.98454e-23	16.8416	0.11	0.036	5.95362e-20
Racgap1	2.02043e-23	0.216711	0.069	0.163	6.0613e-20
Nbl1	2.0258e-23	-0.916581	0.258	0.24	6.07741e-20
Hmga2	2.09277e-23	2.56962	0.119	0.076	6.2783e-20
Cpa6	2.1519e-23	-0.643445	0.316	0.047	6.45571e-20
6530413G14Rik	2.24224e-23	-3.34133	0.408	0.142	6.72672e-20
Ptprq	2.35187e-23	11.461	0.131	0.045	7.0556e-20
Gm4211	2.66201e-23	17.9107	0.135	0.011	7.98602e-20
Prelp	3.02857e-23	-1.72725	0.533	0.374	9.0857e-20
Npnt	3.04061e-23	-2.87203	0.258	0.106	9.12182e-20
Frzb	3.8847e-23	-3.5498	0.046	0.04	1.16541e-19
Mdga2	5.79651e-23	18.2423	0.16	0.023	1.73895e-19
Serpine2	6.14138e-23	0.6206	0.047	0.053	1.84241e-19
Mdga1	6.89772e-23	-1.13717	0.458	0.301	2.06932e-19
Slc6a4	8.53992e-23	-0.481893	0.877	0.571	2.56197e-19
Hhex	1.23035e-22	-4.70857	0.486	0.374	3.69105e-19
Ly6a	1.27609e-22	-1.07425	0.322	0.427	3.82827e-19
Hba-a1	1.50464e-22	18.9965	0.21	0.017	4.51393e-19
Unc5d	1.71361e-22	-0.0522366	0.124	0.011	5.14082e-19
Gm10457	1.80502e-22	-2.74534	0.244	0.017	5.41505e-19
Frmd5	1.86095e-22	-6.46588	0.015	0.017	5.58286e-19
Cxcl14	2.12431e-22	-0.993805	0.041	0.047	6.37293e-19
Gm26510	2.28573e-22	1.69723	0.31	0.042	6.85719e-19
Klhl29	2.43551e-22	-2.17519	0.459	0.287	7.30653e-19
Col6a3	2.63561e-22	-2.24739	0.056	0.062	7.90683e-19
Pcsk5	3.00329e-22	6.1888	0.013	0.023	9.00988e-19
Vstm2b	3.50432e-22	3.53957	0.196	0.134	1.0513e-18
Pitpnc1	3.59822e-22	6.71944	0.125	0.119	1.07947e-18
Crabp2	5.00626e-22	12.1805	0.036	0.068	1.50188e-18
Gm17276	7.18837e-22	-5.66568	0.044	0.034	2.15651e-18
Nnat	8.28007e-22	10.3892	0.087	0.062	2.48402e-18
Vit	8.51624e-22	7.52055	0.038	0.045	2.55487e-18
Igfbp7	8.6313e-22	-4.39099	0.091	0.04	2.58939e-18
Svep1	9.25368e-22	7.822	0.074	0.034	2.7761e-18
Cd93	9.57215e-22	10.4363	0.067	0.059	2.87164e-18
Dio3os	1.00607e-21	-2.97192	0.619	0.301	3.0182e-18
Ccl5	1.11982e-21	-1.1946	0.937	0.635	3.35945e-18
Rab37	1.15902e-21	-1.42589	0.365	0.045	3.47705e-18
Ccnb2	1.22973e-21	0.930295	0.043	0.068	3.68919e-18
Dlgap3	1.31638e-21	17.1968	0.138	0.113	3.94915e-18
2310039L15Rik	1.36933e-21	0.114852	0.337	0.185	4.10799e-18
Ctnna3	1.51397e-21	-3.8692	0.338	0.18	4.54192e-18
Pax6os1	1.53918e-21	9.50174	0.189	0.006	4.61755e-18
Gap43	1.77655e-21	1.94636	0.124	0.038	5.32966e-18
Gm2762	2.17438e-21	-7.5822	0.066	0.042	6.52313e-18
Phlda1	2.20765e-21	-4.74855	0.156	0.106	6.62294e-18
Gm26787	2.28291e-21	-9.56222	0.315	0.059	6.84873e-18
Fjx1	2.44422e-21	0.615952	0.196	0.121	7.33267e-18
Stxbp5l	3.08913e-21	1.58641	0.437	0.234	9.26738e-18
Robo2	3.10475e-21	6.90815	0.05	0.059	9.31424e-18
Tmsb15b2	3.40173e-21	-0.267048	0.253	0.13	1.02052e-17
Slc28a1	4.79748e-21	-1.53472	0.451	0.293	1.43924e-17
Kcne1	5.35718e-21	-1.20439	0.2	0.002	1.60715e-17
Sema3d	6.21799e-21	-3.15539	0.095	0.025	1.8654e-17
Cnmd	6.26876e-21	12.945	0.047	0.019	1.88063e-17
B3galt1	6.29233e-21	7.37904	0.127	0.074	1.8877e-17
Mmp13	6.55337e-21	-5.42261	0.453	0.21	1.96601e-17
Gm33228	7.13024e-21	17.4836	0.118	0.002	2.13907e-17
Jhy	8.87578e-21	0.0290598	0.199	0.03	2.66273e-17
Gm17745	1.20314e-20	-6.55152	0.612	0.329	3.60942e-17
Inhba	1.32382e-20	-0.507034	0.08	0.038	3.97146e-17
Crispld1	1.56109e-20	7.80899	0.075	0.011	4.68328e-17
Gm50147	1.70661e-20	0.880155	0.166	0.053	5.11983e-17
Tslp	1.74612e-20	1.13242	0.159	0.034	5.23835e-17
Pax5	2.01528e-20	-7.2282	0.319	0.013	6.04583e-17
Rasgef1b	2.20937e-20	1.87864	0.084	0.053	6.62811e-17
Fscn1	2.41448e-20	-0.0786839	0.152	0.117	7.24343e-17
Ckb	3.1207e-20	-0.284228	0.102	0.057	9.36211e-17
Pdgfra	3.65397e-20	1.99911	0.108	0.066	1.09619e-16
2600014E21Rik	3.89931e-20	-1.87068	0.309	0.11	1.16979e-16
Sh3bgr	4.1916e-20	6.24274	0.08	0.04	1.25748e-16
Klhl6	4.28764e-20	4.0174	0.16	0.115	1.28629e-16
Serpinb9b	4.45619e-20	-0.553386	0.156	0.115	1.33686e-16
Onecut2	5.86265e-20	0.554353	0.218	0.117	1.7588e-16
D930020B18Rik	6.19716e-20	16.3227	0.191	0.002	1.85915e-16
Rorb	7.12039e-20	12.3046	0.135	0.015	2.13612e-16
Ccl7	7.26483e-20	0.0384078	0.335	0.172	2.17945e-16
Gm49774	8.8998e-20	-2.97645	0.193	0.049	2.66994e-16
Tacc3	1.00295e-19	-3.04934	0.111	0.157	3.00884e-16
Tex14	1.17825e-19	5.29265	0.167	0.146	3.53476e-16
Bmp2	1.18828e-19	2.80766	0.046	0.098	3.56483e-16
1700027I24Rik	1.36717e-19	16.1533	0.03	0.015	4.1015e-16
Lipg	1.40398e-19	-0.872376	0.036	0.034	4.21194e-16
Avil	1.48415e-19	-1.09616	0.266	0.062	4.45244e-16
Frmd3	1.62957e-19	2.84729	0.098	0.023	4.8887e-16
Rgs7	1.85373e-19	4.7268	0.081	0.019	5.56119e-16
Tmem182	1.91265e-19	17.1771	0.179	0.011	5.73794e-16
Gm20186	2.16609e-19	-1.25027	0.878	0.89	6.49826e-16
Dpp6	2.36453e-19	3.84024	0.055	0.059	7.09358e-16
Cybb	2.37448e-19	17.3059	0.02	0	7.12344e-16
Csmd1	2.62144e-19	-9.1835	0.025	0.025	7.86433e-16
Rerg	2.63878e-19	13.2608	0.131	0.106	7.91635e-16
Cdc20	3.46235e-19	4.88287	0.066	0.089	1.03871e-15
Eno3	3.8071e-19	11.356	0.121	0.108	1.14213e-15
Cyyr1	3.8944e-19	6.00902	0.227	0.163	1.16832e-15
Des	4.39268e-19	1.48438	0.252	0.085	1.31781e-15
Tmem45a	4.45592e-19	3.48543	0.076	0.081	1.33678e-15
Actg2	4.79155e-19	4.89142	0.114	0.07	1.43747e-15
Nxph2	5.07613e-19	16.4498	0.244	0.062	1.52284e-15
Rpl3l	5.6794e-19	16.8427	0.179	0.219	1.70382e-15
Akr1cl	5.74724e-19	-2.9487	0.015	0.032	1.72417e-15
Gm30524	5.76433e-19	-1.09935	0.261	0.021	1.7293e-15
Lypd1	6.13129e-19	-0.381271	0.478	0.113	1.83939e-15
Cdc20b	7.49515e-19	16.345	0.186	0.045	2.24854e-15
C430049B03Rik	8.65827e-19	6.66984	0.024	0.032	2.59748e-15
Cryge	1.11182e-18	4.08559	0.066	0.013	3.33547e-15
Dusp1	1.14774e-18	0.494262	0.249	0.244	3.44322e-15
Trp53inp1	1.26623e-18	-8.46541	0.14	0.102	3.79868e-15
9630002D21Rik	1.26623e-18	-2.16903	0.467	0.248	3.79868e-15
Spp1	1.40913e-18	0.913524	0.018	0.038	4.2274e-15
Ecrg4	1.47948e-18	-0.948838	0.49	0.361	4.43845e-15
Apln	1.54603e-18	10.4762	0.017	0.017	4.63809e-15
Thbd	1.54694e-18	-8.68395	0.156	0.117	4.64081e-15
Gm41611	1.60986e-18	16.1944	0.099	0.013	4.82958e-15
Gm50397	1.71302e-18	16.0268	0.103	0.019	5.13906e-15
Fbxo32	2.06691e-18	-0.950537	0.093	0.062	6.20073e-15
Ankrd31	2.08998e-18	-5.45231	0.677	0.363	6.26995e-15
Gm16559	2.41836e-18	-7.33302	0.589	0.321	7.25507e-15
Cdh5	2.487e-18	2.67879	0.047	0.03	7.461e-15
Flt4	3.02266e-18	-1.97375	0.522	0.406	9.06797e-15
Gm26691	3.69757e-18	11.5357	0.082	0.062	1.10927e-14
Twist1	4.12806e-18	-3.56686	0.119	0.1	1.23842e-14
Gsta1	5.131e-18	6.31726	0.166	0.108	1.5393e-14
Rab33a	5.27828e-18	-5.96222	0.102	0.127	1.58348e-14
Grm7	5.84924e-18	0.64727	0.251	0.113	1.75477e-14
4930401C15Rik	6.20347e-18	-15.0555	0.557	0.312	1.86104e-14
Cthrc1	6.44016e-18	10.4442	0.087	0.045	1.93205e-14
Arpp21	6.4923e-18	14.3226	0.25	0.064	1.94769e-14
Gm12648	7.41945e-18	9.36229	0.04	0.038	2.22584e-14
4930467D21Rik	9.87926e-18	-3.71205	0.28	0.032	2.96378e-14
Gm49723	1.18503e-17	15.7881	0.066	0.359	3.55509e-14
Atp8b4	1.29322e-17	11.8707	0.225	0.002	3.87967e-14
Gm7247	1.29766e-17	-3.50616	0.034	0.019	3.89298e-14
Lbp	1.69607e-17	-1.80191	0.346	0.04	5.08822e-14
Notch3	1.73608e-17	0.360984	0.114	0.042	5.20824e-14
Gpnmb	1.75793e-17	0.265472	0.33	0.047	5.27378e-14
Hs3st4	1.79019e-17	1.01281	0.129	0.066	5.37057e-14
Aim2	1.88838e-17	-1.16494	0.126	0.089	5.66515e-14
Nr0b1	2.07493e-17	-2.14813	0.492	0.529	6.22479e-14
Arhgap25	2.37182e-17	-0.898823	0.581	0.448	7.11546e-14
Fam111a	2.58484e-17	9.37272	0.118	0.178	7.75451e-14
Myocd	2.59216e-17	-0.933116	0.074	0.053	7.77647e-14
Clspn	2.61719e-17	4.71491	0.269	0.248	7.85158e-14
Coro2a	3.1074e-17	-7.40218	0.604	0.31	9.32219e-14
Snhg15	3.26733e-17	-2.56619	0.44	0.355	9.80199e-14
Igfbp4	3.27101e-17	-3.65342	0.183	0.123	9.81304e-14
Dlgap1	3.3456e-17	6.84752	0.138	0.13	1.00368e-13
Plxna4	5.47819e-17	-0.46851	0.939	0.949	1.64346e-13
Tmem40	6.35678e-17	-1.53803	0.175	0.019	1.90703e-13
Bmp4	6.47503e-17	9.2899	0.114	0.074	1.94251e-13
Hsd11b2	6.54045e-17	3.75221	0.105	0.055	1.96213e-13
8430426J06Rik	7.71025e-17	16.8622	0.156	0.008	2.31307e-13
Lce1g	8.1337e-17	-8.16546	0.423	0.053	2.44011e-13
Adgrl2	8.3586e-17	4.58299	0.181	0.195	2.50758e-13
Tinagl1	8.84661e-17	0.0251622	0.173	0.096	2.65398e-13
Crip1	9.42009e-17	-1.13978	0.901	0.936	2.82603e-13
Myh11	9.73393e-17	22.3441	0.064	0.066	2.92018e-13
Tenm2	9.81535e-17	15.947	0.17	0	2.9446e-13
Hmcn2	1.00246e-16	16.4701	0.208	0.017	3.00739e-13
Kcnd3	1.02383e-16	10.4416	0.098	0.015	3.07149e-13
Brinp1	1.10896e-16	-3.9865	0.104	0.055	3.32687e-13
Cytip	1.13382e-16	2.58664	0.228	0.096	3.40146e-13
Derl3	1.17996e-16	6.74372	0.063	0.04	3.53988e-13
Il10ra	1.27716e-16	11.16	0.007	0.004	3.83148e-13
Adamts1	1.29925e-16	3.91094	0.144	0.121	3.89775e-13
Esm1	1.8813e-16	9.05582	0.084	0.042	5.6439e-13
Hspa1a	1.93909e-16	-4.11182	0.577	0.348	5.81727e-13
Gm35533	2.10922e-16	-0.274699	0.16	0.066	6.32767e-13
Gm11099	2.66433e-16	14.573	0.158	0.019	7.99299e-13
Tenm4	2.85141e-16	4.65884	0.125	0.115	8.55422e-13
Kntc1	3.30289e-16	10.8251	0.079	0.098	9.90867e-13
Nfatc1	3.33914e-16	-1.64775	0.488	0.369	1.00174e-12
Slc8a1	3.36843e-16	14.8406	0.108	0.108	1.01053e-12
Pde10a	3.41655e-16	-7.88522	0.101	0.055	1.02497e-12
Rassf9	3.41655e-16	-2.88564	0.82	0.495	1.02497e-12
Asb17os	3.52444e-16	10.881	0.047	0.064	1.05733e-12
Ryr3	3.55339e-16	-1.4289	0.516	0.274	1.06602e-12
Ezr	3.63966e-16	-1.30789	0.932	0.96	1.0919e-12
Gm10754	3.95816e-16	-6.65772	0.344	0.231	1.18745e-12
Sncg	3.98845e-16	-2.83016	0.273	0.051	1.19653e-12
Pik3ip1	4.07623e-16	2.77984	0.258	0.301	1.22287e-12
Cdh18	5.65192e-16	8.87438	0.072	0.008	1.69558e-12
Dmbt1	6.00846e-16	-8.43468	0.102	0.015	1.80254e-12
Lilrb4a	7.00535e-16	-1.04961	0.155	0.021	2.10161e-12
Cd24a	7.08905e-16	9.29257	0.111	0.051	2.12672e-12
Ch25h	7.19312e-16	-3.59301	0.756	0.522	2.15794e-12
Ankrd1	7.65349e-16	-0.823965	0.088	0.079	2.29605e-12
Dhcr7	7.96066e-16	-0.0390607	0.152	0.151	2.3882e-12
Btla	7.98644e-16	-7.40331	0.748	0.382	2.39593e-12
Ccl9	8.02526e-16	4.50735	0.214	0.076	2.40758e-12
Cdca3	8.74265e-16	0.353723	0.045	0.108	2.6228e-12
Rfx4	9.10262e-16	11.1223	0.173	0.036	2.73079e-12
Adgrv1	9.13204e-16	4.64664	0.031	0.074	2.73961e-12
Emp1	9.26559e-16	-5.27027	0.371	0.282	2.77968e-12
Gsta2	1.0361e-15	9.27468	0.138	0.034	3.10831e-12
Itgae	1.04954e-15	-2.27204	0.169	0.021	3.14861e-12
Cited2	1.18538e-15	-1.11563	0.07	0.066	3.55615e-12
Anxa5	1.33637e-15	5.02858	0.158	0.11	4.00912e-12
Nrn1	1.35581e-15	-7.10304	0.101	0.091	4.06742e-12
D630023F18Rik	1.36235e-15	-8.5679	0.129	0.019	4.08704e-12
2200002D01Rik	1.62655e-15	1.31582	0.198	0.227	4.87965e-12
Ptpro	1.8027e-15	8.12909	0.192	0.015	5.40809e-12
9130230L23Rik	1.83757e-15	3.8278	0.149	0.13	5.51272e-12
Fcgr3	1.92258e-15	-3.76	0.279	0.072	5.76774e-12
Adap2os	1.94314e-15	-1.12461	0.599	0.435	5.82941e-12
Tafa2	1.95662e-15	-11.9178	0.26	0.183	5.86985e-12
Frmd4a	1.966e-15	1.26373	0.187	0.138	5.898e-12
Pacsin1	2.13137e-15	5.80821	0.441	0.299	6.3941e-12
Slc6a12	2.47393e-15	0.133586	0.052	0.023	7.42178e-12
Gm42303	2.67418e-15	-6.43173	0.179	0.068	8.02253e-12
Rgs7bp	2.92726e-15	3.94614	0.112	0.034	8.78178e-12
Gm9750	2.92881e-15	-6.97019	0.551	0.28	8.78642e-12
Bcl2l15	3.10566e-15	-2.84375	0.842	0.66	9.31697e-12
4933406J09Rik	3.40964e-15	1.69844	0.325	0.096	1.02289e-11
Gm39317	3.41324e-15	15.068	0.376	0.057	1.02397e-11
Epcam	3.52105e-15	-0.29196	0.926	0.943	1.05631e-11
Pdlim2	3.52476e-15	3.22819	0.133	0.091	1.05743e-11
Gabrb3	3.89357e-15	-12.6241	0.039	0.015	1.16807e-11
B530045E10Rik	3.96175e-15	-4.59305	0.472	0.321	1.18853e-11
Tm4sf1	4.03747e-15	0.312117	0.889	0.864	1.21124e-11
Abca1	4.19542e-15	-0.534305	0.03	0.042	1.25863e-11
Col5a3	4.3503e-15	1.26983	0.193	0.006	1.30509e-11
Scin	4.47072e-15	2.97107	0.594	0.425	1.34122e-11
Slc5a1	4.52978e-15	-17.8942	0.099	0.004	1.35893e-11
Fbll1	4.63803e-15	-1.42248	0.576	0.321	1.39141e-11
Dusp10	5.0281e-15	0.421391	0.519	0.285	1.50843e-11
Car12	5.15886e-15	4.77613	0.068	0.036	1.54766e-11
Slc25a48	5.98219e-15	-8.87171	0.232	0.025	1.79466e-11
Dapk2	6.29315e-15	-0.956781	0.752	0.48	1.88794e-11
B4galnt3	7.52963e-15	-1.44869	0.763	0.395	2.25889e-11
4933412O06Rik	8.64248e-15	13.5633	0.06	0.011	2.59274e-11
Gm45833	8.67848e-15	5.99568	0.1	0.034	2.60354e-11
Fgf9	1.03796e-14	-2.70526	0.881	0.582	3.11388e-11
Otof	1.04335e-14	14.2317	0.124	0.174	3.13005e-11
Hoxd11	1.04714e-14	-1.76351	0.447	0.204	3.14142e-11
Hamp	1.09766e-14	0.626211	0.245	0.015	3.29299e-11
Apoc2	1.10507e-14	-0.595011	0.318	0.015	3.31522e-11
Fer1l6	1.1276e-14	-1.69978	0.562	0.318	3.38281e-11
Cmbl	1.16075e-14	7.6076	0.154	0.072	3.48224e-11
Lpar1	1.28116e-14	2.45692	0.136	0.087	3.84347e-11
Slc9a9	1.29847e-14	-0.763421	0.307	0.197	3.89541e-11
Caln1	1.30519e-14	-4.78737	0.508	0.255	3.91557e-11
Galnt18	1.31805e-14	9.04874	0.063	0.047	3.95416e-11
Stk33	1.49321e-14	-2.47411	0.148	0.006	4.47963e-11
Erich3	1.54086e-14	-1.7533	0.133	0.002	4.62258e-11
Fabp5	1.68515e-14	3.7194	0.116	0.072	5.05544e-11
Pkp1	1.80989e-14	17.318	0.125	0.017	5.42968e-11
Lcp1	1.88576e-14	6.42747	0.088	0.013	5.65729e-11
Slc35f1	2.04911e-14	-0.681307	0.827	0.546	6.14732e-11
Arxes2	2.0734e-14	-0.869386	0.124	0.155	6.22019e-11
Gm4258	2.08725e-14	1.78798	0.091	0.076	6.26176e-11
Ptn	2.49649e-14	-6.88175	0.059	0.004	7.48948e-11
Tnfsf10	2.59528e-14	1.37095	0.14	0.021	7.78584e-11
Sytl1	2.6059e-14	-2.23763	0.672	0.306	7.8177e-11
Dnah7a	2.65964e-14	-2.45145	0.64	0.482	7.97893e-11
Ccr1	2.68418e-14	6.98811	0.111	0.006	8.05254e-11
Mecom	2.71586e-14	-2.20287	0.456	0.276	8.14758e-11
Evi2a	3.21627e-14	-1.15556	0.223	0.038	9.6488e-11
Hspa1b	3.21954e-14	8.26762	0.284	0.096	9.65862e-11
Nell1	3.25742e-14	2.51316	0.167	0.079	9.77227e-11
Gpr137c	3.2707e-14	-11.1835	0.287	0.176	9.8121e-11
Trank1	3.51011e-14	-1.95964	0.094	0.028	1.05303e-10
Galnt13	3.58943e-14	5.58913	0.324	0.098	1.07683e-10
Kdr	3.65934e-14	-1.51772	0.676	0.327	1.0978e-10
Upk1b	3.999e-14	-1.91309	0.858	0.794	1.1997e-10
Cfh	4.08916e-14	-0.391311	0.092	0.066	1.22675e-10
E330020D12Rik	4.92335e-14	-1.2485	0.656	0.306	1.47701e-10
Plppr1	5.44346e-14	-3.8509	0.375	0.117	1.63304e-10
Synm	5.58522e-14	14.734	0.02	0.051	1.67557e-10
Slit1	5.90049e-14	4.55828	0.457	0.323	1.77015e-10
Slc22a22	6.61758e-14	17.1194	0.063	0.013	1.98528e-10
S100a2	6.63423e-14	-4.16562	0.442	0.229	1.99027e-10
Cenpm	7.08542e-14	4.03843	0.069	0.055	2.12563e-10
Bcl2a1d	7.23636e-14	9.48069	0.204	0.002	2.17091e-10
Gab3	7.91986e-14	-1.86584	0.504	0.599	2.37596e-10
Plp1	8.20658e-14	-7.99467	0.266	0.098	2.46197e-10
Penk	8.66672e-14	-5.31734	0.204	0.115	2.60002e-10
Trim52	8.76262e-14	-7.65308	0.041	0.015	2.62879e-10
Kif23	9.14305e-14	-1.64235	0.037	0.13	2.74292e-10
9330111N05Rik	1.01945e-13	-0.519924	0.18	0.051	3.05836e-10
1700121C08Rik	1.03948e-13	-4.34972	0.624	0.325	3.11843e-10
Prickle1	1.06148e-13	3.30288	0.114	0.068	3.18443e-10
Cyp4f18	1.08826e-13	-5.18222	0.191	0.113	3.26478e-10
BE692007	1.15012e-13	-7.32667	0.35	0.015	3.45036e-10
Cadm3	1.15644e-13	16.4081	0.078	0.096	3.46931e-10
Itgal	1.18145e-13	14.0387	0.144	0	3.54436e-10
Samd12	1.21907e-13	3.15459	0.23	0.174	3.6572e-10
Ina	1.22575e-13	15.2311	0.273	0.057	3.67726e-10
Cdkn1a	1.27929e-13	-3.18657	0.311	0.265	3.83788e-10
Peli2	1.29528e-13	0.786125	0.177	0.151	3.88585e-10
Stk32a	1.30367e-13	-1.26616	0.18	0.187	3.91102e-10
Adarb1	1.50616e-13	-4.61931	0.163	0.138	4.51848e-10
Dancr	1.65882e-13	-1.2622	0.191	0.166	4.97647e-10
Socs2	1.92574e-13	-4.60798	0.162	0.161	5.77722e-10
Mafb	2.03911e-13	0.310567	0.122	0.011	6.11734e-10
Sox5os3	2.0705e-13	1.46427	0.119	0.019	6.21151e-10
Zdhhc19	2.15055e-13	-4.14857	0.331	0.166	6.45165e-10
Pbk	2.18255e-13	4.24586	0.088	0.163	6.54765e-10
Arhgef4	2.29942e-13	-9.69816	0.494	0.236	6.89825e-10
Gm46323	2.36478e-13	0.543706	0.354	0.017	7.09433e-10
Lcn2	2.40818e-13	-1.94353	0.827	0.563	7.22454e-10
Cenpa	2.62558e-13	-7.53419	0.041	0.083	7.87673e-10
Adh1	2.67368e-13	5.69893	0.026	0.03	8.02103e-10
Pde7b	2.70268e-13	1.29968	0.255	0.151	8.10805e-10
Vegfc	2.74543e-13	4.75434	0.09	0.066	8.23629e-10
Dcdc2a	3.01178e-13	2.15406	0.51	0.582	9.03533e-10
Prss23	3.05633e-13	7.38537	0.398	0.28	9.16898e-10
Plxna2	3.30185e-13	6.7126	0.233	0.193	9.90555e-10
Ect2l	3.36537e-13	16.4151	0.136	0.087	1.00961e-09
Morrbid	3.3951e-13	3.92604	0.131	0.102	1.01853e-09
Dnah10	3.73226e-13	2.79167	0.58	0.389	1.11968e-09
Fgf2	3.9532e-13	9.39506	0.173	0.136	1.18596e-09
Msln	4.24027e-13	0.496891	0.947	0.847	1.27208e-09
Serpinf1	4.27548e-13	5.47828	0.145	0.174	1.28264e-09
Ablim3	4.42998e-13	-1.1217	0.351	0.418	1.32899e-09
Mfsd4b1	4.43645e-13	-2.73178	0.25	0.197	1.33093e-09
Eng	4.62802e-13	16.5839	0.107	0.062	1.38841e-09
Stap1	4.96311e-13	2.59203	0.105	0.008	1.48893e-09
Gm29266	5.39206e-13	-2.52896	0.59	0.386	1.61762e-09
Mfap5	5.56718e-13	0.0528877	0.121	0.087	1.67015e-09
Gm20442	5.96887e-13	-6.94603	0.069	0.036	1.79066e-09
Spc24	6.14155e-13	-1.993	0.096	0.149	1.84247e-09
Rprm	6.15046e-13	-0.554522	0.433	0.289	1.84514e-09
Nlrp3	6.2192e-13	7.99802	0.104	0.019	1.86576e-09
Cd247	6.25535e-13	-3.25153	0.347	0.055	1.87661e-09
Grk5	6.27351e-13	4.13824	0.149	0.125	1.88205e-09
Ksr2	7.0472e-13	3.33176	0.198	0.03	2.11416e-09
C3	7.47743e-13	-3.64849	0.819	0.539	2.24323e-09
Gm13010	7.55705e-13	-1.2827	0.808	0.533	2.26712e-09
Cacna1b	7.84989e-13	14.6195	0.119	0.059	2.35497e-09
Gm2164	8.52653e-13	-2.21504	0.359	0.055	2.55796e-09
Cldn10	9.2781e-13	-2.3318	0.81	0.565	2.78343e-09
Sla	9.41254e-13	-3.95358	0.745	0.473	2.82376e-09
Plk1	1.13768e-12	1.30789	0.049	0.106	3.41304e-09
Erbb4	1.21459e-12	4.98111	0.215	0.07	3.64377e-09
Emcn	1.31026e-12	-0.0607339	0.178	0.123	3.93078e-09
Cntnap5a	1.4187e-12	-5.84251	0.077	0.04	4.25611e-09
Hist1h1c	1.51636e-12	-3.6046	0.257	0.251	4.54909e-09
Fgf13	1.63995e-12	4.10763	0.078	0.042	4.91984e-09
St8sia4	1.82021e-12	-1.66394	0.365	0.246	5.46062e-09
Gramd1b	1.87976e-12	9.35224	0.012	0.028	5.63927e-09
Pcolce2	1.97922e-12	2.96556	0.444	0.272	5.93767e-09
Nav1	2.05064e-12	0.668568	0.269	0.225	6.15192e-09
Csnka2ip	2.0868e-12	-5.69632	0.259	0.119	6.2604e-09
Otoa	2.27396e-12	13.1811	0.149	0.019	6.82189e-09
Pecam1	2.39497e-12	1.24065	0.475	0.278	7.1849e-09
Glipr1	2.43822e-12	-4.02456	0.132	0.053	7.31465e-09
Myo16	2.54254e-12	-3.78784	0.31	0.074	7.62761e-09
A430010J10Rik	2.79581e-12	-2.8625	0.587	0.382	8.38744e-09
Gdf15	2.87165e-12	12.6189	0.26	0.074	8.61496e-09
Negr1	3.17333e-12	6.05151	0.096	0.015	9.51999e-09
1700057G04Rik	3.1763e-12	-5.35121	0.694	0.327	9.52891e-09
Ptgs1	3.2379e-12	-3.68701	0.726	0.51	9.71369e-09
Aopep	3.2379e-12	-2.0424	0.894	0.921	9.71369e-09
Itga1	3.2379e-12	0.762976	0.226	0.21	9.71369e-09
Tfpi2	3.28063e-12	3.79618	0.193	0.013	9.84189e-09
Birc5	3.48314e-12	1.11698	0.099	0.136	1.04494e-08
Tk1	3.52739e-12	-0.277151	0.385	0.325	1.05822e-08
Rrm2	3.65836e-12	-2.6417	0.234	0.248	1.09751e-08
Kitl	3.67206e-12	1.91163	0.373	0.253	1.10162e-08
Dusp2	3.70653e-12	0.28045	0.166	0.028	1.11196e-08
Gpr45	3.82433e-12	-5.36589	0.569	0.321	1.1473e-08
Lhfpl3	3.8584e-12	-4.14609	0.429	0.132	1.15752e-08
Vamp5	3.87103e-12	0.563471	0.184	0.191	1.16131e-08
Dlk1	3.96055e-12	-14.0389	0.323	0.166	1.18817e-08
Cpvl	4.22374e-12	14.1661	0.047	0.006	1.26712e-08
Fbxo5	4.23359e-12	0.318858	0.219	0.219	1.27008e-08
Ankfn1	4.44574e-12	16.5093	0.036	0	1.33372e-08
Nr4a2	4.65529e-12	-10.5861	0.298	0.149	1.39659e-08
Gdf10	4.71629e-12	-18.0996	0.16	0.004	1.41489e-08
Lat	4.996e-12	-3.82716	0.883	0.535	1.4988e-08
Slc9a3r1	5.02859e-12	-0.389382	0.913	0.913	1.50858e-08
Bcas3os2	5.19466e-12	16.2841	0.135	0	1.5584e-08
Gm2694	5.77639e-12	-4.98726	0.241	0.025	1.73292e-08
5430401H09Rik	7.39228e-12	-0.41913	0.177	0.019	2.21768e-08
Akr1b8	7.54712e-12	2.03082	0.185	0.183	2.26414e-08
Mmel1	7.89905e-12	5.7413	0.025	0.023	2.36971e-08
D430001F17Rik	7.97941e-12	17.2488	0.063	0.07	2.39382e-08
Sdc1	8.38954e-12	1.5583	0.045	0.081	2.51686e-08
Lilr4b	8.54124e-12	11.0345	0.025	0.002	2.56237e-08
Plcxd3	9.31961e-12	5.61861	0.041	0.011	2.79588e-08
D830013O20Rik	9.57516e-12	16.2534	0.084	0.013	2.87255e-08
Kcnu1	9.61915e-12	-1.16868	0.325	0.136	2.88574e-08
Gm15286	1.06629e-11	-3.35319	0.816	0.427	3.19887e-08
Ereg	1.08697e-11	4.41022	0.049	0.055	3.2609e-08
Pdgfd	1.09495e-11	-1.3276	0.104	0.127	3.28484e-08
4931423N10Rik	1.11057e-11	-7.39931	0.468	0.282	3.33171e-08
Stc1	1.17046e-11	-2.01571	0.177	0.115	3.51139e-08
Gm30371	1.21122e-11	0.180828	0.622	0.372	3.63365e-08
Epha5	1.29516e-11	-1.29856	0.42	0.287	3.88549e-08
Stmn1	1.29752e-11	-0.833879	0.143	0.155	3.89257e-08
Tnfaip8l2	1.33894e-11	7.80485	0.036	0.004	4.01683e-08
Col4a4	1.39428e-11	-1.11949	0.087	0.045	4.18285e-08
Prg4	1.4758e-11	-1.21898	0.616	0.401	4.42741e-08
Pkp3	1.52348e-11	-2.88816	0.813	0.59	4.57043e-08
Tg	1.63447e-11	-2.51291	0.193	0.045	4.90341e-08
Rapgef4	1.68487e-11	7.57112	0.074	0.032	5.0546e-08
Gm41031	1.76053e-11	-3.98455	0.35	0.115	5.28159e-08
Gm44956	1.88498e-11	14.1247	0.303	0.028	5.65495e-08
Bgn	1.9185e-11	-12.1833	0.072	0.096	5.75551e-08
Gm16337	1.96322e-11	-4.90366	0.784	0.452	5.88965e-08
BC024386	2.02169e-11	-0.799574	0.11	0.068	6.06506e-08
Tmc2	2.11213e-11	-2.51841	0.353	0.006	6.33638e-08
Gm16271	2.13607e-11	-2.5393	0.882	0.573	6.40821e-08
Mroh5	2.3009e-11	7.24714	0.247	0.28	6.90269e-08
Vwa5b1	2.57462e-11	3.80663	0.112	0.002	7.72386e-08
Tgfb1i1	2.72686e-11	0.291059	0.241	0.17	8.18057e-08
S100a6	2.77497e-11	-0.442669	0.824	0.868	8.3249e-08
Grid1	3.0242e-11	-1.04501	0.411	0.236	9.07261e-08
Dio3	3.24852e-11	-2.08697	0.915	0.667	9.74557e-08
Hao2	3.70889e-11	1.42517	0.025	0.034	1.11267e-07
Tubb3	3.75378e-11	6.83894	0.191	0.189	1.12613e-07
Trac	4.62181e-11	-3.35442	0.365	0.011	1.38654e-07
Gm973	4.65679e-11	-1.58236	0.313	0.202	1.39704e-07
Nfam1	4.79292e-11	-12.8281	0.268	0.011	1.43787e-07
Cyp11a1	4.83558e-11	-3.64205	0.012	0.025	1.45067e-07
Gm10522	4.97242e-11	15.369	0.089	0.021	1.49172e-07
Anxa1	4.98344e-11	-2.37529	0.787	0.862	1.49503e-07
Myo1g	4.99669e-11	-3.00767	0.264	0.051	1.49901e-07
Tnfrsf13c	5.26918e-11	0.113395	0.147	0.03	1.58076e-07
Piezo2	5.4782e-11	-0.390443	0.27	0.202	1.64346e-07
Tpte	5.60797e-11	1.18552	0.161	0.021	1.68239e-07
Ryr2	6.21232e-11	7.2776	0.171	0.1	1.8637e-07
Gm49575	6.85004e-11	16.2952	0.149	0.11	2.05501e-07
Unc5c	7.06408e-11	15.644	0.063	0.011	2.11922e-07
Ank3	7.14838e-11	-4.51646	0.137	0.138	2.14451e-07
Mgp	8.0438e-11	9.44929	0.132	0.034	2.41314e-07
Neu2	8.21113e-11	-1.79725	0.168	0.07	2.46334e-07
Myo3b	8.23634e-11	-7.13035	0.699	0.535	2.4709e-07
H2-Eb1	8.38552e-11	0.121522	0.312	0.297	2.51566e-07
Fli1	9.14399e-11	3.39857	0.193	0.053	2.7432e-07
Gm17268	9.19205e-11	2.55378	0.296	0.04	2.75762e-07
Tnc	9.32143e-11	5.74494	0.299	0.223	2.79643e-07
Fam178b	9.44022e-11	-0.834899	0.577	0.376	2.83207e-07
Gm38405	9.51885e-11	-1.22186	0.556	0.416	2.85565e-07
Il33	9.82694e-11	-2.23595	0.301	0.255	2.94808e-07
Dmc1	9.90008e-11	18.1944	0.097	0.002	2.97002e-07
Hc	1.00042e-10	15.2271	0.105	0.006	3.00127e-07
Ecel1	1.0198e-10	-4.48117	0.542	0.297	3.05939e-07
Fermt3	1.05001e-10	-4.28274	0.295	0.089	3.15002e-07
Tmem72	1.10487e-10	-0.139647	0.01	0.021	3.31461e-07
Sema6a	1.1595e-10	5.51902	0.288	0.153	3.47851e-07
Mylk	1.29521e-10	6.98794	0.213	0.11	3.88563e-07
Nrcam	1.30422e-10	4.05361	0.112	0.045	3.91267e-07
Nexn	1.46972e-10	-1.09583	0.162	0.146	4.40917e-07
Adam8	1.70492e-10	2.23125	0.839	0.577	5.11476e-07
Ptprn2	1.77305e-10	-0.851597	0.435	0.272	5.31916e-07
Chrm3	1.79687e-10	17.2445	0.116	0.038	5.3906e-07
Cxcl5	1.81162e-10	1.56723	0.048	0.036	5.43485e-07
Agbl4	1.9356e-10	0.461661	0.371	0.416	5.80681e-07
Lpxn	2.23655e-10	1.31875	0.247	0.008	6.70964e-07
Cpeb2	2.35136e-10	4.30096	0.18	0.096	7.05407e-07
BC051537	2.4825e-10	16.9952	0.169	0.081	7.44749e-07
Wdr49	2.60295e-10	-4.05173	0.526	0.293	7.80884e-07
AI662270	2.64435e-10	5.84172	0.055	0.017	7.93305e-07
Anks1b	2.68754e-10	-1.26617	0.482	0.287	8.06263e-07
Abcc6	2.70363e-10	-3.59936	0.702	0.378	8.11089e-07
Casq2	3.00722e-10	15.8109	0.1	0.032	9.02167e-07
Cntnap5c	3.01619e-10	-0.885131	0.125	0.021	9.04856e-07
Hsd3b1	3.02646e-10	-2.01877	0.012	0.036	9.07939e-07
Car8	3.13244e-10	0.673964	0.199	0.002	9.39733e-07
Cenpf	3.32987e-10	-0.0863086	0.072	0.102	9.98961e-07
Gm12811	3.32987e-10	15.6217	0.26	0.07	9.98961e-07
Cenpp	3.46525e-10	-0.207565	0.179	0.206	1.03957e-06
Gm20139	3.48586e-10	2.99272	0.301	0.045	1.04576e-06
Wdr63	3.67222e-10	-3.01176	0.136	0.013	1.10167e-06
Gm33586	3.84872e-10	4.81688	0.062	0.021	1.15462e-06
Gm12703	4.09353e-10	-0.0856955	0.282	0.261	1.22806e-06
Gm47080	4.21801e-10	-3.30247	0.193	0.04	1.2654e-06
Mndal	4.35719e-10	-10.2469	0.231	0.172	1.30716e-06
Bpifb5	4.36638e-10	15.4994	0.033	0.098	1.30991e-06
Tecta	4.65696e-10	-2.48762	0.243	0.028	1.39709e-06
Itgb6	4.74396e-10	-1.20464	0.703	0.48	1.42319e-06
Nav2	4.77197e-10	2.49477	0.302	0.231	1.43159e-06
Gzmk	4.8062e-10	7.96914	0.107	0.036	1.44186e-06
Gm38407	4.82442e-10	17.8054	0.054	0.036	1.44733e-06
Gm35288	4.96429e-10	-0.555364	0.101	0.008	1.48929e-06
Car6	5.06751e-10	-3.43389	0.667	0.408	1.52025e-06
Slc8a3	5.27365e-10	-7.41825	0.122	0.102	1.5821e-06
Kcnk13	5.30694e-10	9.83221	0.071	0.002	1.59208e-06
Gm31135	5.62296e-10	-2.23616	0.804	0.592	1.68689e-06
Mia	5.72513e-10	-2.47411	0.297	0.113	1.71754e-06
Gm42884	5.73713e-10	-1.04152	0.238	0.002	1.72114e-06
Mt1	6.06541e-10	-0.35124	0.729	0.781	1.81962e-06
Pthlh	6.07302e-10	3.85906	0.079	0.019	1.82191e-06
Creg1	6.15738e-10	-3.3678	0.679	0.83	1.84721e-06
Bin2	6.46846e-10	9.12243	0.201	0.072	1.94054e-06
Mmp2	6.50094e-10	6.16941	0.291	0.189	1.95028e-06
5430416N02Rik	6.65742e-10	-3.97226	0.513	0.384	1.99722e-06
Trpm8	7.15516e-10	-0.227064	0.361	0.206	2.14655e-06
Cited4	7.30262e-10	0.153905	0.036	0.034	2.19079e-06
Tlr7	7.99538e-10	16.6359	0.005	0.013	2.39861e-06
Gm48648	8.11579e-10	-2.83813	0.735	0.45	2.43474e-06
Flt3	8.5726e-10	1.40302	0.123	0.021	2.57178e-06
Cited1	8.81396e-10	0.165012	0.062	0.017	2.64419e-06
Cpxm2	9.35923e-10	0.633622	0.292	0.076	2.80777e-06
Olr1	9.90865e-10	-0.803629	0.348	0.293	2.9726e-06
Kif20b	1.00115e-09	-1.3585	0.126	0.153	3.00345e-06
Zfp385b	1.00198e-09	11.5	0.051	0.051	3.00593e-06
Lmntd1	1.06552e-09	0.460918	0.533	0.384	3.19655e-06
Mlip	1.13718e-09	-1.77032	0.641	0.335	3.41155e-06
Hist1h2ae	1.14187e-09	7.82226	0.228	0.178	3.42562e-06
Dock2	1.15844e-09	-12.6959	0.302	0.008	3.47532e-06
Sh3rf3	1.16657e-09	-2.41414	0.393	0.149	3.49972e-06
Cdh13	1.27695e-09	2.72333	0.213	0.138	3.83085e-06
AA465934	1.32227e-09	-1.31817	0.216	0.157	3.9668e-06
Fst	1.32607e-09	4.97297	0.059	0.072	3.97821e-06
Csn3	1.35298e-09	-2.38427	0.882	0.594	4.05893e-06
Nckap1l	1.39748e-09	8.4373	0.039	0.004	4.19245e-06
Ank2	1.43458e-09	0.630272	0.147	0.132	4.30375e-06
Ldhc	1.43517e-09	-1.85402	0.66	0.348	4.30551e-06
Gm32828	1.52223e-09	-1.87644	0.421	0.238	4.56668e-06
Gm11266	1.6497e-09	-2.21188	0.761	0.452	4.9491e-06
Bcar3	1.65037e-09	-2.91987	0.584	0.648	4.95112e-06
Hist1h1b	1.72605e-09	5.95738	0.106	0.159	5.17814e-06
Gm29018	1.76514e-09	-4.62263	0.187	0.004	5.29543e-06
A630014C17Rik	1.78828e-09	17.1373	0.105	0.042	5.36485e-06
Slfn5	1.82652e-09	-4.20041	0.5	0.524	5.47957e-06
Ms4a6c	1.85045e-09	14.5875	0.062	0.002	5.55134e-06
Slc8a2	1.91394e-09	-0.238797	0.583	0.45	5.74181e-06
Sh2d4a	1.91861e-09	-3.99275	0.647	0.431	5.75582e-06
Thbs1	1.92173e-09	3.45374	0.166	0.083	5.76518e-06
Arhgdib	2.14242e-09	-1.15634	0.249	0.068	6.42727e-06
Gmpr	2.14416e-09	-3.64247	0.726	0.703	6.43248e-06
Lcp2	2.16511e-09	12.3437	0.117	0.004	6.49532e-06
D430041D05Rik	2.2793e-09	-9.69657	0.183	0.13	6.83789e-06
Myl9	2.42663e-09	5.84343	0.233	0.168	7.27988e-06
Serping1	2.46513e-09	-3.22918	0.693	0.408	7.3954e-06
Majin	2.49516e-09	-1.65756	0.578	0.386	7.48548e-06
Cables1	2.52554e-09	5.90409	0.162	0.142	7.57662e-06
Lyve1	2.68402e-09	16.852	0.125	0.015	8.05205e-06
Kcnk10	2.9124e-09	-0.92172	0.043	0.019	8.7372e-06
Pcdh7	2.91826e-09	9.41546	0.115	0.042	8.75478e-06
Fstl1	2.93826e-09	6.05982	0.206	0.1	8.81478e-06
Gm30173	2.96315e-09	-1.4196	0.702	0.446	8.88946e-06
Spock1	3.12313e-09	-1.90687	0.545	0.323	9.3694e-06
Dgki	3.34332e-09	0.220241	0.275	0.03	1.003e-05
Selenoh	3.35674e-09	0.555271	0.182	0.183	1.00702e-05
Gjb4	3.60444e-09	0.020667	0.908	0.705	1.08133e-05
Junos	3.62031e-09	-0.0163376	0.351	0.117	1.08609e-05
Mrgpra9	3.64062e-09	16.1762	0.001	0.006	1.09219e-05
Blnk	3.79801e-09	-3.82933	0.425	0.503	1.1394e-05
Gm41555	3.96201e-09	-0.599255	0.095	0.006	1.1886e-05
Mpzl2	4.2819e-09	1.90138	0.573	0.635	1.28457e-05
Lemd1	4.42381e-09	-1.66169	0.316	0.011	1.32714e-05
Urah	4.62137e-09	-1.6671	0.158	0.013	1.38641e-05
Gm17359	4.77421e-09	2.89852	0.474	0.386	1.43226e-05
Hist1h2ap	4.8814e-09	-0.314119	0.187	0.221	1.46442e-05
Cd48	4.93587e-09	10.5528	0.087	0.015	1.48076e-05
Pakap.1	4.97316e-09	7.28021	0.247	0.168	1.49195e-05
Lst1	5.1536e-09	0.783506	0.443	0.236	1.54608e-05
Gm49171	5.19044e-09	-6.28582	0.088	0.017	1.55713e-05
Oca2	5.25241e-09	17.4364	0.138	0.138	1.57572e-05
Ephb1	5.36579e-09	-1.74009	0.401	0.025	1.60974e-05
Akr1c14	5.4513e-09	0.724444	0.041	0.049	1.63539e-05
Ldoc1	5.63299e-09	-2.95289	0.381	0.144	1.6899e-05
Fam107b	5.6754e-09	4.26271	0.58	0.433	1.70262e-05
Fam3b	5.71813e-09	1.65457	0.226	0.295	1.71544e-05
Lox	5.88753e-09	-9.21536	0.275	0.17	1.76626e-05
Il24	6.15324e-09	-1.45613	0.799	0.48	1.84597e-05
Tll1	6.2019e-09	1.89007	0.609	0.435	1.86057e-05
Snhg12	7.22062e-09	-4.64984	0.414	0.395	2.16619e-05
Fxyd5	7.23196e-09	0.147481	0.288	0.251	2.16959e-05
Gm32916	7.33476e-09	-3.14591	0.327	0.2	2.20043e-05
Clec4n	7.36356e-09	6.49214	0.062	0.004	2.20907e-05
Clec4a1	7.42442e-09	-6.07348	0.173	0.004	2.22733e-05
Podnl1	7.53873e-09	-0.0291374	0.072	0.051	2.26162e-05
Dppa5a	7.69984e-09	16.7781	0.023	0.019	2.30995e-05
Cd36	7.78165e-09	1.69846	0.058	0.03	2.33449e-05
Cnn2	7.81521e-09	-7.85779	0.288	0.246	2.34456e-05
Ptpn18	7.87969e-09	-0.897476	0.378	0.189	2.36391e-05
Gm30302	7.90749e-09	14.9476	0.086	0.087	2.37225e-05
Aqp5	8.11106e-09	-0.764421	0.889	0.546	2.43332e-05
Camk4	8.13964e-09	-0.450736	0.33	0.132	2.44189e-05
Mctp1	8.15875e-09	-0.498776	0.108	0.127	2.44763e-05
9430041J12Rik	8.30673e-09	9.95856	0.102	0.008	2.49202e-05
Clec12a	8.42764e-09	0.179386	0.053	0.004	2.52829e-05
Tmem178b	8.47384e-09	6.37103	0.017	0.03	2.54215e-05
Cox6a2	8.84547e-09	-3.73787	0.687	0.444	2.65364e-05
Chst11	9.55845e-09	3.21844	0.074	0.059	2.86754e-05
Stk26	9.88743e-09	0.0187625	0.897	0.807	2.96623e-05
Stpg4	9.92594e-09	17.4377	0.14	0.036	2.97778e-05
Ccdc81	1.02672e-08	18.2119	0.109	0.042	3.08016e-05
Cxcl3	1.03151e-08	-12.1086	0.173	0.04	3.09454e-05
Mamdc2	1.08446e-08	-12.0991	0.307	0.176	3.25339e-05
Sema5b	1.11558e-08	-2.2269	0.278	0.093	3.34675e-05
Mmp16	1.11775e-08	2.78414	0.212	0.127	3.35324e-05
Pik3c2g	1.14536e-08	-0.360711	0.038	0.042	3.43607e-05
Rnf165	1.23412e-08	1.92697	0.193	0.134	3.70236e-05
Igfbp2	1.25673e-08	2.19052	0.157	0.161	3.77018e-05
Nhsl1	1.27776e-08	7.74623	0.384	0.34	3.83329e-05
Cdkn2b	1.28617e-08	1.58063	0.256	0.178	3.85852e-05
Mlf1	1.28965e-08	19.6259	0.082	0.125	3.86896e-05
Edil3	1.37171e-08	13.0406	0.024	0.025	4.11512e-05
Hpse2	1.38711e-08	18.7936	0.213	0.004	4.16133e-05
Cftr	1.45826e-08	-1.97424	0.644	0.34	4.37479e-05
Kcnv2	1.67879e-08	-8.46265	0.523	0.359	5.03638e-05
Tnfrsf11b	1.74163e-08	-2.22907	0.164	0.104	5.22488e-05
Txnip	1.74763e-08	1.02259	0.383	0.355	5.2429e-05
Kirrel3	1.76712e-08	-0.377562	0.536	0.389	5.30137e-05
Lpl	1.76983e-08	1.91036	0.303	0.225	5.30948e-05
Cfap53	1.83667e-08	-5.90041	0.088	0.028	5.51e-05
Gm35330	1.91251e-08	8.13016	0.254	0.059	5.73753e-05
Sgcz	1.91982e-08	-10.1415	0.389	0.176	5.75946e-05
Il1a	1.93821e-08	-7.18307	0.334	0.015	5.81464e-05
Adgre1	1.96126e-08	12.1664	0.048	0.002	5.88378e-05
Fyb	2.08609e-08	-0.319951	0.162	0.062	6.25827e-05
Lrrn2	2.14239e-08	-0.331795	0.025	0.015	6.42716e-05
Bex4	2.16943e-08	-8.22263	0.039	0.066	6.5083e-05
Clic3	2.18101e-08	-2.23395	0.402	0.166	6.54302e-05
Mt2	2.18516e-08	0.0541581	0.893	0.902	6.55547e-05
Mmp12	2.49632e-08	-14.3194	0.209	0.019	7.48897e-05
Il7	2.51149e-08	-2.14705	0.095	0.047	7.53446e-05
C1qa	2.55172e-08	8.87819	0.253	0.246	7.65516e-05
Cd28	2.57889e-08	7.13988	0.048	0.017	7.73666e-05
Draxin	2.73547e-08	-1.43981	0.837	0.52	8.20641e-05
Gm4131	2.75828e-08	-2.80195	0.563	0.524	8.27485e-05
H2-Ab1	2.83103e-08	-6.60035	0.491	0.187	8.4931e-05
Plac1	2.83638e-08	6.28477	0.354	0.212	8.50913e-05
Cenpe	2.86108e-08	-6.76267	0.063	0.098	8.58324e-05
Tafa4	2.89035e-08	-5.66123	0.448	0.2	8.67105e-05
M1ap	2.93978e-08	-8.07144	0.292	0.28	8.81934e-05
1700030N03Rik	2.97655e-08	-2.42133	0.3	0.074	8.92964e-05
Hs6st2	2.99453e-08	11.5943	0.193	0.127	8.9836e-05
Asgr1	3.14819e-08	-0.439761	0.13	0.178	9.44457e-05
Pkd1l3	3.16837e-08	-1.65693	0.278	0.021	9.50512e-05
B630019A10Rik	3.18269e-08	17.5233	0.086	0.062	9.54808e-05
1700034P13Rik	3.4065e-08	5.32653	0.068	0.098	0.000102195
Lgr4	3.52075e-08	0.883019	0.223	0.212	0.000105622
Mc5r	3.57658e-08	-8.54327	0.153	0.036	0.000107297
Col6a1	3.63055e-08	-3.17623	0.47	0.48	0.000108916
Mroh8	3.65646e-08	-6.41253	0.758	0.493	0.000109694
1810062G17Rik	3.77318e-08	2.91032	0.162	0.032	0.000113195
Spef2	3.82717e-08	2.804	0.218	0.049	0.000114815
Fgf5	3.90955e-08	-0.718618	0.65	0.406	0.000117286
Platr21	4.20458e-08	6.8318	0.11	0.013	0.000126138
C5ar1	4.25502e-08	3.4252	0.228	0.261	0.000127651
Stox2	4.26613e-08	11.2254	0.11	0.068	0.000127984
Ppp1r42	4.29803e-08	16.595	0.177	0	0.000128941
Ildr2	4.45605e-08	-2.49001	0.91	0.917	0.000133682
Plb1	4.52284e-08	-10.3881	0.541	0.397	0.000135685
Skint6	4.60085e-08	-5.81583	0.638	0.495	0.000138026
Mir670hg	4.92432e-08	-1.59435	0.231	0.1	0.000147729
Phldb2	5.06691e-08	1.89681	0.188	0.119	0.000152007
F13a1	5.19809e-08	-2.95032	0.323	0.11	0.000155943
Prr16	5.21158e-08	6.62558	0.065	0.059	0.000156347
4933432K03Rik	5.2854e-08	-10.1934	0.644	0.318	0.000158562
Nrk	5.36619e-08	10.9911	0.115	0.015	0.000160986
Cdkn1c	5.86583e-08	-1.90379	0.178	0.03	0.000175975
F3	6.14698e-08	-0.813769	0.538	0.431	0.000184409
Stab1	6.36109e-08	-6.56974	0.127	0.017	0.000190833
Chka	6.37515e-08	0.923474	0.154	0.146	0.000191254
Slfn2	6.41514e-08	-1.78148	0.271	0.214	0.000192454
Slc38a11	6.50304e-08	17.7893	0.239	0.066	0.000195091
Ms4a6d	6.64562e-08	-1.03046	0.122	0.017	0.000199368
Ehf	6.77378e-08	14.9174	0.315	0.008	0.000203213
Slc45a1	6.94755e-08	17.5466	0.187	0.066	0.000208427
Zkscan2	7.31618e-08	17.0255	0.161	0.019	0.000219485
Pou3f1	7.57515e-08	-1.8063	0.355	0.318	0.000227254
4930593A02Rik	7.64196e-08	-5.52308	0.414	0.21	0.000229259
Peak1	7.68401e-08	0.640379	0.218	0.17	0.00023052
Slpi	7.70371e-08	-1.16803	0.82	0.694	0.000231111
Pvt1	7.73194e-08	-9.87937	0.23	0.183	0.000231958
Tmem236	7.93525e-08	-4.84763	0.119	0.036	0.000238058
Card11	7.94977e-08	9.1619	0.147	0.015	0.000238493
Gm36640	8.01685e-08	-5.73297	0.146	0.091	0.000240505
Gm30676	8.10222e-08	-3.53743	0.631	0.386	0.000243066
Greb1l	8.51444e-08	-3.38707	0.077	0.034	0.000255433
Gm3336	8.99592e-08	1.25654	0.305	0.185	0.000269877
Krt23	9.15109e-08	3.53354	0.136	0.013	0.000274533
Kcnb2	9.16775e-08	0.951424	0.415	0.45	0.000275032
Fn1	9.24476e-08	-0.668821	0.22	0.21	0.000277343
Myo1d	9.37337e-08	-2.06426	0.85	0.87	0.000281201
Pak3	9.69195e-08	7.10537	0.126	0.123	0.000290759
Ccnb1	9.91973e-08	6.02769	0.042	0.083	0.000297592
BC006965	1.00611e-07	-1.8797	0.783	0.476	0.000301832
Wnt5a	1.01601e-07	-7.74523	0.124	0.163	0.000304802
Sfrp2	1.04211e-07	0.149117	0.051	0.057	0.000312633
Gm20468	1.06462e-07	4.8346	0.286	0.028	0.000319385
Greb1	1.07352e-07	-3.21278	0.084	0.064	0.000322055
Neurl3	1.08798e-07	-2.24181	0.444	0.251	0.000326395
1700012I11Rik	1.10584e-07	-2.27988	0.233	0.03	0.000331751
Cacna1d	1.1586e-07	2.39239	0.113	0.023	0.000347579
Rab26os	1.16069e-07	1.88951	0.35	0.204	0.000348207
Prtn3	1.17799e-07	0.267931	0.488	0.395	0.000353398
Ms4a6b	1.25244e-07	9.45309	0.218	0.057	0.000375732
Uox	1.25379e-07	-0.736939	0.673	0.365	0.000376138
Stmn2	1.2556e-07	-3.46853	0.025	0.021	0.00037668
Otulinl	1.26924e-07	-4.9287	0.122	0.106	0.000380771
Ube2c	1.26969e-07	-0.266361	0.044	0.096	0.000380908
Gm12973	1.33334e-07	0.323368	0.155	0.006	0.000400003
Gsn	1.35849e-07	-2.18488	0.916	0.9	0.000407546
Trpc7	1.40008e-07	-0.662839	0.601	0.312	0.000420023
Cldn5	1.4198e-07	16.7831	0.001	0.006	0.00042594
Thrsp	1.4331e-07	-2.94685	0.044	0.004	0.00042993
Gm2682	1.45849e-07	15.1031	0.305	0.076	0.000437548
Slc16a3	1.5025e-07	-9.73272	0.336	0.219	0.00045075
Pclaf	1.50789e-07	-1.16236	0.163	0.24	0.000452366
Adap2	1.53456e-07	-2.16177	0.101	0.004	0.000460368
Rspo3	1.54171e-07	15.6993	0.165	0.002	0.000462514
Grin1	1.55667e-07	-3.35501	0.2	0.059	0.000467001
Kcnn3	1.64236e-07	-1.92576	0.438	0.18	0.000492709
Msi2	1.69112e-07	-0.608831	0.178	0.115	0.000507336
4930524B15Rik	1.69233e-07	-15.8247	0.117	0.091	0.000507698
Ptx3	1.70079e-07	-2.1659	0.226	0.064	0.000510238
Pygm	1.72276e-07	2.61011	0.32	0.098	0.000516828
Klf4	1.73755e-07	-1.98032	0.724	0.522	0.000521266
Cd200r1	1.73817e-07	8.94041	0.076	0.002	0.000521452
Spry2	1.7967e-07	3.49264	0.209	0.219	0.000539009
Vmn2r3	1.89041e-07	-0.254635	0.815	0.418	0.000567124
Rasl10a	1.9127e-07	-0.0818489	0.044	0.076	0.00057381
Eda	1.92497e-07	-2.09243	0.331	0.325	0.00057749
Osgin2	1.98392e-07	-1.23856	0.158	0.172	0.000595175
Gria4	2.05114e-07	-3.48025	0.583	0.397	0.000615341
Igfbp5	2.05696e-07	0.156277	0.259	0.172	0.000617088
Palld	2.12958e-07	-1.49931	0.807	0.887	0.000638875
Neat1	2.17142e-07	-0.536559	0.26	0.21	0.000651426
Sash3	2.17911e-07	16.3466	0.249	0.011	0.000653734
Pgm5	2.1822e-07	-8.48389	0.588	0.41	0.000654659
Txk	2.32789e-07	-4.18451	0.361	0.327	0.000698368
Knl1	2.49523e-07	1.44873	0.066	0.14	0.000748569
Gm38642	2.56465e-07	16.4223	0.168	0.136	0.000769394
Hmmr	2.61471e-07	-5.56617	0.056	0.093	0.000784414
Bcl2a1a	2.77258e-07	9.69054	0.065	0.011	0.000831775
Kcnip4	2.81273e-07	-1.13038	0.179	0.038	0.000843818
Gm8251	2.82855e-07	-8.97649	0.152	0.045	0.000848564
Hoxc10	2.90893e-07	-0.477605	0.341	0.153	0.00087268
Mzb1	2.98525e-07	0.140885	0.218	0.002	0.000895575
Tagln	3.01147e-07	-0.316972	0.431	0.38	0.00090344
Cd53	3.01568e-07	-1.64839	0.129	0.006	0.000904705
Traf3ip3	3.06243e-07	0.150779	0.266	0.002	0.000918729
Cntn1	3.10228e-07	-4.29612	0.18	0.017	0.000930684
Pf4	3.28731e-07	8.38465	0.321	0.123	0.000986194
Gm38505	3.3057e-07	-5.18242	0.337	0.015	0.00099171
Cebpd	3.34044e-07	-0.0866366	0.442	0.333	0.00100213
Trhde	3.48662e-07	-6.6458	0.343	0.119	0.00104598
Clic6	3.56386e-07	18.3811	0.243	0.091	0.00106916
Nrxn2	3.57254e-07	-2.95452	0.306	0.159	0.00107176
Gm12248	3.58498e-07	-6.49182	0.245	0.047	0.00107549
Maged2	3.64528e-07	-5.24346	0.206	0.17	0.00109358
Prr5l	3.66942e-07	-5.00312	0.732	0.531	0.00110083
Igsf3	3.84542e-07	-1.50701	0.192	0.174	0.00115363
D030024E09Rik	4.09139e-07	18.6727	0.146	0.051	0.00122742
Gm48807	4.1989e-07	16.2723	0.019	0.119	0.00125967
9530036O11Rik	4.26618e-07	-1.52234	0.319	0.248	0.00127985
Apbb2	4.41453e-07	1.06573	0.173	0.14	0.00132436
Prss12	4.48669e-07	-3.45274	0.292	0.117	0.00134601
Cd44	4.63444e-07	-1.015	0.423	0.359	0.00139033
Haao	4.65203e-07	16.0521	0.254	0.021	0.00139561
Col6a2	4.92548e-07	-2.54987	0.472	0.476	0.00147764
Il18r1	5.32462e-07	-2.88909	0.372	0.295	0.00159739
Crhbp	5.35023e-07	0.101225	0.005	0.013	0.00160507
Atcayos	5.43709e-07	-2.47703	0.365	0.163	0.00163113
Pde1a	5.47446e-07	12.6435	0.094	0.066	0.00164234
Sh3kbp1	5.497e-07	-2.82699	0.203	0.168	0.0016491
Tmem163	5.90625e-07	-4.20768	0.754	0.569	0.00177187
4930556N09Rik	5.97521e-07	-3.2204	0.336	0.272	0.00179256
Ets1	6.13846e-07	-2.8311	0.355	0.272	0.00184154
Cntnap2	6.23762e-07	-3.20781	0.494	0.276	0.00187129
Ccdc162	6.47135e-07	4.59685	0.695	0.571	0.0019414
Clec4a2	6.60707e-07	4.28491	0.07	0.021	0.00198212
Cpm	7.00944e-07	2.671	0.365	0.187	0.00210283
Ccna2	7.34774e-07	-0.15769	0.079	0.195	0.00220432
Gm33056	7.40271e-07	16.4342	0.14	0.064	0.00222081
Mcc	7.41777e-07	-2.63905	0.426	0.372	0.00222533
Fam171b	7.56231e-07	-1.40628	0.548	0.439	0.00226869
Fam155a	7.61109e-07	12.5454	0.18	0	0.00228333
Sowaha	7.81983e-07	-1.22956	0.384	0.312	0.00234595
St8sia6	7.85692e-07	0.719155	0.199	0.006	0.00235708
Cacna2d3	8.0124e-07	-2.06796	0.931	0.694	0.00240372
Mir100hg	8.02594e-07	7.89737	0.172	0.151	0.00240778
Gm16499	8.09945e-07	-0.597066	0.137	0.023	0.00242983
Arhgap15	8.19846e-07	4.19258	0.122	0.013	0.00245954
Catspere1	8.20677e-07	15.9864	0.07	0.146	0.00246203
Acpp	8.35763e-07	-3.06346	0.748	0.616	0.00250729
Plxdc2	8.38869e-07	-3.83864	0.13	0.081	0.00251661
Rpsa	8.44259e-07	1.00397	0.732	0.832	0.00253278
Ect2	8.48538e-07	-1.79124	0.132	0.195	0.00254561
Ptafr	8.53413e-07	8.02936	0.063	0.034	0.00256024
Timp3	8.54852e-07	-3.48919	0.794	0.798	0.00256456
Ccl11	8.64408e-07	9.79459	0.057	0.006	0.00259322
Cpe	8.75539e-07	-0.721673	0.922	0.968	0.00262662
Xdh	8.75539e-07	3.03374	0.329	0.212	0.00262662
Gm12514	8.80267e-07	-1.8117	0.502	0.321	0.0026408
P2ry14	8.886e-07	-1.4241	0.235	0.14	0.0026658
Tacstd2	8.90695e-07	-3.65009	0.788	0.516	0.00267208
Phlda3	9.17443e-07	-8.15314	0.318	0.314	0.00275233
Gm5105	9.34866e-07	15.1905	0.232	0.047	0.0028046
C630028M04Rik	9.46551e-07	-1.70908	0.276	0.006	0.00283965
Hcls1	9.50052e-07	10.4535	0.028	0.006	0.00285016
Gm36199	9.63212e-07	-2.22316	0.625	0.331	0.00288964
Clu	1.01321e-06	-1.36756	0.365	0.308	0.00303962
Epha4	1.04314e-06	-0.32789	0.661	0.427	0.00312941
Tgfbr1	1.05824e-06	5.19636	0.274	0.185	0.00317473
Sntb1	1.10079e-06	-1.64297	0.491	0.69	0.00330236
Mki67	1.14764e-06	-0.82554	0.079	0.14	0.00344293
2410006H16Rik	1.18257e-06	-4.4131	0.482	0.408	0.0035477
Lmo2	1.22908e-06	-0.0277088	0.131	0.006	0.00368725
Astn2	1.32878e-06	0.909148	0.369	0.161	0.00398634
Csf2rb	1.35232e-06	-0.148027	0.048	0.015	0.00405695
Xirp2	1.3568e-06	-1.87	0.463	0.212	0.00407041
Camp	1.39367e-06	11.81	0.088	0.034	0.004181
Sema5a	1.44384e-06	4.61314	0.222	0.127	0.00433153
Tpx2	1.53018e-06	2.81841	0.089	0.136	0.00459053
Galnt6	1.54029e-06	0.0100326	0.018	0.013	0.00462088
Ptprk	1.57207e-06	8.92262	0.306	0.231	0.00471622
Plcb4	1.57674e-06	3.77756	0.199	0.125	0.00473022
Gm13912	1.57986e-06	13.595	0.042	0.038	0.00473957
Tnni1	1.60924e-06	0.646247	0.29	0.066	0.00482772
U90926	1.69278e-06	-7.93131	0.32	0.265	0.00507834
Rasef	1.70897e-06	11.856	0.055	0.038	0.00512691
Pik3cg	1.75441e-06	11.7003	0.061	0.008	0.00526323
Rgs4	1.79042e-06	0.0867191	0.023	0.023	0.00537126
Ctss	1.81998e-06	13.5751	0.1	0.025	0.00545994
Blvrb	1.84457e-06	4.31355	0.222	0.174	0.0055337
A830018L16Rik	1.88667e-06	-3.87221	0.232	0.1	0.00566
Tmem176b	1.90526e-06	0.983501	0.548	0.643	0.00571578
Ddit3	1.9506e-06	-4.56045	0.399	0.285	0.0058518
Cyp19a1	1.9653e-06	-1.86193	0.775	0.535	0.0058959
Ifi203	2.01595e-06	11.4974	0.302	0.138	0.00604786
Gm6093	2.02848e-06	9.08914	0.307	0.093	0.00608544
Rgs1	2.07123e-06	2.64955	0.266	0.002	0.00621368
Ifitm3	2.09429e-06	-0.305632	0.434	0.522	0.00628286
Vat1l	2.1018e-06	-0.107811	0.936	0.735	0.0063054
Magi2	2.10317e-06	6.05216	0.418	0.325	0.00630951
Atp8a2	2.10797e-06	1.40216	0.212	0.134	0.0063239
Dok5	2.12311e-06	7.26498	0.081	0.019	0.00636934
Slco2b1	2.15302e-06	15.4014	0.01	0.217	0.00645907
Cdk1	2.16778e-06	-1.79164	0.099	0.172	0.00650333
Crb1	2.24374e-06	14.9255	0.082	0.025	0.00673121
Slc14a2	2.30126e-06	-1.37499	0.364	0.161	0.00690377
Anln	2.30724e-06	-0.0819458	0.151	0.219	0.00692171
Olfr1369-ps1	2.31774e-06	4.13039	0.283	0.03	0.00695321
Lsr	2.37862e-06	-2.29577	0.89	0.86	0.00713585
Nav3	2.53761e-06	9.20859	0.105	0.042	0.00761284
Il1r2	2.56315e-06	1.24939	0.27	0.042	0.00768946
Gch1	2.57394e-06	-0.270342	0.243	0.253	0.00772181
Serpina11	2.64638e-06	-2.79136	0.467	0.261	0.00793913
Sulf1	2.73131e-06	-1.43723	0.808	0.605	0.00819394
Rad51b	2.76673e-06	2.85968	0.179	0.208	0.00830018
Sorbs1	2.83979e-06	1.81207	0.161	0.144	0.00851938
S100a10	2.90536e-06	-3.98256	0.902	0.943	0.00871608
Gm43691	3.23275e-06	-0.735143	0.669	0.321	0.00969824
Atxn1	3.23275e-06	1.45223	0.533	0.614	0.00969824
Kcnmb2	3.3144e-06	-4.10579	0.51	0.367	0.00994319
Rasgef1a	3.32926e-06	-0.661358	0.262	0.045	0.00998778
Il2rg	3.34205e-06	15.2943	0.168	0.004	0.0100262
Spi1	3.37531e-06	6.3665	0.064	0.021	0.0101259
Colec12	3.40671e-06	-2.93584	0.268	0.178	0.0102201
Nlgn1	3.45159e-06	-0.551245	0.27	0.117	0.0103548
Sdc4	3.4582e-06	0.566991	0.768	0.87	0.0103746
Epha7	3.56456e-06	4.12913	0.204	0.13	0.0106937
Fcgr2b	3.66005e-06	-4.44457	0.723	0.577	0.0109801
Vsig8	3.74963e-06	-1.89917	0.034	0.011	0.0112489
Tmem176a	3.78075e-06	3.28718	0.512	0.611	0.0113423
F10	3.78196e-06	13.3815	0.101	0.011	0.0113459
Nupr1	3.794e-06	9.43292	0.145	0.138	0.011382
Ccbe1	3.97151e-06	-6.25884	0.155	0.117	0.0119145
Kcnab1	4.03627e-06	-2.69518	0.739	0.775	0.0121088
Gpr183	4.06323e-06	-3.04387	0.282	0.004	0.0121897
Gimap6	4.06967e-06	-0.206551	0.853	0.594	0.012209
Gm13481	4.17544e-06	4.18094	0.034	0.023	0.0125263
Foxo1	4.23265e-06	-8.91573	0.135	0.115	0.012698
Itga5	4.29876e-06	7.72761	0.215	0.172	0.0128963
Rplp1	4.38384e-06	-0.835573	0.631	0.694	0.0131515
Atp1b1	4.4494e-06	-0.218392	0.923	0.93	0.0133482
Sc5d	4.45783e-06	6.41906	0.253	0.242	0.0133735
Laptm4b	4.56748e-06	-2.66431	0.68	0.737	0.0137024
Mgll	4.61235e-06	1.39392	0.086	0.042	0.013837
Bin1	4.64737e-06	-1.86002	0.264	0.257	0.0139421
Zc3h12d	4.82636e-06	1.03866	0.211	0.125	0.0144791
H2-Q10	4.91676e-06	0.463579	0.128	0.059	0.0147503
Tcf4	4.95088e-06	4.73778	0.158	0.098	0.0148527
Arhgap28	5.11047e-06	1.31299	0.294	0.246	0.0153314
D930032P07Rik	5.13137e-06	6.5239	0.292	0.076	0.0153941
Olfr872	5.16367e-06	-0.475002	0.476	0.187	0.015491
S100a16	5.17178e-06	-6.1527	0.787	0.803	0.0155153
Spint2	5.27829e-06	-4.1655	0.881	0.875	0.0158349
Adh7	5.30982e-06	-5.38526	0.022	0.021	0.0159295
Traf1	5.32315e-06	-3.78958	0.588	0.433	0.0159694
Ncf4	5.42923e-06	6.69985	0.007	0.013	0.0162877
Clvs1	5.69715e-06	14.7586	0.105	0.157	0.0170914
Rspo2	5.92387e-06	17.9314	0.178	0.081	0.0177716
Gm15726	5.93682e-06	-0.148998	0.191	0.015	0.0178105
Prlr	6.12478e-06	-5.10584	0.02	0.04	0.0183743
Sbsn	6.21701e-06	2.61347	0.427	0.38	0.018651
Olfr810	6.37171e-06	1.19528	0.017	0.017	0.0191151
Ifi207	6.39553e-06	0.456807	0.138	0.214	0.0191866
Btbd3	6.55244e-06	-1.24171	0.223	0.251	0.0196573
Zfpm2	6.63844e-06	-5.19037	0.268	0.17	0.0199153
Gab2	6.65288e-06	9.22385	0.224	0.144	0.0199587
Pkdcc	6.71302e-06	-1.23843	0.147	0.106	0.0201391
Krtdap	6.77579e-06	-3.71734	0.365	0.03	0.0203274
Zfp536	7.01944e-06	8.75916	0.155	0.034	0.0210583
Dlg2	7.09152e-06	-0.265196	0.416	0.418	0.0212745
Ppp1r16b	7.1157e-06	-3.60979	0.036	0.019	0.0213471
Cpne8	7.35736e-06	0.663201	0.728	0.773	0.0220721
Runx2	7.51817e-06	-0.817927	0.03	0.028	0.0225545
Meox1	7.78727e-06	16.7261	0.104	0.036	0.0233618
Aurka	7.81613e-06	-4.42476	0.096	0.176	0.0234484
Aldh1a3	7.84267e-06	7.56437	0.159	0.023	0.023528
H1f0	7.88386e-06	-0.0678703	0.339	0.308	0.0236516
Dscaml1	7.98159e-06	-1.3045	0.628	0.444	0.0239448
Grap	8.03088e-06	16.2272	0.203	0.021	0.0240927
Slc26a3	8.1906e-06	-1.14933	0.13	0.176	0.0245718
Adamtsl1	8.4307e-06	-1.49929	0.302	0.163	0.0252921
Tuba1a	8.46183e-06	3.02518	0.294	0.189	0.0253855
Gem	8.6165e-06	10.2295	0.11	0.038	0.0258495
Insl3	8.67486e-06	0.306277	0.051	0	0.0260246
Cyp7b1	8.69617e-06	0.778299	0.302	0.185	0.0260885
Gm10320	8.74432e-06	-1.85957	0.465	0.416	0.026233
Dok6	8.75505e-06	7.80784	0.178	0.168	0.0262652
Cd180	8.83053e-06	-6.49351	0.537	0.425	0.0264916
Gm10635	8.93124e-06	-3.162	0.25	0.07	0.0267937
Enah	9.0358e-06	-4.08091	0.149	0.14	0.0271074
Dync1i1	9.04134e-06	-2.0657	0.166	0.115	0.027124
Col13a1	9.22302e-06	18.2058	0.094	0.021	0.0276691
Aldh1a2	9.32799e-06	-1.55251	0.748	0.79	0.027984
C78859	9.32799e-06	15.6736	0.215	0.004	0.027984
Obscn	9.38521e-06	-4.62576	0.415	0.278	0.0281556
Atad2	9.48325e-06	2.60575	0.297	0.318	0.0284497
Gm47507	9.63508e-06	0.46304	0.453	0.316	0.0289052
Ntf3	9.8672e-06	-0.726028	0.285	0.229	0.0296016
Ctla2a	1.00586e-05	1.17993	0.217	0.021	0.0301757
Grem1	1.0487e-05	-6.34562	0.205	0.034	0.031461
Efhd1	1.06606e-05	11.7943	0.024	0.025	0.0319819
Cd68	1.07485e-05	-0.347013	0.294	0.204	0.0322454
Slc40a1	1.09462e-05	10.0147	0.115	0.057	0.0328385
Krt12	1.1383e-05	9.16787	0.005	0.089	0.0341489
Dhfr	1.15392e-05	0.498509	0.531	0.406	0.0346177
Lyz2	1.17757e-05	11.5507	0.116	0.04	0.035327
Rai14	1.22699e-05	3.63607	0.282	0.242	0.0368098
Serpina3g	1.22773e-05	-1.65193	0.623	0.389	0.036832
Galntl6	1.23592e-05	1.29548	0.221	0.015	0.0370775
Gm41556	1.24528e-05	0.345221	0.32	0.066	0.0373584
Ltbp1	1.25471e-05	-3.58778	0.208	0.246	0.0376413
Ednrb	1.27762e-05	17.8543	0.043	0.004	0.0383287
Gm5627	1.30289e-05	-1.07729	0.913	0.59	0.0390868
Btc	1.31948e-05	-0.953169	0.11	0.053	0.0395843
Mmp8	1.32186e-05	17.8109	0.027	0.013	0.0396559
Serpina1a	1.33787e-05	0.680186	0.114	0.017	0.0401361
Gm35167	1.40335e-05	-0.391996	0.641	0.325	0.0421004
Gm13936	1.42114e-05	15.5923	0.04	0.011	0.0426343
Gpr141	1.49586e-05	-4.62357	0.016	0.025	0.0448758
Ctcflos	1.50664e-05	16.2304	0.216	0.125	0.0451993
Capg	1.51659e-05	4.32874	0.213	0.185	0.0454977
Prc1	1.51795e-05	-1.33818	0.127	0.212	0.0455385
Rarres2	1.52341e-05	-3.30568	0.485	0.461	0.0457023
Nap1l2	1.52888e-05	0.217671	0.254	0.308	0.0458665
Pag1	1.53851e-05	4.29145	0.147	0.057	0.0461554
Cdc42ep5	1.60324e-05	4.59029	0.242	0.2	0.0480971
Wnt10a	1.63461e-05	7.51978	0.18	0.034	0.0490384

## Sheet: 2-Granulosa 1
Gene	p_val	avg_log2FC	pct.1	pct.2	p_val_adj
Gm805	1.00713e-118	-13.7504	0.558	0.149	3.0214e-115
Rhox5	1.56032e-116	-5.74246	0.41	0.104	4.68097e-113
Gm13010	1.78902e-103	-16.5813	0.463	0.21	5.36705e-100
Kcnh7	1.30185e-101	-9.52143	0.378	0.029	3.90554e-98
1700047F07Rik	3.56112e-101	-7.02051	0.651	0.122	1.06834e-97
Gm45833	4.62963e-99	-17.1466	0.525	0.143	1.38889e-95
Gm28694	8.97567e-98	-9.36691	0.525	0.149	2.6927e-94
Sash3	1.4331e-96	0.248331	0.447	0.035	4.2993e-93
Lipc	3.16483e-92	-6.40382	0.41	0.089	9.4945e-89
Tnfaip8l2	3.02595e-89	-12.5566	0.097	0.058	9.07786e-86
Rubcnl	2.65722e-87	-4.73882	0.481	0.075	7.97166e-84
Bcl2a1a	2.9449e-87	-10.9725	0.244	0.119	8.83471e-84
Lcn2	3.37625e-86	-12.0086	0.166	0.097	1.01288e-82
1700016K19Rik	2.59471e-83	-8.82285	0.387	0.138	7.78413e-80
Tnfrsf13c	2.86575e-83	-2.92303	0.402	0.146	8.59724e-80
Cyp26b1	4.23262e-83	-2.13049	0.427	0.139	1.26979e-79
Gm10754	7.54914e-83	-0.359915	0.602	0.211	2.26474e-79
Celf5	2.74793e-82	1.37436	0.091	0.039	8.2438e-79
Gucy2c	7.94948e-82	-11.3713	0.596	0.154	2.38484e-78
Arhgap45	1.78623e-80	-13.0934	0.33	0.114	5.35869e-77
Krt23	2.97358e-79	-10.0921	0.346	0.112	8.92075e-76
Gm45740	3.24995e-79	-3.9485	0.519	0.141	9.74985e-76
Nckap1l	3.60786e-78	-11.2514	0.059	0.029	1.08236e-74
C630028M04Rik	7.48505e-77	11.7645	0.02	0.001	2.24551e-73
Cyct	2.43777e-75	-4.806	0.456	0.279	7.31331e-72
Gm29282	1.11459e-73	-5.81299	0.286	0.045	3.34378e-70
Gzmk	1.18424e-73	-9.39113	0.147	0.101	3.55273e-70
Gm29536	1.42443e-73	-0.98737	0.499	0.217	4.27329e-70
Bcl2a1d	9.65474e-73	7.63525	0.125	0.001	2.89642e-69
Jaml	3.13137e-72	5.53728	0.081	0.017	9.39411e-69
Hephl1	5.62621e-71	-7.8984	0.29	0.218	1.68786e-67
AI662270	7.07638e-71	8.8946	0.108	0.012	2.12291e-67
BC018473	8.39362e-71	-4.26568	0.329	0.068	2.51809e-67
Hcst	3.23837e-70	0.343845	0.38	0.003	9.71511e-67
Cytip	8.55294e-70	-13.8762	0.41	0.214	2.56588e-66
Gm26885	2.92164e-69	-6.41086	0.448	0.169	8.76491e-66
Gria4	2.92164e-69	-0.611824	0.513	0.144	8.76491e-66
Tnfrsf13b	8.6442e-68	-4.84083	0.177	0.056	2.59326e-64
Hp	2.84422e-67	-7.77244	0.246	0.039	8.53267e-64
Mageb18	3.94013e-67	-1.24879	0.492	0.182	1.18204e-63
Pld4	7.16279e-67	-4.72053	0.36	0.147	2.14884e-63
Plin1	9.28938e-67	6.53935	0.247	0.127	2.78681e-63
Slc9a9	1.60473e-66	-4.59458	0.172	0.07	4.8142e-63
Akr1b7	2.25977e-66	-17.8868	0.242	0.046	6.77931e-63
Kcnb2	8.9159e-66	-6.57424	0.504	0.17	2.67477e-62
Ect2l	1.04322e-65	-5.04848	0.565	0.227	3.12965e-62
Lilr4b	1.45267e-65	-17.5618	0.068	0.014	4.35801e-62
A330076C08Rik	2.82896e-65	0.152344	0.036	0.023	8.48687e-62
Gm42884	8.41972e-65	-17.9289	0.171	0.06	2.52592e-61
Ccdc162	8.72089e-65	1.45588	0.285	0.083	2.61627e-61
C78859	1.17075e-64	6.80042	0.25	0.012	3.51224e-61
Cd5	1.44254e-64	-10.5463	0.23	0.017	4.32762e-61
Itgb7	1.68992e-64	-10.0356	0.455	0.028	5.06976e-61
Gm42303	3.43512e-64	-5.86454	0.404	0.198	1.03054e-60
Malrd1	4.58044e-64	-10.8432	0.417	0.147	1.37413e-60
H2-Ab1	1.02291e-63	-10.9615	0.407	0.083	3.06872e-60
Terb2	1.62576e-63	-11.8975	0.312	0.092	4.87727e-60
S100a2	3.05783e-63	-3.50428	0.33	0.122	9.1735e-60
Cpne5	4.89031e-63	-3.62321	0.338	0.143	1.46709e-59
Gm46102	9.22455e-63	-4.62777	0.087	0.144	2.76737e-59
Mmp3	2.09212e-62	-10.156	0.171	0.135	6.27635e-59
Gm49171	5.45997e-62	-2.17158	0.499	0.201	1.63799e-58
Pde2a	8.73632e-62	-7.78024	0.429	0.16	2.6209e-58
Stpg4	9.12102e-62	-4.27731	0.475	0.105	2.73631e-58
Ctnnd2	1.24826e-61	-11.4992	0.516	0.212	3.74478e-58
Stc1	1.52091e-61	-5.0325	0.222	0.062	4.56274e-58
Kctd14	3.23495e-61	-5.42473	0.24	0.112	9.70484e-58
Hc	6.10299e-61	-4.15789	0.113	0.014	1.8309e-57
Adamts20	6.98742e-61	-13.3463	0.057	0.075	2.09622e-57
Laptm5	1.28531e-60	-0.0279499	0.304	0.037	3.85593e-57
Ecrg4	1.78142e-60	-0.444516	0.298	0.055	5.34425e-57
Rpl3l	4.71128e-60	-2.85095	0.11	0.122	1.41338e-56
Cd84	7.00524e-60	-12.555	0.32	0.105	2.10157e-56
Atp2a3	8.43745e-60	-6.5229	0.064	0.014	2.53123e-56
Celrr	1.02938e-59	-5.79043	0.29	0.13	3.08813e-56
Dok2	2.02874e-59	-1.90407	0.192	0.117	6.08623e-56
Dnah7a	6.08109e-59	-6.46669	0.39	0.17	1.82433e-55
2310008N11Rik	1.53582e-58	-3.85106	0.399	0.108	4.60745e-55
4930452B06Rik	1.69457e-58	-2.85977	0.484	0.206	5.08372e-55
Dcdc2a	2.98568e-58	-12.1227	0.519	0.177	8.95705e-55
Acpp	4.29721e-58	-6.20797	0.228	0.051	1.28916e-54
Lsp1	9.9093e-58	-4.92951	0.023	0.022	2.97279e-54
Pnoc	1.09445e-57	-9.59935	0.054	0.019	3.28336e-54
Nlrp3	2.00707e-57	-8.39743	0.337	0.083	6.0212e-54
Evi2a	9.72917e-57	-6.08588	0.234	0.062	2.91875e-53
Slc6a4	1.45452e-56	-11.8266	0.551	0.269	4.36356e-53
Spi1	2.18228e-56	-8.00893	0.404	0.198	6.54683e-53
1700057G04Rik	2.47705e-56	-2.12549	0.263	0.144	7.43115e-53
Cd48	5.00644e-56	-13.5253	0.229	0.002	1.50193e-52
Gmpr	9.75925e-56	-3.37098	0.254	0.179	2.92777e-52
Gm29571	1.33749e-55	-5.96277	0.316	0.053	4.01247e-52
Lcp1	2.71299e-55	-3.57752	0.338	0.12	8.13896e-52
Ndst4	4.02452e-55	-7.83077	0.425	0.154	1.20736e-51
Ctla2b	6.44933e-55	0.095181	0.084	0.016	1.9348e-51
Edn1	1.04806e-54	-1.0718	0.699	0.345	3.14417e-51
Gmfg	1.57978e-54	-7.8979	0.326	0.163	4.73935e-51
Ntn1	2.11695e-54	-1.8331	0.407	0.182	6.35085e-51
Gm45670	2.92585e-54	-1.88792	0.314	0.081	8.77755e-51
Rnf165	3.65943e-54	-3.48118	0.514	0.167	1.09783e-50
D430001F17Rik	4.54976e-54	-12.352	0.487	0.216	1.36493e-50
Mroh5	9.9811e-54	-4.43554	0.513	0.212	2.99433e-50
Plac1	1.29264e-53	0.835317	0.177	0.075	3.87793e-50
Lmo1	2.32756e-53	-9.00076	0.369	0.177	6.98268e-50
Cmya5	2.55022e-53	-1.94644	0.455	0.176	7.65065e-50
Gm42951	3.80484e-53	-7.04581	0.572	0.134	1.14145e-49
Cyth4	1.1073e-52	-10.455	0.155	0.051	3.3219e-49
Gm4131	1.65333e-52	-16.032	0.207	0.08	4.95998e-49
Grap	1.94521e-52	11.2403	0.145	0.004	5.83564e-49
Btla	2.46096e-52	-1.44916	0.499	0.133	7.38288e-49
Erbb4	2.66366e-52	-5.68562	0.45	0.205	7.99097e-49
Sec1	1.0444e-51	-7.14055	0.39	0.217	3.1332e-48
Gm36107	1.25913e-51	-16.4703	0.208	0.119	3.77738e-48
Csf1r	4.65248e-51	-4.62442	0.307	0.097	1.39574e-47
Hnf4aos	4.96689e-51	-3.94806	0.61	0.229	1.49007e-47
Ccdc81	5.24778e-51	-2.30247	0.599	0.231	1.57433e-47
Agt	5.36195e-51	-3.36171	0.194	0.07	1.60859e-47
Lax1	6.39438e-51	-5.5994	0.343	0.022	1.91831e-47
Adamts5	7.05239e-51	-1.51838	0.399	0.138	2.11572e-47
Gpr183	1.03809e-50	-11.6295	0.312	0.045	3.11426e-47
Clic6	1.06992e-50	-6.2178	0.354	0.148	3.20975e-47
Ppp1r16b	3.59452e-50	-6.60969	0.347	0.124	1.07836e-46
Gm3776	1.23425e-49	-2.73643	0.248	0.113	3.70274e-46
Majin	1.433e-49	-5.64495	0.5	0.214	4.29899e-46
Ankrd44	2.52494e-49	1.44979	0.227	0.136	7.57483e-46
4933412O06Rik	3.90794e-49	-2.03515	0.31	0.118	1.17238e-45
1700012B09Rik	4.0321e-49	3.15675	0.216	0.056	1.20963e-45
Tdrd5	5.60253e-49	-3.12763	0.096	0.087	1.68076e-45
Tnfrsf18	5.61129e-49	-10.989	0.337	0.097	1.68339e-45
Gm47771	6.2397e-49	-4.42391	0.506	0.177	1.87191e-45
Ly6m	1.82114e-48	-2.10113	0.149	0.017	5.46343e-45
Zkscan2	2.14523e-48	-2.0045	0.535	0.133	6.4357e-45
Tec	2.66552e-48	-7.9651	0.389	0.162	7.99656e-45
Ms4a7	2.78808e-48	-13.1093	0.013	0.001	8.36424e-45
Rtbdn	5.24667e-48	-11.2046	0.505	0.093	1.574e-44
Ifit3	1.1225e-47	-1.32093	0.109	0.093	3.36751e-44
Setbp1	1.30629e-47	5.21058	0.169	0.099	3.91888e-44
2023-09-04	2.16433e-47	7.58772	0.113	0.045	6.493e-44
Apobec1	2.59198e-47	-3.54737	0.439	0.158	7.77595e-44
Pamr1	3.4182e-47	-16.1984	0.199	0.093	1.02546e-43
Atp8b4	3.95347e-47	-7.44655	0.093	0.023	1.18604e-43
Bcl2l15	7.27554e-47	-0.76873	0.462	0.198	2.18266e-43
Gm17657	8.83787e-47	-7.93392	0.29	0.037	2.65136e-43
Mindy4b-ps	1.15304e-46	-17.5222	0.483	0.179	3.45913e-43
Gm16168	1.53619e-46	-10.465	0.397	0.11	4.60856e-43
C77080	2.25464e-46	-11.5138	0.299	0.16	6.76393e-43
Aldh1l1	3.20319e-46	-2.19117	0.246	0.114	9.60957e-43
Rasgrf1	5.12536e-46	-9.78859	0.553	0.164	1.53761e-42
Gm36642	6.67691e-46	-6.51797	0.284	0.175	2.00307e-42
Il10ra	9.97391e-46	0.290506	0.063	0.008	2.99217e-42
Gm46323	1.08358e-45	-7.35092	0.267	0.138	3.25073e-42
Il1rapl2	1.16658e-45	-5.43576	0.457	0.232	3.49975e-42
Gxylt2	1.68537e-45	-9.681	0.184	0.173	5.0561e-42
Rian	1.95867e-45	-1.354	0.572	0.213	5.876e-42
Sowaha	2.20209e-45	-4.55023	0.131	0.037	6.60626e-42
Gimap5	4.23001e-45	-8.51927	0.076	0.052	1.269e-41
Cacna2d3	4.85781e-45	-7.10638	0.548	0.209	1.45734e-41
Rasgef1c	6.34306e-45	-0.758575	0.501	0.05	1.90292e-41
Ccdc7b	7.24449e-45	-17.4161	0.348	0.131	2.17335e-41
Gm48807	1.12131e-44	-6.51088	0.087	0.072	3.36392e-41
Gm44767	1.15006e-44	-4.91814	0.334	0.141	3.45017e-41
D130009I18Rik	1.25564e-44	-0.568389	0.073	0.071	3.76693e-41
Prkch	1.39349e-44	-6.37758	0.494	0.194	4.18048e-41
Ddx4	1.75334e-44	-12.8264	0.447	0.196	5.26003e-41
Rims1	1.77827e-44	-4.93836	0.625	0.259	5.33481e-41
Rgs20	2.8255e-44	-4.72104	0.51	0.255	8.47649e-41
Gsta3	3.21668e-44	-4.35306	0.082	0.056	9.65004e-41
Il2rg	3.38282e-44	-8.81711	0.297	0.068	1.01485e-40
Chst3	4.85016e-44	2.04747	0.139	0.097	1.45505e-40
1110002J07Rik	5.07758e-44	-16.1865	0.345	0.104	1.52327e-40
Tmem178b	5.19524e-44	-2.94164	0.519	0.268	1.55857e-40
5430401H09Rik	6.50285e-44	-4.87792	0.317	0.134	1.95086e-40
Areg	6.86277e-44	-4.33082	0.559	0.308	2.05883e-40
Kdr	8.07177e-44	0.571422	0.41	0.158	2.42153e-40
Nrg1	8.9822e-44	-3.63627	0.405	0.209	2.69466e-40
Gm29266	9.38125e-44	-2.9322	0.313	0.163	2.81438e-40
4930558K02Rik	1.49574e-43	-7.60335	0.351	0.136	4.48723e-40
Perp	1.53246e-43	-2.46335	0.51	0.258	4.59738e-40
Cib4	1.62404e-43	-0.508828	0.117	0.102	4.87212e-40
Rsad2	2.23985e-43	5.12715	0.172	0.11	6.71955e-40
Wnt6	6.29143e-43	0.0664308	0.045	0.031	1.88743e-39
Was	7.85812e-43	-3.77647	0.185	0.028	2.35743e-39
Rbm20	1.09042e-42	-6.98026	0.501	0.233	3.27125e-39
Lamb3	1.30871e-42	-8.94552	0.331	0.121	3.92614e-39
Nkain3	1.83161e-42	-5.63638	0.399	0.206	5.49484e-39
4930428N03Rik	2.6506e-42	-4.57835	0.516	0.176	7.95179e-39
Serpina3a	2.90579e-42	-0.911801	0.311	0.087	8.71738e-39
Cd4	3.97688e-42	-7.72882	0.336	0.122	1.19306e-38
Ly86	4.97085e-42	-2.62518	0.07	0.004	1.49125e-38
Ptprq	1.08652e-41	3.06247	0.138	0.029	3.25956e-38
Flrt2	3.13064e-41	-12.0019	0.262	0.119	9.39192e-38
Kcnn4	6.07673e-41	-9.18251	0.24	0.151	1.82302e-37
A330040F15Rik	1.41988e-40	-5.63505	0.141	0.07	4.25963e-37
Gng11	1.98457e-40	-1.45743	0.104	0.097	5.9537e-37
Ndufa4l2	2.4988e-40	-9.54548	0.164	0.118	7.49639e-37
Stab1	2.58313e-40	-6.19395	0.428	0.213	7.7494e-37
Wt1os	4.42078e-40	-4.07651	0.274	0.217	1.32623e-36
Tg	4.46143e-40	-5.05433	0.48	0.192	1.33843e-36
Ctnna3	5.84106e-40	-7.9041	0.431	0.184	1.75232e-36
Ifit2	7.5218e-40	0.0295877	0.149	0.064	2.25654e-36
Clnk	1.05027e-39	0.027586	0.36	0.085	3.15081e-36
Gbp4	1.11315e-39	0.320629	0.037	0.006	3.33945e-36
Selplg	1.11862e-39	-16.3469	0.386	0.143	3.35586e-36
Prkcb	1.25913e-39	-2.16433	0.156	0.043	3.7774e-36
Sirpa	1.48103e-39	-2.19664	0.178	0.081	4.44308e-36
Ptpn22	3.91243e-39	-2.21652	0.343	0.125	1.17373e-35
Skint5	4.42779e-39	-7.51462	0.551	0.255	1.32834e-35
Slc45a1	6.33078e-39	-2.48428	0.409	0.16	1.89923e-35
St8sia4	6.70117e-39	-6.13788	0.602	0.255	2.01035e-35
Rgs7	7.16225e-39	2.67116	0.391	0.184	2.14867e-35
9930111J21Rik2	7.68674e-39	-15.7751	0.343	0.138	2.30602e-35
S1pr1	1.06858e-38	7.46268	0.251	0.056	3.20575e-35
Grip1os2	1.1985e-38	-5.7509	0.207	0.06	3.5955e-35
Stox1	1.93597e-38	-1.96777	0.325	0.147	5.8079e-35
Gm15543	1.94801e-38	2.4229	0.161	0.125	5.84402e-35
Gm31458	1.95877e-38	-3.21712	0.401	0.126	5.87632e-35
Wdr63	2.02882e-38	-17.5527	0.172	0.074	6.08645e-35
Sox9	2.90361e-38	-13.3897	0.177	0.085	8.71083e-35
Adam8	4.48091e-38	-6.96309	0.253	0.071	1.34427e-34
Tubb3	6.86029e-38	-1.70634	0.273	0.244	2.05809e-34
Gna14	7.21636e-38	-14.8877	0.149	0.027	2.16491e-34
Fgf9	9.19709e-38	-2.34705	0.4	0.173	2.75913e-34
Atcayos	9.22224e-38	-2.71781	0.49	0.201	2.76667e-34
Npy	1.4017e-37	-5.15591	0.434	0.044	4.20511e-34
Fermt3	2.08531e-37	-6.25875	0.255	0.095	6.25592e-34
Rspo2	2.34051e-37	-0.754602	0.473	0.184	7.02153e-34
Cntnap5a	2.34369e-37	0.102612	0.572	0.257	7.03107e-34
Coro2a	2.69168e-37	-6.71169	0.196	0.067	8.07503e-34
Gm5444	2.88251e-37	-3.32321	0.512	0.191	8.64753e-34
Cx3cr1	5.74012e-37	-3.68596	0.501	0.215	1.72204e-33
Ifi203	6.9153e-37	-10.084	0.056	0.061	2.07459e-33
Lat	7.74469e-37	-1.47183	0.523	0.163	2.32341e-33
Hist1h2bc	8.09693e-37	-5.21761	0.338	0.227	2.42908e-33
Akap6	1.4256e-36	-6.60366	0.293	0.166	4.2768e-33
Slc7a14	2.00709e-36	-17.2554	0.131	0.094	6.02127e-33
Igfbp5	2.24315e-36	-7.49836	0.052	0.056	6.72944e-33
Igf2bp2	2.25217e-36	-5.46528	0.087	0.071	6.75652e-33
Fam184a	2.65523e-36	-7.8004	0.39	0.185	7.96568e-33
Elavl2	2.70542e-36	1.77682	0.336	0.089	8.11627e-33
Pcp4l1	3.30173e-36	-8.86021	0.1	0.048	9.90518e-33
Itgal	3.44362e-36	0.133602	0.136	0.001	1.03309e-32
Itga4	3.74085e-36	7.85069	0.176	0.004	1.12226e-32
Skap1	5.14513e-36	-14.1044	0.513	0.23	1.54354e-32
Il7r	5.57691e-36	-5.47563	0.363	0.068	1.67307e-32
Casq2	5.78105e-36	-8.81545	0.383	0.085	1.73432e-32
Mdga2	7.16675e-36	-3.80548	0.575	0.229	2.15002e-32
Pax5	7.39418e-36	-8.22301	0.322	0.05	2.21825e-32
Gja4	8.1312e-36	-4.12018	0.17	0.055	2.43936e-32
Oca2	9.90986e-36	-7.06495	0.363	0.164	2.97296e-32
Cyp1a1	1.15502e-35	6.30634	0.051	0.043	3.46507e-32
Gm11266	1.25976e-35	-5.74235	0.078	0.006	3.77928e-32
4933432K03Rik	1.97269e-35	-5.75963	0.331	0.038	5.91808e-32
8030451A03Rik	2.04297e-35	-0.0998984	0.14	0.084	6.12891e-32
Tdrd9	4.822e-35	-13.7977	0.237	0.048	1.4466e-31
Ifit1	4.83151e-35	-10.3286	0.045	0.04	1.44945e-31
Cryl1	4.85697e-35	-0.66614	0.161	0.148	1.45709e-31
Gpx3	4.93088e-35	-0.397757	0.119	0.089	1.47927e-31
Coch	5.36314e-35	-4.74811	0.246	0.109	1.60894e-31
Edil3	5.40555e-35	-3.48412	0.543	0.266	1.62166e-31
Gm31615	5.49857e-35	16.7657	0.357	0.155	1.64957e-31
Tnfrsf11a	6.26115e-35	0.603486	0.234	0.126	1.87835e-31
1700016F12Rik	6.89445e-35	-5.16826	0.173	0.171	2.06834e-31
Ciita	7.844e-35	-4.42894	0.084	0.031	2.3532e-31
F10	9.56393e-35	-5.67473	0.266	0.045	2.86918e-31
Ryr3	1.05837e-34	1.88785	0.431	0.108	3.17511e-31
D7Ertd128e	1.30774e-34	-16.831	0.168	0.062	3.92322e-31
Fam180a	1.36617e-34	0.89225	0.031	0.011	4.09852e-31
Clvs1	1.63552e-34	-8.67747	0.446	0.181	4.90655e-31
Fam169b	1.9172e-34	-4.46894	0.354	0.11	5.75159e-31
Baiap2l1	1.91969e-34	-0.897527	0.224	0.149	5.75908e-31
Galnt13	1.96393e-34	-2.47576	0.546	0.277	5.89178e-31
Tsnaxip1	2.00786e-34	-0.641474	0.34	0.19	6.02359e-31
Gm31517	2.79708e-34	-7.1327	0.343	0.156	8.39124e-31
Dpp10	2.8447e-34	-4.2823	0.393	0.176	8.5341e-31
Gm26787	3.76957e-34	-9.93381	0.401	0.133	1.13087e-30
Cfap70	4.06115e-34	-1.04874	0.273	0.14	1.21835e-30
Prtg	8.39586e-34	-10.4257	0.128	0.056	2.51876e-30
Ogn	9.0592e-34	2.16297	0.027	0.039	2.71776e-30
Gm35167	9.11775e-34	11.2236	0.149	0.048	2.73533e-30
Cd36	9.23599e-34	-7.84746	0.355	0.171	2.7708e-30
Gm2447	9.4162e-34	0.850548	0.136	0.068	2.82486e-30
Pou2f2	1.21494e-33	-11.02	0.387	0.068	3.64481e-30
Gm33586	1.24099e-33	-6.01841	0.166	0.061	3.72297e-30
Sox18	1.3048e-33	-2.46449	0.36	0.09	3.91439e-30
Icos	1.80213e-33	13.1713	0.338	0.027	5.40639e-30
Hhex	1.99679e-33	11.3073	0.051	0.012	5.99038e-30
Nkain2	2.65331e-33	-0.304104	0.625	0.361	7.95992e-30
Gjb4	2.75358e-33	-2.4213	0.043	0.001	8.26073e-30
Has1	3.05597e-33	-2.94769	0.23	0.086	9.1679e-30
Slc35f1	3.97543e-33	-8.39453	0.477	0.164	1.19263e-29
Itgb4	4.51898e-33	-2.42686	0.322	0.098	1.35569e-29
Car6	4.6268e-33	-8.97526	0.253	0.065	1.38804e-29
Fas	4.94373e-33	-2.28701	0.157	0.099	1.48312e-29
Derl3	5.57942e-33	4.39389	0.092	0.085	1.67383e-29
Gm14066	7.83936e-33	-0.732097	0.242	0.088	2.35181e-29
Fam3b	1.10549e-32	-14.4667	0.085	0.189	3.31646e-29
Acoxl	1.24522e-32	15.4397	0.09	0.035	3.73567e-29
Gm41168	1.45672e-32	-0.969273	0.271	0.098	4.37015e-29
Lypd1	1.66134e-32	-12.1384	0.234	0.135	4.98401e-29
Csmd1	1.74963e-32	-5.77701	0.207	0.096	5.2489e-29
S100a7a	2.00136e-32	-6.26429	0.388	0.141	6.00409e-29
Cxcl5	2.4891e-32	-0.505366	0.128	0.085	7.46729e-29
Cxcl10	3.04639e-32	-3.35354	0.31	0.112	9.13917e-29
Them7	3.50044e-32	-10.9236	0.328	0.141	1.05013e-28
Spink10	3.64634e-32	-8.44284	0.369	0.136	1.0939e-28
Ptpn18	4.15243e-32	-3.85564	0.249	0.081	1.24573e-28
Sgcd	4.35525e-32	-2.03523	0.492	0.224	1.30658e-28
Gbp2	6.38253e-32	8.05711	0.075	0.071	1.91476e-28
Ackr3	7.43463e-32	-1.23425	0.388	0.168	2.23039e-28
Mzb1	7.72834e-32	-13.6611	0.225	0.018	2.3185e-28
Dlk1	8.30396e-32	-6.09143	0.519	0.271	2.49119e-28
C1qtnf7	1.07047e-31	-6.37596	0.113	0.056	3.2114e-28
Rarres1	1.09955e-31	-1.59115	0.446	0.129	3.29864e-28
Khdrbs2	1.25479e-31	-1.99205	0.572	0.259	3.76438e-28
Gm45267	1.41231e-31	-10.2777	0.255	0.203	4.23694e-28
Grm8	1.69347e-31	-5.95265	0.231	0.101	5.08041e-28
Bach2	1.78419e-31	4.15487	0.252	0.116	5.35257e-28
Pirb	1.99268e-31	2.92327	0.159	0.015	5.97803e-28
AW112010	2.00882e-31	4.13809	0.226	0.007	6.02645e-28
Pcdh17	2.06827e-31	-7.7236	0.493	0.225	6.2048e-28
Penk	2.1816e-31	7.21824	0.069	0.074	6.5448e-28
4930579F01Rik	2.20336e-31	-9.86255	0.313	0.126	6.61007e-28
Colec11	2.44824e-31	-1.41182	0.472	0.246	7.34473e-28
G530011O06Rik	2.63719e-31	-0.628333	0.19	0.119	7.91158e-28
Gm36862	3.38622e-31	-1.21029	0.473	0.194	1.01586e-27
Olfr1369-ps1	4.12387e-31	-8.60909	0.374	0.113	1.23716e-27
Kcnk2	4.19318e-31	-4.65248	0.282	0.116	1.25796e-27
Ccr1	4.52107e-31	8.42064	0.044	0.043	1.35632e-27
Col13a1	6.04747e-31	-8.87429	0.092	0.081	1.81424e-27
Lbh	6.388e-31	-6.9799	0.177	0.175	1.9164e-27
1200007C13Rik	6.51504e-31	-3.29412	0.288	0.089	1.95451e-27
Tenm2	7.10532e-31	-3.39755	0.177	0.132	2.1316e-27
Tmem190	7.78684e-31	-15.9869	0.131	0.068	2.33605e-27
Dpp4	8.17411e-31	9.91722	0.077	0.046	2.45223e-27
Tsks	8.83172e-31	-1.03199	0.246	0.092	2.64952e-27
Cd79a	9.9911e-31	-6.19954	0.51	0.177	2.99733e-27
Ablim3	1.22608e-30	-9.22869	0.401	0.2	3.67824e-27
Bcas3os1	1.47861e-30	-2.68288	0.484	0.229	4.43584e-27
Dmac2l	1.49133e-30	-1.96419	0.334	0.207	4.47398e-27
Ppp1r1c	1.77617e-30	-2.89531	0.498	0.194	5.32851e-27
Gm15759	2.43479e-30	-1.75361	0.084	0.015	7.30436e-27
Myo5b	2.86119e-30	-6.44298	0.533	0.341	8.58357e-27
Olr1	3.0333e-30	-6.53645	0.038	0.016	9.09989e-27
Wfdc10	3.32705e-30	6.13765	0.293	0.097	9.98115e-27
Gm30382	3.33312e-30	-2.65799	0.082	0.018	9.99937e-27
Lrrc25	4.50457e-30	5.4764	0.09	0.019	1.35137e-26
Gfra3	5.16913e-30	-7.0749	0.433	0.158	1.55074e-26
Tmem163	5.26076e-30	-5.63699	0.377	0.162	1.57823e-26
C330002G04Rik	6.46692e-30	-2.48793	0.112	0.024	1.94008e-26
Gm49454	6.99581e-30	-0.0774027	0.462	0.219	2.09874e-26
Fabp4	7.88969e-30	1.75858	0.543	0.288	2.36691e-26
Rarres2	1.02824e-29	-9.45029	0.04	0.045	3.08472e-26
Gm33056	1.29421e-29	-3.84377	0.188	0.056	3.88262e-26
Gm2694	1.33694e-29	9.11025	0.329	0.014	4.01082e-26
Gm33906	1.3869e-29	-4.9148	0.399	0.154	4.16071e-26
E330013P04Rik	1.55004e-29	-0.351076	0.357	0.181	4.65012e-26
Sema5b	1.72494e-29	-2.30368	0.478	0.184	5.17481e-26
Hmgcs2	1.75312e-29	-5.73207	0.202	0.133	5.25937e-26
Gsta1	1.84046e-29	-1.9048	0.231	0.109	5.52137e-26
Thsd4	1.97784e-29	-6.40487	0.157	0.13	5.93351e-26
Nhsl1	2.38449e-29	-7.40176	0.454	0.201	7.15348e-26
Tns4	2.67172e-29	1.25539	0.092	0.033	8.01516e-26
Mlip	3.35514e-29	-1.68712	0.279	0.118	1.00654e-25
Ankrd31	3.73579e-29	-5.96494	0.251	0.073	1.12074e-25
Gck	4.02265e-29	-0.356209	0.416	0.138	1.2068e-25
Ddit4	4.37286e-29	1.13951	0.278	0.132	1.31186e-25
4933406I18Rik	4.64414e-29	5.77862	0.104	0.085	1.39324e-25
Ifitm1	6.04162e-29	3.42912	0.026	0.061	1.81248e-25
Kit	6.78394e-29	1.68994	0.357	0.126	2.03518e-25
Erg	8.17388e-29	15.2183	0.087	0.023	2.45216e-25
Rgs1	8.40991e-29	5.89041	0.278	0	2.52297e-25
Scn3a	1.00999e-28	-1.79671	0.345	0.068	3.02996e-25
Actn3	1.15932e-28	-15.4852	0.246	0.169	3.47796e-25
1700020G17Rik	1.20832e-28	0.974481	0.143	0.07	3.62497e-25
Rac2	1.23286e-28	1.57706	0.207	0.008	3.69858e-25
Il16	1.53132e-28	-2.96126	0.128	0.092	4.59396e-25
Aqp1	1.84721e-28	-8.79512	0.124	0.048	5.54163e-25
Fgf13	2.61251e-28	-3.72794	0.482	0.234	7.83753e-25
Fcgr3	2.63874e-28	-6.52288	0.153	0.09	7.91622e-25
Gm13936	2.70785e-28	-10.7658	0.299	0.118	8.12356e-25
Ptcra	2.85821e-28	2.31276	0.243	0.089	8.57464e-25
Epha3	3.22181e-28	-3.64596	0.296	0.119	9.66543e-25
Rgs3	3.3255e-28	-1.28108	0.043	0.049	9.97651e-25
Hk3	3.97181e-28	-4.07114	0.246	0.1	1.19154e-24
Gm34544	4.26343e-28	-1.60261	0.46	0.111	1.27903e-24
Scin	5.27187e-28	-5.17896	0.297	0.164	1.58156e-24
Epha7	5.33385e-28	-4.02782	0.534	0.257	1.60015e-24
Lef1	5.54354e-28	-8.91172	0.269	0.085	1.66306e-24
Gm2762	5.97029e-28	10.907	0.187	0.048	1.79109e-24
Kazald1	6.09709e-28	-6.39804	0.145	0.227	1.82913e-24
Pgbd5	6.92801e-28	-6.928	0.171	0.134	2.0784e-24
Gm26737	7.5434e-28	-4.54198	0.317	0.137	2.26302e-24
Xirp2	7.88949e-28	12.4775	0.181	0.011	2.36685e-24
Otulinl	8.44082e-28	-1.24668	0.174	0.038	2.53224e-24
Cdh4	8.87407e-28	-1.94852	0.176	0.045	2.66222e-24
Gpr137c	8.89475e-28	-0.886026	0.518	0.242	2.66842e-24
Obscn	9.16264e-28	-6.74445	0.372	0.111	2.74879e-24
Gab3	1.30062e-27	-3.44289	0.248	0.109	3.90187e-24
Card11	1.36002e-27	-6.21524	0.183	0.068	4.08007e-24
Il18r1	1.36793e-27	12.4669	0.532	0.163	4.1038e-24
Rab26os	1.93728e-27	-2.40285	0.426	0.208	5.81185e-24
Rnase6	1.98949e-27	12.218	0.141	0.002	5.96848e-24
Dkk2	2.18598e-27	-2.57155	0.492	0.145	6.55795e-24
Reln	2.21778e-27	-1.04748	0.33	0.068	6.65333e-24
Mir670hg	2.637e-27	-6.51823	0.47	0.254	7.91099e-24
Gm16083	2.69076e-27	-1.17397	0.504	0.249	8.07228e-24
Dnah14	2.82427e-27	-7.016	0.425	0.151	8.4728e-24
Prkn	2.84387e-27	0.330627	0.214	0.13	8.5316e-24
Gpr45	3.13829e-27	-0.732351	0.208	0.028	9.41487e-24
Cmbl	3.19665e-27	-3.08961	0.143	0.1	9.58996e-24
Ptpn6	3.87389e-27	0.327029	0.185	0.11	1.16217e-23
Dock8	4.62629e-27	0.31352	0.159	0.047	1.38789e-23
Rlbp1	5.68067e-27	-8.96283	0.334	0.231	1.7042e-23
Igfals	6.54005e-27	-6.62611	0.419	0.139	1.96202e-23
Gm47080	7.26185e-27	-7.68312	0.212	0.089	2.17855e-23
Angpt2	7.84892e-27	-7.44942	0.403	0.171	2.35468e-23
Tenm3	8.03956e-27	3.77634	0.234	0.156	2.41187e-23
Zmat4	8.40106e-27	-16.4962	0.227	0.204	2.52032e-23
Podxl	8.83902e-27	-13.1263	0.364	0.122	2.65171e-23
Abca17	1.26362e-26	-4.64533	0.459	0.234	3.79085e-23
Arhgap15	1.33989e-26	-13.6332	0.272	0.076	4.01966e-23
Cxcl2	1.4191e-26	-7.08194	0.272	0.16	4.2573e-23
Cntnap2	1.87015e-26	-7.75283	0.363	0.224	5.61046e-23
St6galnac3	1.99165e-26	-4.52146	0.062	0.024	5.97495e-23
5830428M24Rik	2.2193e-26	-0.859236	0.365	0.118	6.65791e-23
Tub	2.26373e-26	-2.9105	0.596	0.324	6.7912e-23
Sema3d	2.41738e-26	-5.32581	0.415	0.134	7.25215e-23
Ncf1	2.46435e-26	-11.0611	0.316	0.093	7.39305e-23
Ldlrad4	4.2948e-26	-2.80699	0.128	0.114	1.28844e-22
Alox5ap	4.35079e-26	-5.9785	0.161	0.097	1.30524e-22
Gimap6	4.36305e-26	-8.48919	0.19	0.042	1.30892e-22
Frmd4b	4.6943e-26	-7.47425	0.201	0.19	1.40829e-22
Kcnu1	4.82009e-26	4.16795	0.481	0.264	1.44603e-22
Slc22a22	5.39382e-26	-7.72191	0.359	0.125	1.61815e-22
Sema6a	5.83521e-26	-2.83975	0.477	0.253	1.75056e-22
Trf	5.87467e-26	-5.22989	0.137	0.057	1.7624e-22
C3	6.26297e-26	4.33575	0.026	0.001	1.87889e-22
Col4a4	7.02631e-26	-0.846261	0.286	0.16	2.10789e-22
Wfdc17	7.16153e-26	-5.41456	0.104	0.054	2.14846e-22
Ccr2	7.43561e-26	0.153453	0.334	0	2.23068e-22
Gm20743	7.99291e-26	-6.18802	0.484	0.122	2.39787e-22
Tmem116	8.0288e-26	-6.88861	0.362	0.124	2.40864e-22
Ripor2	8.85519e-26	-2.11474	0.472	0.179	2.65656e-22
Cdh12	9.78221e-26	-5.17732	0.395	0.113	2.93466e-22
Limch1	1.16644e-25	-8.18855	0.206	0.055	3.49932e-22
Slit2	1.34026e-25	-1.04643	0.359	0.161	4.02079e-22
Nmu	1.43137e-25	15.2406	0.28	0.005	4.29412e-22
Emcn	1.74318e-25	8.94636	0.15	0.054	5.22954e-22
Tmtc1	1.86865e-25	-0.767864	0.235	0.176	5.60595e-22
Ncf2	1.92666e-25	-5.8948	0.286	0.089	5.77997e-22
Arg1	1.93955e-25	-5.09961	0.309	0.102	5.81864e-22
Ccser1	2.08017e-25	0.517816	0.496	0.245	6.24051e-22
Krt76	2.19283e-25	0.73818	0.134	0.051	6.5785e-22
Lrrc4c	2.24455e-25	-1.84254	0.401	0.203	6.73365e-22
Man1a	2.48712e-25	-9.18023	0.341	0.246	7.46136e-22
Pappa	2.53164e-25	-6.45146	0.279	0.126	7.59492e-22
Gm6093	2.54148e-25	-2.73318	0.218	0.13	7.62445e-22
Galnt6	2.7465e-25	7.94422	0.041	0.007	8.23951e-22
Nol4	3.81902e-25	0.0685859	0.379	0.123	1.14571e-21
Rhoh	5.97482e-25	11.3321	0.189	0.033	1.79245e-21
Crhbp	6.95364e-25	-4.14813	0.396	0.18	2.08609e-21
Gm30371	7.05753e-25	-4.67526	0.357	0.11	2.11726e-21
Klf12	7.61721e-25	-6.74997	0.116	0.055	2.28516e-21
Abtb2	7.65493e-25	2.04548	0.36	0.179	2.29648e-21
Fmo4	7.69706e-25	-11.5954	0.092	0.095	2.30912e-21
Tmem184a	7.79054e-25	-2.56073	0.087	0.111	2.33716e-21
9530036O11Rik	9.12827e-25	-3.25305	0.328	0.147	2.73848e-21
Nsg2	1.14061e-24	-10.9326	0.104	0.131	3.42184e-21
Cfap206	1.14561e-24	-1.58163	0.456	0.155	3.43684e-21
Nfatc1	1.2273e-24	-6.0603	0.39	0.167	3.68189e-21
Pard6b	1.22931e-24	-7.48857	0.367	0.187	3.68793e-21
Sh3gl2	1.31044e-24	-7.33227	0.107	0.035	3.93133e-21
Pstpip2	1.69892e-24	-8.2859	0.325	0.114	5.09676e-21
5033421B08Rik	1.77072e-24	10.8427	0.088	0.004	5.31217e-21
Sox11	1.80087e-24	0.588915	0.346	0.083	5.4026e-21
Tgfb2	2.22644e-24	-5.24588	0.436	0.213	6.67933e-21
Fbxo2	2.25567e-24	-5.87184	0.17	0.042	6.76701e-21
Hoxc10	2.56129e-24	-2.66396	0.101	0.093	7.68388e-21
Fstl4	2.63173e-24	-1.63264	0.371	0.16	7.8952e-21
Galnt18	2.64032e-24	-0.605641	0.159	0.074	7.92095e-21
Ccdc148	2.66333e-24	-8.54874	0.396	0.197	7.99e-21
Fam129a	2.83319e-24	0.381253	0.076	0.068	8.49958e-21
Cyp7b1	3.24418e-24	-9.39906	0.049	0.034	9.73253e-21
Fgr	3.7001e-24	10.4923	0.118	0.026	1.11003e-20
Gm5105	3.7974e-24	-6.01634	0.191	0.072	1.13922e-20
Nap1l2	3.94172e-24	-0.857251	0.37	0.173	1.18252e-20
Ak1	3.98025e-24	-1.80976	0.207	0.178	1.19408e-20
Angptl7	4.32789e-24	-7.61006	0.081	0.024	1.29837e-20
Gm10827	4.35132e-24	-8.75618	0.362	0.168	1.3054e-20
Prune2	4.37488e-24	-8.11439	0.337	0.19	1.31247e-20
Tmprss9	4.85253e-24	-4.02984	0.446	0.206	1.45576e-20
Kntc1	5.57961e-24	-1.93249	0.182	0.171	1.67388e-20
Slfn2	5.91695e-24	1.23504	0.122	0.023	1.77508e-20
Nnat	6.19397e-24	2.51838	0.175	0.102	1.85819e-20
Zfp804b	6.51178e-24	-0.76832	0.298	0.179	1.95354e-20
Mmp12	7.11208e-24	-12.7786	0.3	0.145	2.13362e-20
Gm20442	7.96136e-24	-1.15495	0.181	0.117	2.38841e-20
1700010K24Rik	8.41389e-24	-5.50138	0.328	0.131	2.52417e-20
Dio2	8.62876e-24	-5.57912	0.233	0.048	2.58863e-20
Apoe	8.80645e-24	1.469	0.15	0.155	2.64193e-20
Stat4	1.07261e-23	-7.49036	0.381	0.191	3.21782e-20
4931429P17Rik	1.07318e-23	-1.99138	0.116	0.098	3.21954e-20
Platr21	1.1635e-23	-2.55525	0.49	0.128	3.4905e-20
Actr3b	1.20208e-23	3.15251	0.063	0.124	3.60625e-20
Dcbld2	1.234e-23	-2.52604	0.391	0.251	3.70199e-20
Abca1	1.3499e-23	-7.52086	0.142	0.082	4.04971e-20
Nxpe5	1.61073e-23	-1.5212	0.143	0.001	4.83219e-20
Serpina11	1.75319e-23	-9.10421	0.065	0.028	5.25957e-20
2310043O21Rik	1.7682e-23	-2.52938	0.319	0.083	5.3046e-20
Grip1	1.99218e-23	-1.72037	0.627	0.399	5.97654e-20
Kirrel3	2.41111e-23	-1.27515	0.453	0.243	7.23333e-20
Hcls1	2.44463e-23	-9.33389	0.125	0.05	7.3339e-20
Cth	2.79001e-23	-2.61403	0.426	0.238	8.37004e-20
Myo1d	3.09878e-23	-3.33494	0.249	0.15	9.29633e-20
Gad1	3.80523e-23	0.0846813	0.172	0.009	1.14157e-19
Ankfn1	3.88656e-23	-4.93736	0.214	0.062	1.16597e-19
Adrb2	4.07805e-23	-2.98586	0.226	0.077	1.22342e-19
Nos3	4.09749e-23	-6.3523	0.253	0.133	1.22925e-19
Fam189a2	4.14102e-23	-2.49397	0.24	0.13	1.24231e-19
Cgnl1	4.29473e-23	0.474012	0.348	0.314	1.28842e-19
Pik3cg	4.51327e-23	-9.07921	0.476	0.236	1.35398e-19
Gm10639	4.84651e-23	2.45686	0.206	0.089	1.45395e-19
Bmp6	5.31497e-23	-2.92666	0.492	0.292	1.59449e-19
Col18a1	5.33743e-23	4.98337	0.112	0.105	1.60123e-19
Mafb	5.47414e-23	3.31199	0.166	0.076	1.64224e-19
Adm	6.13031e-23	3.0182	0.069	0.069	1.83909e-19
Cybb	6.41745e-23	-9.35143	0.129	0.112	1.92523e-19
Mrgpra9	6.56079e-23	-16.859	0.078	0.064	1.96824e-19
Gm44993	6.76041e-23	-5.40062	0.325	0.105	2.02812e-19
Snhg11	7.26512e-23	-2.40452	0.143	0.104	2.17954e-19
Plk2	8.06113e-23	-3.47075	0.385	0.283	2.41834e-19
Plcb1	8.11205e-23	-1.7078	0.258	0.156	2.43362e-19
Pik3c2g	8.70739e-23	-1.20027	0.131	0.082	2.61222e-19
Stox2	1.18096e-22	-3.27365	0.272	0.16	3.54289e-19
Calcrl	1.39291e-22	0.906928	0.157	0.094	4.17874e-19
Coro1a	1.41859e-22	-4.31082	0.254	0.06	4.25577e-19
Rmst	1.76119e-22	-16.3231	0.24	0.092	5.28356e-19
Hs3st5	1.83704e-22	-1.15408	0.527	0.248	5.51112e-19
Spin2c	1.95947e-22	0.0152871	0.231	0.151	5.8784e-19
Kcnq1	1.99546e-22	-3.39093	0.238	0.09	5.98638e-19
Glipr1	2.41963e-22	-3.04473	0.34	0.193	7.25889e-19
Ror1	2.64271e-22	0.987264	0.351	0.272	7.92813e-19
Epsti1	2.64545e-22	-10.6445	0.202	0.127	7.93635e-19
Sh3bgr	3.06007e-22	-1.15045	0.264	0.137	9.18021e-19
Ttc21a	3.16151e-22	-3.17794	0.589	0.304	9.48454e-19
Dock10	3.41134e-22	-4.34837	0.182	0.043	1.0234e-18
Txlnb	4.3196e-22	-5.47625	0.397	0.177	1.29588e-18
Cd226	4.37116e-22	-8.14368	0.46	0.097	1.31135e-18
Slc24a3	4.53886e-22	1.78048	0.275	0.106	1.36166e-18
Tmem236	4.7716e-22	-1.51062	0.549	0.308	1.43148e-18
Oasl1	5.02389e-22	0.816799	0.146	0.079	1.50717e-18
Camp	5.34137e-22	2.07613	0.139	0.064	1.60241e-18
Ldoc1	5.72856e-22	-7.47659	0.182	0.118	1.71857e-18
Lhfpl3	6.04638e-22	-1.41313	0.454	0.191	1.81391e-18
Pde11a	6.32614e-22	-5.56203	0.37	0.189	1.89784e-18
Cfp	7.30055e-22	0.620238	0.266	0.172	2.19016e-18
Pkp3	7.84807e-22	-10.3751	0.13	0.048	2.35442e-18
B4galnt3	7.87628e-22	-9.22629	0.316	0.066	2.36288e-18
Folr1	8.44483e-22	-4.21454	0.1	0.122	2.53345e-18
Ctsw	9.59299e-22	-10.9871	0.271	0.14	2.8779e-18
Sfta2	9.69661e-22	-0.706372	0.109	0.048	2.90898e-18
Irf8	1.04216e-21	-0.346888	0.061	0.021	3.12647e-18
D930032P07Rik	1.0475e-21	-0.811815	0.335	0.213	3.14249e-18
Klhl6	1.10524e-21	-1.8573	0.154	0.072	3.31571e-18
Cd14	1.1408e-21	-6.93525	0.316	0.166	3.42239e-18
Tmeff2	1.16553e-21	-2.02161	0.46	0.209	3.49658e-18
Gipc2	1.24167e-21	0.722223	0.299	0.125	3.72502e-18
Tmed6	1.28747e-21	-1.85198	0.143	0.079	3.86241e-18
Trdc	1.3905e-21	2.88066	0.11	0.017	4.17149e-18
4933406J09Rik	1.4026e-21	-4.46745	0.266	0.072	4.20779e-18
Gm26691	1.66765e-21	-0.822378	0.284	0.075	5.00295e-18
Cd52	1.68213e-21	-3.17247	0.278	0.04	5.04639e-18
Crybb3	1.75107e-21	2.34842	0.163	0.041	5.25322e-18
Wt1	2.18277e-21	-5.05366	0.186	0.257	6.54832e-18
Cdh10	2.49272e-21	-0.0204906	0.184	0.073	7.47817e-18
Tnfrsf19	2.60103e-21	4.5733	0.207	0.107	7.80308e-18
Efna5	2.61158e-21	-0.766418	0.575	0.407	7.83474e-18
Ccn4	2.76666e-21	-0.455595	0.132	0.136	8.29999e-18
Kif26b	2.81608e-21	-4.24011	0.135	0.096	8.44824e-18
Prss35	3.30366e-21	-0.738058	0.178	0.198	9.91097e-18
Rprm	3.43806e-21	-0.418154	0.549	0.277	1.03142e-17
Sorl1	3.47294e-21	2.42236	0.452	0.267	1.04188e-17
Gm3336	3.69153e-21	-6.76921	0.509	0.229	1.10746e-17
Synm	3.83572e-21	-5.36368	0.254	0.2	1.15072e-17
Tmbim7	4.17454e-21	-3.76873	0.435	0.181	1.25236e-17
E230025N22Rik	4.23168e-21	-1.70101	0.153	0.052	1.26951e-17
Pkd1l3	4.61666e-21	-1.4258	0.329	0.151	1.385e-17
Stard5	4.71523e-21	-7.28621	0.233	0.184	1.41457e-17
Sparcl1	4.98085e-21	2.43097	0.027	0.014	1.49426e-17
2600014E21Rik	5.05145e-21	-8.12438	0.16	0.097	1.51543e-17
Arhgdib	5.31707e-21	0.623793	0.098	0.023	1.59512e-17
Lyz2	5.51837e-21	-1.51266	0.092	0.048	1.65551e-17
Nebl	6.20275e-21	-0.167146	0.44	0.212	1.86083e-17
Vav3	6.36659e-21	1.29233	0.254	0.105	1.90998e-17
F13a1	6.78494e-21	-2.6685	0.204	0.121	2.03548e-17
Lpxn	7.14411e-21	-9.11767	0.311	0.062	2.14323e-17
Gm2164	7.73966e-21	-9.68478	0.21	0.071	2.3219e-17
Dcaf12l1	7.80185e-21	1.21132	0.3	0.171	2.34055e-17
Bpifb6	1.00002e-20	0.459262	0.178	0.066	3.00006e-17
Gm36595	1.0766e-20	-2.29221	0.166	0.106	3.22981e-17
Gm29296	1.09391e-20	-3.16028	0.484	0.245	3.28173e-17
Itgam	1.10707e-20	-1.90312	0.095	0.044	3.32121e-17
Gm36199	1.12598e-20	-1.7195	0.167	0.019	3.37795e-17
Osr2	1.12823e-20	1.55196	0.016	0.03	3.38468e-17
Hsd11b2	1.17995e-20	-4.90227	0.132	0.12	3.53984e-17
Ifi214	1.40922e-20	0.0675004	0.32	0.044	4.22766e-17
Eda2r	1.4318e-20	-0.458498	0.426	0.188	4.29541e-17
Dapk2	1.54637e-20	-8.05192	0.304	0.129	4.6391e-17
Gm973	1.65678e-20	-4.06472	0.229	0.117	4.97035e-17
Ntng1	1.7601e-20	-7.49802	0.272	0.204	5.28029e-17
Ptprt	1.9176e-20	-3.62226	0.331	0.162	5.75281e-17
Gm48321	2.05826e-20	-7.94633	0.414	0.216	6.17477e-17
Brinp3	2.12131e-20	-2.55465	0.578	0.282	6.36394e-17
Caln1	2.3697e-20	-9.00233	0.43	0.25	7.10909e-17
Srgn	2.38496e-20	-10.7384	0.125	0.033	7.15489e-17
Pik3ip1	2.4774e-20	-6.52183	0.306	0.156	7.4322e-17
Gm26820	2.51561e-20	-6.86256	0.428	0.118	7.54683e-17
Mir142hg	2.92545e-20	-5.459	0.333	0.01	8.77634e-17
Mob3b	3.10667e-20	-1.30076	0.545	0.309	9.32001e-17
C1qa	3.15601e-20	4.11782	0.29	0.114	9.46804e-17
H2-Eb1	3.21403e-20	2.31591	0.366	0.157	9.64209e-17
Cd72	3.24104e-20	-10.6875	0.107	0.039	9.72312e-17
B4galt5	3.25063e-20	-5.82807	0.178	0.205	9.75188e-17
Wfdc8	3.75634e-20	-1.32514	0.19	0.05	1.1269e-16
Mdga1	3.79903e-20	-5.3851	0.239	0.111	1.13971e-16
Sla	3.96296e-20	8.63311	0.36	0.023	1.18889e-16
Ctse	4.13998e-20	8.12428	0.263	0.056	1.24199e-16
Xlr	4.85534e-20	-9.20471	0.144	0.043	1.4566e-16
Tmem151a	4.88397e-20	-1.26749	0.121	0.078	1.46519e-16
Ms4a6c	5.01243e-20	4.97757	0.028	0.001	1.50373e-16
Crct1	6.64639e-20	-2.4362	0.436	0.155	1.99392e-16
Ltb	6.99245e-20	1.63141	0.442	0.094	2.09774e-16
Haao	7.82612e-20	-8.91827	0.275	0.027	2.34784e-16
Rorb	7.91817e-20	-1.4573	0.526	0.26	2.37545e-16
Txk	8.34178e-20	-7.89813	0.199	0.097	2.50253e-16
Traf1	9.68079e-20	-2.41425	0.38	0.095	2.90424e-16
Ntrk2	1.05194e-19	-17.4127	0.105	0.069	3.15582e-16
Junos	1.11992e-19	-12.1627	0.334	0.129	3.35975e-16
Hmcn2	1.1586e-19	17.0394	0.159	0.026	3.47581e-16
Saxo1	1.47538e-19	-2.02424	0.401	0.158	4.42613e-16
Slc28a1	1.67616e-19	-3.56215	0.325	0.147	5.02848e-16
2210407C18Rik	1.68346e-19	7.12928	0.069	0.004	5.05039e-16
Abca4	2.11176e-19	0.263475	0.478	0.207	6.33527e-16
Abcb1a	2.124e-19	1.3082	0.085	0.035	6.37199e-16
Des	2.12809e-19	0.421261	0.128	0.075	6.38428e-16
Camk2b	2.21379e-19	-8.41978	0.395	0.209	6.64137e-16
Ntf3	2.60702e-19	-1.84949	0.413	0.147	7.82105e-16
Cfh	2.74449e-19	4.62749	0.057	0.104	8.23347e-16
Gm10457	2.78564e-19	-11.5701	0.237	0.104	8.35692e-16
Trpm3	3.05883e-19	-0.847893	0.277	0.13	9.17649e-16
Gm32647	3.20903e-19	-4.34501	0.21	0.049	9.62708e-16
Csn3	3.48961e-19	12.8051	0.081	0.018	1.04688e-15
Mfsd4b1	3.65893e-19	-6.66426	0.21	0.093	1.09768e-15
Cdkn1c	5.23435e-19	-0.030749	0.349	0.152	1.5703e-15
Hal	5.71634e-19	-1.64646	0.216	0.124	1.7149e-15
Morc1	6.10999e-19	-9.53107	0.075	0.06	1.833e-15
Fibin	6.22434e-19	1.1616	0.258	0.095	1.8673e-15
Aim2	6.9463e-19	1.96536	0.026	0.031	2.08389e-15
Dmbt1	7.30817e-19	7.15969	0.219	0.054	2.19245e-15
Kcnab1	7.81358e-19	-6.37957	0.133	0.12	2.34407e-15
Pkp1	8.95986e-19	-3.98632	0.126	0.041	2.68796e-15
2310039L15Rik	1.01417e-18	0.0769653	0.345	0.181	3.04251e-15
Amhr2	1.06323e-18	-2.37109	0.157	0.232	3.1897e-15
St6galnac5	1.11148e-18	-0.0339617	0.051	0.074	3.33445e-15
Rasgrp3	1.12946e-18	2.13027	0.393	0.209	3.38839e-15
Fbn1	1.13e-18	4.33345	0.095	0.097	3.38999e-15
Gm20186	1.27079e-18	-2.37696	0.189	0.214	3.81236e-15
Adgrv1	1.35741e-18	-4.0189	0.292	0.247	4.07224e-15
Cd180	1.38062e-18	-5.18742	0.301	0.134	4.14185e-15
Scn11a	1.38582e-18	-4.69712	0.157	0.041	4.15747e-15
Rasd1	1.42083e-18	0.840119	0.051	0.04	4.26248e-15
Gpr132	1.43224e-18	-3.9209	0.256	0.045	4.29672e-15
Hsd17b1	1.44578e-18	3.76829	0.246	0.268	4.33734e-15
Prr16	1.72117e-18	-2.73539	0.451	0.241	5.16352e-15
Cystm1	1.76205e-18	-0.598791	0.401	0.318	5.28614e-15
AA467197	1.84409e-18	-2.26368	0.362	0.112	5.53227e-15
Upk3b	1.8905e-18	0.934064	0.047	0.002	5.6715e-15
Pacrg	2.18701e-18	-2.62546	0.452	0.18	6.56104e-15
Gpc3	2.32742e-18	0.116812	0.051	0.037	6.98227e-15
Pthlh	2.60125e-18	0.0986592	0.592	0.351	7.80374e-15
Myo1g	2.6232e-18	-5.74456	0.186	0.09	7.86961e-15
Etl4	2.66269e-18	-3.43147	0.186	0.13	7.98808e-15
Crip2	3.35384e-18	-2.55602	0.365	0.315	1.00615e-14
Slc8a3	3.48107e-18	-7.32249	0.44	0.196	1.04432e-14
Itm2a	3.56797e-18	-7.13837	0.225	0.192	1.07039e-14
Rgs10	3.67405e-18	-3.55622	0.168	0.213	1.10222e-14
Sult1e1	4.1266e-18	-3.857	0.449	0.197	1.23798e-14
Xlr4b	4.59984e-18	-4.36584	0.072	0.048	1.37995e-14
Sh3rf3	4.60411e-18	-7.29018	0.223	0.118	1.38123e-14
Alcam	5.07697e-18	-1.15555	0.463	0.336	1.52309e-14
Cpeb2	5.20068e-18	-3.11785	0.438	0.228	1.56021e-14
Syt16	6.66879e-18	-2.92979	0.364	0.221	2.00064e-14
Asgr2	6.7182e-18	0.922759	0.201	0.087	2.01546e-14
Trac	6.92269e-18	-3.18279	0.171	0.01	2.07681e-14
Gm41556	7.02885e-18	-1.55948	0.524	0.307	2.10866e-14
Sntg1	7.4526e-18	-5.75103	0.237	0.098	2.23578e-14
Tnfsf10	7.65089e-18	-1.90082	0.293	0.088	2.29527e-14
Syt1	7.68975e-18	-0.475113	0.263	0.089	2.30692e-14
Gm29585	9.46242e-18	-1.87841	0.29	0.116	2.83873e-14
Serpinb2	9.79401e-18	-2.38952	0.246	0.12	2.9382e-14
Gulp1	1.04487e-17	-8.05465	0.343	0.263	3.13462e-14
Sp100	1.06911e-17	5.22459	0.028	0.014	3.20734e-14
Slc7a11	1.12132e-17	-0.91559	0.395	0.188	3.36397e-14
Inhbc	1.14416e-17	-3.84604	0.328	0.221	3.43248e-14
9330175M20Rik	1.15047e-17	-3.09564	0.344	0.175	3.45141e-14
Plekhg1	1.24361e-17	-3.71634	0.119	0.066	3.73082e-14
Snhg9	1.2608e-17	-2.01767	0.417	0.235	3.7824e-14
Gm32004	1.27123e-17	-14.1707	0.05	0.013	3.81368e-14
Pdlim4	1.34972e-17	-6.59877	0.175	0.192	4.04917e-14
Tacstd2	1.44681e-17	-6.36044	0.106	0.019	4.34043e-14
Ctss	1.52412e-17	-0.500304	0.155	0.039	4.57236e-14
Gm41555	1.88911e-17	1.16235	0.319	0.103	5.66733e-14
Krt14	1.92995e-17	-0.0255571	0.025	0	5.78986e-14
Trp53inp1	1.96093e-17	-1.41382	0.522	0.32	5.8828e-14
Nav3	1.97526e-17	0.989091	0.177	0.093	5.92577e-14
Fgd5	2.15249e-17	-7.5149	0.151	0.061	6.45747e-14
Gm2682	2.18401e-17	-9.37662	0.339	0.072	6.55204e-14
Nos1ap	2.19695e-17	-6.07069	0.308	0.226	6.59085e-14
Timp4	2.25252e-17	5.90487	0.158	0.129	6.75756e-14
Cfap53	2.87993e-17	-0.945136	0.303	0.164	8.6398e-14
P2ry14	2.96054e-17	-2.59192	0.275	0.122	8.88161e-14
Gm47200	3.17981e-17	2.99566	0.101	0.056	9.53943e-14
Ifit3b	3.31929e-17	-9.05138	0.095	0.099	9.95786e-14
Gpr141	3.32229e-17	-7.49246	0.173	0.14	9.96686e-14
Cyp11b1	3.4789e-17	0.271079	0.013	0.039	1.04367e-13
Gm1715	3.50254e-17	-4.58404	0.37	0.064	1.05076e-13
Grap2	3.79713e-17	-14.6434	0.362	0.144	1.13914e-13
Cxcl16	4.05907e-17	-1.85307	0.048	0.025	1.21772e-13
Hba-a1	4.17402e-17	5.04715	0.175	0.092	1.25221e-13
Prkd1	4.25754e-17	-2.81627	0.232	0.193	1.27726e-13
Sulf1	4.71322e-17	-1.90871	0.216	0.088	1.41397e-13
Grid2	4.9923e-17	-2.23623	0.451	0.233	1.49769e-13
Ptpn13	5.21225e-17	-6.03127	0.331	0.299	1.56368e-13
Med12l	5.40283e-17	-8.87135	0.334	0.171	1.62085e-13
Cdh13	5.49327e-17	-2.02847	0.194	0.029	1.64798e-13
Tecta	6.70835e-17	-6.07998	0.312	0.112	2.0125e-13
Chrna9	6.91554e-17	-2.91044	0.407	0.203	2.07466e-13
Pf4	6.94343e-17	4.08372	0.078	0.081	2.08303e-13
Igfbp6	7.58929e-17	1.8295	0.078	0.115	2.27679e-13
Traf3ip3	7.73645e-17	9.18481	0.277	0.023	2.32093e-13
Krt20	8.02491e-17	-0.129954	0.397	0.139	2.40747e-13
Gm33228	8.15852e-17	-17.4185	0.101	0.029	2.44756e-13
Gstm2	8.60712e-17	-1.2057	0.131	0.197	2.58214e-13
Rspo3	8.68035e-17	-2.91409	0.333	0.044	2.6041e-13
Gabra3	8.73469e-17	-10.5734	0.185	0.035	2.62041e-13
Clca3a1	8.85623e-17	3.04331	0.187	0.141	2.65687e-13
Plekha6	9.39688e-17	0.0424707	0.343	0.167	2.81906e-13
C1qtnf3	9.75497e-17	-9.22671	0.088	0.076	2.92649e-13
Tbx21	1.01626e-16	-0.623148	0.24	0.151	3.04879e-13
Dlg2	1.02717e-16	-4.81557	0.407	0.265	3.08151e-13
Sectm1b	1.03129e-16	7.12242	0.439	0.002	3.09387e-13
Esr1	1.07435e-16	-1.85444	0.253	0.124	3.22306e-13
Hmcn1	1.30552e-16	7.47379	0.154	0.053	3.91655e-13
Gm28729	1.47593e-16	-0.762382	0.275	0.057	4.4278e-13
Dock2	1.54201e-16	-3.43216	0.234	0.019	4.62604e-13
Gpr156	1.62173e-16	-0.795727	0.366	0.153	4.86518e-13
Tmem200a	1.66309e-16	-6.29221	0.167	0.057	4.98928e-13
Slc5a1	1.68379e-16	-1.82852	0.179	0.005	5.05137e-13
Adamts9	1.71759e-16	-0.789935	0.263	0.249	5.15278e-13
Mast1	1.73896e-16	-1.73804	0.187	0.042	5.21688e-13
Tenm4	1.8994e-16	0.272344	0.132	0.189	5.6982e-13
Grik2	2.01319e-16	-2.53849	0.524	0.3	6.03958e-13
Unc5c	2.01319e-16	2.82359	0.388	0.192	6.03958e-13
Mme	2.07533e-16	-3.34035	0.243	0.103	6.22598e-13
Lpar1	2.32383e-16	1.43421	0.096	0.093	6.97149e-13
Pacsin1	2.56532e-16	-6.63811	0.173	0.095	7.69596e-13
Wfdc2	2.63033e-16	-13.4693	0.177	0.075	7.89098e-13
Uox	2.67456e-16	-17.2182	0.433	0.147	8.02368e-13
Trem2	2.69459e-16	-5.34054	0.023	0.011	8.08376e-13
Meiob	2.77618e-16	-5.81644	0.31	0.11	8.32855e-13
Gm37800	2.86021e-16	-16.5258	0.327	0.105	8.58063e-13
Cav1	2.91847e-16	-1.82002	0.514	0.395	8.75541e-13
Btg1	2.95839e-16	-0.490822	0.456	0.386	8.87517e-13
Sema3e	3.08006e-16	-0.0219367	0.658	0.502	9.24017e-13
Kcnd2	3.09629e-16	-1.64909	0.51	0.336	9.28886e-13
Zfp385b	3.20665e-16	-0.715993	0.225	0.192	9.61996e-13
Slco2b1	3.24335e-16	-4.43652	0.113	0.103	9.73005e-13
Kif27	3.34422e-16	-4.81995	0.433	0.162	1.00327e-12
Dqx1	3.41069e-16	-2.27183	0.349	0.141	1.02321e-12
Nlrp1a	3.46481e-16	-1.55865	0.191	0.073	1.03944e-12
Gm49774	3.53055e-16	-0.101601	0.428	0.207	1.05917e-12
Cd38	3.90877e-16	7.0762	0.049	0.001	1.17263e-12
Prss56	4.07952e-16	-3.61074	0.469	0.221	1.22386e-12
Gm26555	4.74124e-16	-3.671	0.332	0.074	1.42237e-12
Olfr872	5.34351e-16	-14.4157	0.118	0.027	1.60305e-12
Gadd45b	5.35978e-16	-2.10658	0.563	0.437	1.60794e-12
Cd79b	5.44899e-16	-2.25572	0.381	0.188	1.6347e-12
Flt3	5.54689e-16	-9.45923	0.259	0.103	1.66407e-12
Dgkb	5.88929e-16	-3.57627	0.231	0.082	1.76679e-12
Thbs1	6.10517e-16	-2.38801	0.453	0.329	1.83155e-12
Gata3	6.50681e-16	-6.39032	0.292	0.055	1.95204e-12
Ppl	6.5181e-16	-6.00795	0.159	0.075	1.95543e-12
Itk	8.04297e-16	0.301161	0.282	0.098	2.41289e-12
Gm42997	8.3761e-16	1.55873	0.442	0.238	2.51283e-12
Bcar3	8.46331e-16	-1.02659	0.179	0.163	2.53899e-12
Ttn	1.0147e-15	-4.05299	0.401	0.205	3.0441e-12
Inhbb	1.05795e-15	-8.5048	0.464	0.209	3.17384e-12
Spon1	1.07677e-15	-1.60539	0.388	0.192	3.2303e-12
Car2	1.13865e-15	9.61756	0.137	0.05	3.41594e-12
Btbd3	1.15739e-15	-2.94021	0.184	0.177	3.47216e-12
Gsn	1.17643e-15	5.15305	0.233	0.275	3.5293e-12
Gm12973	1.19527e-15	-6.72968	0.138	0.027	3.58582e-12
Sfrp2	1.19938e-15	-2.52537	0.367	0.245	3.59815e-12
Gm35330	1.47655e-15	-10.1205	0.228	0.101	4.42964e-12
Mid1ip1	1.65938e-15	1.17768	0.338	0.307	4.97814e-12
Lgi2	1.71267e-15	3.70172	0.015	0.015	5.138e-12
Gm2245	1.80191e-15	0.608792	0.353	0.033	5.40574e-12
Gas1	1.81116e-15	6.22273	0.063	0.081	5.43349e-12
Lnx1	1.85337e-15	-7.64224	0.277	0.153	5.56011e-12
Gm5127	1.96904e-15	16.1027	0.24	0.038	5.90711e-12
Cacna1i	2.0918e-15	-16.3349	0.129	0.077	6.27541e-12
Zfp536	2.19486e-15	4.4027	0.146	0.068	6.58458e-12
Cxcl1	2.34539e-15	-1.34666	0.351	0.164	7.03617e-12
Slc1a6	2.56419e-15	-0.702513	0.211	0.186	7.69256e-12
Pld5	3.56145e-15	-1.2706	0.279	0.138	1.06843e-11
Cdkn1a	3.6405e-15	-1.76725	0.501	0.381	1.09215e-11
Itih5	3.87019e-15	1.32006	0.04	0.044	1.16106e-11
Klk8	3.98277e-15	-2.29131	0.228	0.111	1.19483e-11
Arhgap20os	4.0522e-15	4.95612	0.249	0.076	1.21566e-11
Lsr	4.0539e-15	-2.23211	0.247	0.141	1.21617e-11
Camk2n1	4.63855e-15	0.0127528	0.187	0.138	1.39157e-11
Lgals7	4.6738e-15	9.81779	0.038	0.038	1.40214e-11
Ccl11	4.69349e-15	0.0347975	0	0.019	1.40805e-11
Fam83b	5.12002e-15	-9.87356	0.399	0.187	1.53601e-11
Cacna1d	5.22864e-15	-3.12195	0.414	0.181	1.56859e-11
Kcnq3	5.86047e-15	0.335166	0.163	0.088	1.75814e-11
M1ap	5.86785e-15	-5.12501	0.292	0.203	1.76035e-11
Prickle1	5.8999e-15	-3.0819	0.113	0.078	1.76997e-11
Rapgefl1	6.06021e-15	-2.98603	0.276	0.073	1.81806e-11
Ccl9	6.69209e-15	-4.13778	0.161	0.099	2.00763e-11
Slc16a2	6.80211e-15	0.971481	0.102	0.121	2.04063e-11
Prl2c2	7.40106e-15	-15.9937	0.057	0.037	2.22032e-11
Gpc6	8.16339e-15	2.3152	0.331	0.274	2.44902e-11
Cfap61	8.2799e-15	-5.46567	0.312	0.16	2.48397e-11
Galnt17	8.92453e-15	12.7236	0.019	0.014	2.67736e-11
Hpse2	9.92719e-15	-0.247941	0.138	0.072	2.97816e-11
Nckap5	1.01188e-14	-1.11854	0.169	0.134	3.03563e-11
Cdkl4	1.01567e-14	-1.69285	0.337	0.1	3.047e-11
A730056A06Rik	1.08543e-14	-2.04891	0.074	0.027	3.25629e-11
Tgfb3	1.09811e-14	-0.303953	0.138	0.125	3.29434e-11
Tyrobp	1.10772e-14	6.99593	0.135	0.048	3.32316e-11
Cxcl3	1.11556e-14	-4.19427	0.249	0.056	3.34668e-11
A830018L16Rik	1.12812e-14	-11.0508	0.36	0.075	3.38437e-11
Bnc2	1.18517e-14	0.817244	0.149	0.182	3.55551e-11
Gm7247	1.27215e-14	-7.57899	0.357	0.166	3.81644e-11
Ahr	1.30683e-14	-4.55855	0.368	0.221	3.9205e-11
Slc4a4	1.32754e-14	3.02658	0.232	0.2	3.98261e-11
Gatm	1.34078e-14	-2.57709	0.24	0.233	4.02234e-11
Tek	1.35024e-14	-4.09807	0.374	0.167	4.05072e-11
Sytl1	1.37332e-14	-6.94631	0.158	0.095	4.11997e-11
Rcan2	1.3773e-14	-12.4357	0.193	0.145	4.13191e-11
Rhox8	1.43779e-14	-1.63113	0.122	0.088	4.31337e-11
A530046M15Rik	1.49779e-14	-5.5935	0.251	0.092	4.49337e-11
Lilrb4a	1.54106e-14	2.11735	0.022	0.044	4.62317e-11
Acsbg2	1.69227e-14	-6.86543	0.258	0.116	5.0768e-11
9330111N05Rik	1.87803e-14	-1.94558	0.298	0.126	5.63408e-11
Samsn1	1.9633e-14	9.52946	0.257	0.067	5.88991e-11
Lingo2	2.00653e-14	3.45419	0.444	0.181	6.0196e-11
Togaram2	2.05576e-14	-2.016	0.159	0.077	6.16728e-11
Slc12a8	2.15958e-14	0.484984	0.234	0.211	6.47873e-11
Filip1	2.17202e-14	-4.89582	0.155	0.084	6.51606e-11
Tent5a	2.20977e-14	-1.42359	0.437	0.283	6.62932e-11
Nek10	2.55995e-14	-1.79604	0.399	0.171	7.67984e-11
Mrgpra2b	2.75102e-14	14.4974	0.111	0.049	8.25306e-11
Aoah	2.76794e-14	-5.42672	0.082	0.013	8.30382e-11
Cp	2.95248e-14	-12.7825	0.079	0.038	8.85745e-11
Mamdc2	3.07925e-14	-2.08174	0.188	0.047	9.23775e-11
Hs6st3	3.0931e-14	-0.229407	0.318	0.126	9.2793e-11
Frmpd4	3.40685e-14	-5.18591	0.369	0.149	1.02205e-10
Il7	3.43192e-14	-4.77394	0.534	0.264	1.02958e-10
Sema3a	3.43471e-14	-2.10597	0.434	0.2	1.03041e-10
Inpp4b	3.45295e-14	-5.44657	0.328	0.042	1.03588e-10
Dnaic1	3.47693e-14	-17.0472	0.325	0.126	1.04308e-10
Gm15726	3.64503e-14	-5.84484	0.385	0.242	1.09351e-10
Dusp10	3.6808e-14	-1.49295	0.384	0.246	1.10424e-10
Plcl1	3.85232e-14	-4.29903	0.12	0.071	1.15569e-10
2010309G21Rik	3.86958e-14	0.449663	0.304	0.063	1.16087e-10
Sfrp4	4.28831e-14	-3.5816	0.339	0.279	1.28649e-10
Cryge	4.39576e-14	-5.24215	0.032	0.025	1.31873e-10
Clmp	4.54991e-14	1.87537	0.025	0.045	1.36497e-10
Dnm3	4.59811e-14	-1.69941	0.148	0.086	1.37943e-10
4931403E22Rik	4.72848e-14	-7.38577	0.101	0.066	1.41855e-10
6530403H02Rik	4.79406e-14	3.93945	0.049	0.047	1.43822e-10
Plek	4.8684e-14	-1.40826	0.206	0.051	1.46052e-10
Clec2h	5.17938e-14	-1.82754	0.169	0.083	1.55381e-10
Cst6	6.66556e-14	-5.57221	0.329	0.213	1.99967e-10
Gm9750	6.8121e-14	-2.09685	0.337	0.18	2.04363e-10
Olfr655	7.77267e-14	-9.53546	0.246	0.124	2.3318e-10
Fcgr1	7.82279e-14	-14.9218	0.042	0.041	2.34684e-10
Klhl29	8.25187e-14	-3.35376	0.279	0.133	2.47556e-10
Enox1	8.436e-14	5.02618	0.196	0.067	2.5308e-10
Spef2	8.76009e-14	-6.05926	0.431	0.268	2.62803e-10
Tas1r1	9.42651e-14	-4.095	0.196	0.097	2.82795e-10
Krt18	9.64794e-14	-4.95052	0.307	0.291	2.89438e-10
Pde7b	9.67114e-14	0.441868	0.052	0.075	2.90134e-10
Nav2	9.71381e-14	-4.21499	0.319	0.271	2.91414e-10
Gm14061	1.00418e-13	-9.9772	0.26	0.021	3.01254e-10
Cd68	1.11235e-13	-4.245	0.24	0.111	3.33704e-10
Cyp17a1	1.16692e-13	0.130862	0.125	0.137	3.50075e-10
Rasgrp2	1.22314e-13	-1.342	0.084	0.021	3.66942e-10
Gm12216	1.22753e-13	0.180469	0.087	0.063	3.6826e-10
A330015K06Rik	1.26025e-13	-3.13843	0.199	0.086	3.78075e-10
Cd6	1.27896e-13	8.54976	0.176	0.045	3.83688e-10
Plvap	1.34208e-13	-1.27361	0.289	0.097	4.02625e-10
Dpysl4	1.46362e-13	-4.90592	0.198	0.23	4.39087e-10
Far1os	1.5966e-13	-5.26478	0.43	0.266	4.7898e-10
Prss12	1.65988e-13	-4.60386	0.123	0.078	4.97964e-10
Cadm3	1.66318e-13	16.5836	0.019	0.076	4.98953e-10
Gm2044	1.73729e-13	-12.372	0.142	0.13	5.21187e-10
Gm14280	1.74488e-13	0.885989	0.229	0.07	5.23463e-10
Slc2a13	1.84215e-13	-3.73656	0.243	0.129	5.52644e-10
Gm35288	1.91271e-13	-8.78733	0.166	0.072	5.73812e-10
Ush2a	2.0384e-13	-1.65613	0.352	0.138	6.11519e-10
Ly6k	2.10549e-13	-15.306	0.11	0.075	6.31648e-10
Gm3331	2.14493e-13	-3.47137	0.166	0.104	6.43478e-10
Gm9934	2.16791e-13	-7.11549	0.333	0.068	6.50372e-10
Cavin2	2.18595e-13	-10.7724	0.096	0.099	6.55784e-10
Itgad	2.39533e-13	-2.91864	0.244	0.081	7.18599e-10
F3	2.47493e-13	-1.4701	0.49	0.362	7.42478e-10
Cdh3	2.66599e-13	-2.8973	0.042	0.066	7.99798e-10
4930562C15Rik	2.77505e-13	-3.73441	0.304	0.081	8.32516e-10
Gm20629	2.77833e-13	-0.782515	0.294	0.16	8.33498e-10
5330417C22Rik	2.8179e-13	-2.11108	0.204	0.13	8.4537e-10
Kcnj16	2.88283e-13	1.60064	0.082	0.009	8.64848e-10
Cdc42ep3	2.98064e-13	-10.8756	0.213	0.224	8.94192e-10
Ptgs1	3.05164e-13	-0.433633	0.136	0.044	9.15492e-10
Ddit4l	3.15631e-13	-7.65711	0.287	0.21	9.46893e-10
Dio3os	3.31476e-13	2.12025	0.007	0.001	9.94429e-10
Crip1	3.34083e-13	-5.77938	0.144	0.234	1.00225e-09
Mmel1	3.79375e-13	-10.0168	0.087	0.045	1.13813e-09
Nmnat2	3.85652e-13	3.89005	0.067	0.037	1.15696e-09
Col4a6	3.98823e-13	-1.93095	0.446	0.345	1.19647e-09
Gast	3.99915e-13	-6.07954	0.279	0.122	1.19974e-09
Ngf	4.05732e-13	-1.69966	0.148	0.129	1.2172e-09
Alk	4.07796e-13	-9.33237	0.422	0.19	1.22339e-09
Tfpi2	4.22038e-13	4.73576	0.093	0.057	1.26612e-09
Zbtb7c	4.47275e-13	-1.54018	0.03	0.038	1.34183e-09
Cyp4f18	4.53769e-13	-3.29683	0.147	0.152	1.36131e-09
Glul	4.56072e-13	-2.85184	0.393	0.306	1.36822e-09
Hormad2	4.80867e-13	-3.85118	0.319	0.126	1.4426e-09
Gm38407	4.92988e-13	-4.45025	0.164	0.029	1.47896e-09
Itgb2	4.93372e-13	-1.07329	0.09	0.01	1.48012e-09
Dlgap1	4.93756e-13	-6.98633	0.255	0.196	1.48127e-09
Fmn1	4.97224e-13	-1.36697	0.495	0.394	1.49167e-09
Col5a3	5.05999e-13	-16.8977	0.106	0.051	1.518e-09
Trps1	5.24212e-13	-0.47692	0.251	0.225	1.57264e-09
Cabp1	5.25844e-13	6.95355	0.106	0.13	1.57753e-09
Frzb	5.28917e-13	2.71517	0.046	0.064	1.58675e-09
Oprd1	5.4349e-13	-1.97416	0.296	0.064	1.63047e-09
Lrrc7	5.46877e-13	-0.887044	0.073	0.021	1.64063e-09
Adh7	5.5608e-13	-3.60531	0.23	0.205	1.66824e-09
Gm31518	5.64558e-13	-6.59204	0.14	0.046	1.69367e-09
Maml3	5.92597e-13	-0.09201	0.319	0.325	1.77779e-09
BC016579	6.20078e-13	-1.90457	0.104	0.074	1.86023e-09
2023-03-03	6.43557e-13	5.34234	0.363	0.205	1.93067e-09
Adcy2	6.64302e-13	-9.49229	0.107	0.095	1.99291e-09
Fbxl13	6.95042e-13	-3.57178	0.353	0.114	2.08513e-09
Unc5b	7.02603e-13	-3.19624	0.085	0.125	2.10781e-09
Btg2	7.1052e-13	-4.98415	0.455	0.397	2.13156e-09
Gadd45a	7.33664e-13	-0.58274	0.502	0.415	2.20099e-09
Acap1	7.86125e-13	0.188233	0.167	0.072	2.35838e-09
Ifi27l2a	8.04831e-13	-2.36096	0.012	0.023	2.41449e-09
Nrgn	8.40644e-13	-4.25147	0.028	0.028	2.52193e-09
Ccdc7a	8.44863e-13	-6.54139	0.514	0.241	2.53459e-09
Txnip	9.89511e-13	-8.01588	0.387	0.337	2.96853e-09
Hmox1	1.00405e-12	1.63201	0.37	0.311	3.01216e-09
Gabrb1	1.01724e-12	-4.0001	0.403	0.326	3.05172e-09
Has2	1.12645e-12	0.0357674	0.183	0.06	3.37936e-09
Tnni3	1.14253e-12	-3.24628	0.123	0.167	3.42759e-09
Gm9947	1.15839e-12	-0.259757	0.462	0.261	3.47516e-09
Ecel1	1.15883e-12	-4.37742	0.356	0.206	3.47649e-09
Atp8a2	1.23955e-12	-9.69951	0.34	0.192	3.71864e-09
Ccl3	1.27852e-12	-17.4162	0.085	0.05	3.83557e-09
Sncg	1.27852e-12	13.2705	0.039	0.006	3.83557e-09
Clstn2	1.32881e-12	0.645057	0.222	0.093	3.98644e-09
Agbl4	1.37002e-12	-8.1969	0.469	0.244	4.11006e-09
Cldn4	1.39215e-12	-13.4869	0.08	0.006	4.17646e-09
Mgst2	1.41248e-12	-1.6671	0.129	0.163	4.23744e-09
Aurkb	1.42655e-12	0.123469	0.078	0.167	4.27966e-09
Gm10320	1.44352e-12	-1.2706	0.291	0.343	4.33055e-09
Samd12	1.49048e-12	-3.60594	0.486	0.295	4.47143e-09
Stmn4	1.57031e-12	-5.07615	0.374	0.054	4.71092e-09
Nr1h4	1.62008e-12	-3.75513	0.284	0.238	4.86023e-09
Clec4a3	1.63369e-12	-17.1317	0.241	0.005	4.90107e-09
Slc1a7	1.67585e-12	13.234	0.233	0.013	5.02755e-09
1700034P13Rik	1.91041e-12	-1.46824	0.252	0.2	5.73122e-09
Neurl3	1.96179e-12	-8.32783	0.46	0.171	5.88536e-09
Nrcam	2.07021e-12	2.63197	0.205	0.083	6.21063e-09
Socs3	2.21865e-12	-3.81552	0.132	0.163	6.65594e-09
Ccdc83	2.49896e-12	-4.20793	0.278	0.132	7.49689e-09
3110021N24Rik	2.61662e-12	-4.28417	0.383	0.192	7.84987e-09
Shroom3	2.65737e-12	-2.38589	0.294	0.31	7.97211e-09
Gpc5	2.70892e-12	-0.93397	0.416	0.253	8.12677e-09
Inpp5d	2.78443e-12	-4.80675	0.142	0.034	8.35329e-09
Lrrtm3	2.96947e-12	-0.872922	0.527	0.233	8.90841e-09
Gal	3.06588e-12	-6.71248	0.488	0.203	9.19765e-09
Gabrb3	3.30253e-12	-5.05023	0.263	0.11	9.90759e-09
Dlgap2	3.32242e-12	-1.59619	0.225	0.107	9.96725e-09
3830403N18Rik	3.37898e-12	-2.05845	0.306	0.078	1.01369e-08
Smoc2	3.57443e-12	-11.2445	0.056	0.044	1.07233e-08
Fbll1	3.72337e-12	-13.0746	0.013	0.04	1.11701e-08
Tnfaip6	3.87984e-12	-1.95622	0.549	0.37	1.16395e-08
Gm13986	3.95751e-12	-1.22283	0.268	0.106	1.18725e-08
Ina	4.02315e-12	-1.41875	0.475	0.147	1.20695e-08
Gm48277	4.06092e-12	-4.5987	0.25	0.103	1.21828e-08
Glis3	4.07917e-12	-1.401	0.363	0.279	1.22375e-08
Ralyl	4.21551e-12	-1.28175	0.366	0.111	1.26465e-08
Trim52	4.22496e-12	-16.9627	0.052	0.026	1.26749e-08
Ern1	4.23286e-12	-1.3586	0.483	0.387	1.26986e-08
6330411D24Rik	4.51348e-12	-4.40436	0.399	0.186	1.35404e-08
St8sia6	5.09058e-12	-7.83289	0.143	0.002	1.52717e-08
Negr1	5.24239e-12	10.3438	0.034	0.057	1.57272e-08
Sstr1	5.3249e-12	-10.4164	0.18	0.056	1.59747e-08
Gm41335	5.45916e-12	1.74574	0.136	0.046	1.63775e-08
Rerg	5.59673e-12	4.6804	0.282	0.281	1.67902e-08
Cacnb4	6.13162e-12	-2.39816	0.485	0.27	1.83949e-08
Gm36640	6.38672e-12	-5.02287	0.187	0.036	1.91602e-08
Pdlim5	6.5109e-12	0.137581	0.417	0.345	1.95327e-08
Gm11290	6.60803e-12	-4.85395	0.348	0.217	1.98241e-08
Gm32926	6.84698e-12	-4.34803	0.427	0.198	2.05409e-08
Gpam	7.03953e-12	-1.84558	0.263	0.241	2.11186e-08
Rps6ka2	7.28299e-12	-1.05216	0.378	0.275	2.1849e-08
Syt17	7.68638e-12	-3.52043	0.3	0.114	2.30591e-08
Stmn2	7.79778e-12	-1.37927	0.455	0.147	2.33933e-08
Lrrn1	8.01649e-12	-2.15473	0.227	0.181	2.40495e-08
Cst12	8.09073e-12	-1.11653	0.249	0.23	2.42722e-08
Mt3	8.22907e-12	-3.8555	0.167	0.147	2.46872e-08
Ms4a1	8.44095e-12	-4.40625	0.32	0.033	2.53229e-08
Cables1	8.67093e-12	-5.72994	0.249	0.171	2.60128e-08
2610037D02Rik	8.72215e-12	-6.04069	0.375	0.24	2.61665e-08
Ptprz1	9.0258e-12	-6.13825	0.262	0.088	2.70774e-08
Mia	9.68225e-12	-9.91735	0.143	0.025	2.90468e-08
Prkce	1.01407e-11	0.663344	0.467	0.352	3.0422e-08
Rgs4	1.02416e-11	-8.94944	0.067	0.058	3.07249e-08
Bank1	1.03626e-11	1.85964	0.261	0.081	3.10877e-08
Hist1h1c	1.03702e-11	-5.24195	0.395	0.341	3.11105e-08
Tpd52l1	1.05543e-11	-3.96571	0.511	0.399	3.1663e-08
Ghr	1.10978e-11	0.546859	0.384	0.287	3.32934e-08
Zfpm2	1.16814e-11	-1.47636	0.428	0.363	3.50443e-08
Cd3g	1.16943e-11	9.46709	0.446	0.207	3.50828e-08
Irx3	1.19058e-11	0.0723604	0.436	0.275	3.57174e-08
Cldn5	1.2161e-11	-6.52271	0.146	0.049	3.6483e-08
Ptk2b	1.24625e-11	-2.9189	0.234	0.154	3.73875e-08
Clec12a	1.2531e-11	-17.1945	0.002	0.002	3.7593e-08
Mgll	1.32269e-11	-5.18255	0.129	0.025	3.96807e-08
1700061J23Rik	1.41193e-11	-12.5208	0.375	0.091	4.23579e-08
Fam111a	1.42589e-11	-0.641759	0.051	0.118	4.27767e-08
Fli1	1.5325e-11	0.283577	0.075	0.053	4.59749e-08
Grid1	1.53641e-11	-3.68346	0.231	0.067	4.60922e-08
Gm47465	1.65409e-11	-6.77078	0.147	0.076	4.96228e-08
Mfap4	1.76068e-11	1.10592	0.03	0.043	5.28204e-08
Pim1	1.85506e-11	3.27712	0.178	0.172	5.56519e-08
Gm38642	1.89927e-11	17.6635	0.098	0.069	5.69782e-08
G0s2	1.91239e-11	-1.92449	0.024	0.039	5.73717e-08
Kcnmb2	2.06639e-11	-2.47896	0.398	0.28	6.19918e-08
Krt12	2.30456e-11	-0.0229124	0.004	0.037	6.91368e-08
Ecscr	2.40128e-11	6.29014	0.032	0.051	7.20384e-08
1700093K21Rik	2.41865e-11	-4.23723	0.254	0.076	7.25596e-08
Gm5627	2.54835e-11	-2.85024	0.334	0.165	7.64504e-08
S100a16	2.60867e-11	-4.10516	0.205	0.252	7.82601e-08
Corin	2.60961e-11	-2.173	0.399	0.167	7.82883e-08
Hspb7	2.63509e-11	0.0099476	0.044	0.066	7.90526e-08
Dner	2.64649e-11	-5.99092	0.169	0.086	7.93946e-08
Ramp3	2.73453e-11	-4.52871	0.208	0.089	8.20358e-08
Rpp25	2.8052e-11	-3.55455	0.385	0.34	8.41561e-08
Mmp25	2.95832e-11	-3.1746	0.376	0.173	8.87497e-08
Fst	3.0108e-11	-4.93596	0.514	0.407	9.0324e-08
Sv2c	3.27657e-11	0.893724	0.354	0.149	9.82971e-08
Mir99ahg	3.33695e-11	-1.66201	0.544	0.436	1.00109e-07
Thy1	3.58699e-11	7.54592	0.011	0.033	1.0761e-07
Osr1	3.87879e-11	12.2513	0.099	0.031	1.16364e-07
Rab44	3.9982e-11	-8.18571	0.375	0.2	1.19946e-07
Apoc1	4.21025e-11	-2.14724	0.06	0.01	1.26307e-07
Fmn2	4.30118e-11	-3.772	0.347	0.151	1.29035e-07
Vnn1	4.31806e-11	0.233716	0.234	0.287	1.29542e-07
Pde4b	4.3753e-11	-3.83287	0.196	0.159	1.31259e-07
Tacc3	4.55153e-11	2.32133	0.113	0.222	1.36546e-07
Anks1b	4.66125e-11	-2.97848	0.21	0.099	1.39837e-07
Lgr6	4.89544e-11	-1.63532	0.211	0.098	1.46863e-07
Rbms3	4.94434e-11	-10.1326	0.087	0.163	1.4833e-07
Lgr5	4.97427e-11	-6.68991	0.074	0.02	1.49228e-07
Fbxo32	5.27033e-11	2.85487	0.239	0.149	1.5811e-07
Lurap1l	5.38741e-11	-10.9432	0.214	0.087	1.61622e-07
Plin2	5.55403e-11	-4.01062	0.308	0.321	1.66621e-07
Krt79	5.7338e-11	-3.98506	0.118	0.074	1.72014e-07
Capg	6.04828e-11	-4.73696	0.218	0.235	1.81448e-07
Gm48791	6.10411e-11	-3.65573	0.416	0.107	1.83123e-07
Dhcr7	6.17569e-11	-2.24646	0.199	0.181	1.85271e-07
Asb17os	6.33249e-11	-2.97185	0.19	0.089	1.89975e-07
4930401C15Rik	6.36162e-11	-13.7884	0.124	0.063	1.90849e-07
2810407A14Rik	6.45435e-11	-6.1757	0.359	0.191	1.93631e-07
Btc	6.73342e-11	-2.48457	0.534	0.317	2.02003e-07
Bhlhe22	6.78107e-11	1.86848	0.206	0.081	2.03432e-07
Bcl2a1b	7.04162e-11	2.13528	0.052	0.033	2.11249e-07
BC051537	7.24535e-11	-1.63648	0.218	0.085	2.17361e-07
Bfsp2	7.32484e-11	-11.7551	0.322	0.101	2.19745e-07
Gm17056	7.48374e-11	-5.75818	0.348	0.152	2.24512e-07
Skint10	7.90006e-11	-16.5178	0.325	0.11	2.37002e-07
Hs3st4	8.85126e-11	-9.01599	0.178	0.134	2.65538e-07
Nell2	8.91663e-11	-3.72031	0.16	0.072	2.67499e-07
Isg15	9.63727e-11	-2.36459	0.104	0.138	2.89118e-07
4931428L18Rik	9.78329e-11	-5.13997	0.231	0.083	2.93499e-07
Clspn	9.92453e-11	-2.84259	0.186	0.24	2.97736e-07
Fgf7	1.06092e-10	-4.85743	0.076	0.023	3.18277e-07
Galntl6	1.07284e-10	-1.12028	0.312	0.094	3.21851e-07
Gm41300	1.14752e-10	11.5254	0.151	0.125	3.44256e-07
Epha4	1.23843e-10	-4.53593	0.349	0.152	3.71528e-07
Iqub	1.2449e-10	-1.01675	0.312	0.146	3.73471e-07
Gsdma	1.29298e-10	-8.6122	0.298	0.2	3.87894e-07
Cnmd	1.32021e-10	1.51893	0.128	0.074	3.96064e-07
Ppfibp2	1.3424e-10	-7.18161	0.062	0.041	4.02721e-07
Rims2	1.3759e-10	0.460071	0.422	0.274	4.12769e-07
Ly6a	1.40191e-10	7.40964	0.081	0.031	4.20574e-07
Efhd1	1.5826e-10	1.45443	0.104	0.062	4.74779e-07
Ankdd1b	1.59083e-10	-1.30407	0.131	0.012	4.77248e-07
Mpeg1	1.60353e-10	-10.8426	0.059	0.017	4.81059e-07
Pfn2	1.64338e-10	-2.06446	0.265	0.259	4.93013e-07
Atp6v0d2	1.65534e-10	9.49364	0.016	0.003	4.96603e-07
Emb	1.74395e-10	-5.41841	0.261	0.206	5.23185e-07
Dmkn	1.78782e-10	0.763949	0.048	0.012	5.36345e-07
Ephb1	1.82456e-10	-3.5929	0.279	0.115	5.47369e-07
Vav1	1.88594e-10	6.15613	0.045	0.002	5.65781e-07
Arxes2	1.99068e-10	-0.912688	0.284	0.293	5.97205e-07
Slc40a1	2.01618e-10	-2.43962	0.275	0.197	6.04855e-07
Aldh1a1	2.03569e-10	-0.899583	0.375	0.377	6.10708e-07
Smad6	2.21674e-10	-1.52685	0.313	0.315	6.65023e-07
Vegfa	2.21826e-10	-2.59084	0.425	0.374	6.65479e-07
Myrip	2.22131e-10	-8.35073	0.233	0.086	6.66394e-07
Tnnt2	2.24507e-10	11.3653	0.26	0.087	6.73521e-07
Pi15	2.36519e-10	9.87038	0.119	0.103	7.09557e-07
Igfbp3	2.37656e-10	-10.251	0.126	0.036	7.12969e-07
Mndal	2.49927e-10	-12.3991	0.094	0.076	7.4978e-07
Arhgap28	2.50269e-10	-0.810139	0.467	0.382	7.50807e-07
Lrrc32	2.51385e-10	-6.41372	0.054	0.048	7.54155e-07
Ldb2	2.62635e-10	9.41472	0.048	0.037	7.87906e-07
Akap12	2.70746e-10	-0.376237	0.301	0.24	8.12239e-07
Ptgds	3.05083e-10	-4.65785	0.162	0.115	9.15248e-07
Ablim1	3.09478e-10	-2.54374	0.357	0.341	9.28435e-07
Plaur	3.14364e-10	1.45957	0.271	0.209	9.43091e-07
1300017J02Rik	3.17266e-10	-1.61761	0.412	0.249	9.51799e-07
Gsta4	3.31499e-10	1.28755	0.267	0.22	9.94496e-07
Gm4107	3.39712e-10	-1.99065	0.316	0.133	1.01913e-06
Gm26510	3.47296e-10	-0.287771	0.28	0.163	1.04189e-06
Arhgef4	3.58558e-10	-9.02296	0.399	0.167	1.07568e-06
Adam5	3.58558e-10	-4.59839	0.304	0.101	1.07568e-06
Aqp5	3.68173e-10	0.975256	0.037	0.009	1.10452e-06
Rtn1	3.68173e-10	-13.6119	0.249	0.072	1.10452e-06
Cck	3.79195e-10	-3.0473	0.041	0.036	1.13758e-06
Abi3	3.83199e-10	3.13666	0.066	0.002	1.1496e-06
Mllt3	3.87639e-10	2.46895	0.354	0.314	1.16292e-06
Pdzrn3	3.94126e-10	1.93147	0.219	0.209	1.18238e-06
Hes1	3.94259e-10	0.272077	0.387	0.284	1.18278e-06
Syt6	3.9761e-10	15.2884	0.233	0.119	1.19283e-06
Cldn10	4.02894e-10	-4.26996	0.117	0.058	1.20868e-06
Gm32916	4.12969e-10	-4.66371	0.415	0.225	1.23891e-06
Dscaml1	4.14088e-10	-6.73933	0.19	0.122	1.24226e-06
Slc9a3r1	4.27603e-10	0.826139	0.207	0.221	1.28281e-06
Pdgfa	5.10253e-10	-3.39899	0.517	0.418	1.53076e-06
Tlnrd1	5.33776e-10	-4.4365	0.41	0.388	1.60133e-06
Cacna1c	5.34494e-10	5.84369	0.079	0.061	1.60348e-06
Fyb	5.48689e-10	-0.321153	0.353	0.229	1.64607e-06
St3gal1	5.92324e-10	-11.6949	0.252	0.182	1.77697e-06
Pcdh19	6.05372e-10	0.888408	0.26	0.105	1.81611e-06
Ptprcap	6.08015e-10	-8.89275	0.475	0.299	1.82404e-06
Stap1	6.11693e-10	-1.89231	0.161	0.052	1.83508e-06
Car12	6.15393e-10	5.52041	0.234	0.113	1.84618e-06
Lpl	6.20776e-10	-7.13113	0.446	0.348	1.86233e-06
Gm13571	6.58881e-10	-4.15482	0.478	0.229	1.97664e-06
Cd74	7.07014e-10	9.05327	0.083	0.009	2.12104e-06
Strbp	7.15084e-10	-0.846138	0.419	0.349	2.14525e-06
Csmd3	7.16757e-10	1.55657	0.355	0.097	2.15027e-06
Dclk3	7.61356e-10	-0.00466721	0.221	0.093	2.28407e-06
Defb19	7.8088e-10	-3.46462	0.06	0.064	2.34264e-06
Wwc1	7.94254e-10	-1.7252	0.42	0.295	2.38276e-06
Calcb	8.03562e-10	-13.5794	0.039	0.015	2.41069e-06
Lcp2	8.46075e-10	-1.70563	0.203	0.002	2.53823e-06
A430010J10Rik	8.59109e-10	-2.86085	0.23	0.135	2.57733e-06
1110032F04Rik	9.4246e-10	-1.37918	0.373	0.099	2.82738e-06
U90926	9.5251e-10	-13.6859	0.137	0.097	2.85753e-06
Ikzf1	9.6426e-10	8.02868	0.176	0.031	2.89278e-06
Adgrl3	1.02958e-09	-8.68761	0.189	0.073	3.08875e-06
Ifi207	1.04329e-09	-12.709	0.229	0.126	3.12988e-06
4930556N09Rik	1.07373e-09	-7.36507	0.061	0.035	3.2212e-06
Cdh5	1.21555e-09	1.49434	0.013	0.01	3.64664e-06
Mpzl2	1.2687e-09	-5.52853	0.253	0.228	3.8061e-06
Cacnb2	1.28382e-09	0.105081	0.136	0.102	3.85145e-06
Gm47015	1.29059e-09	4.61586	0.095	0.081	3.87177e-06
Gm29502	1.29144e-09	15.3559	0.21	0.031	3.87432e-06
1700027I24Rik	1.35004e-09	0.713419	0.215	0.054	4.05013e-06
Itga6	1.36476e-09	-5.10792	0.273	0.242	4.09427e-06
Acnat1	1.38326e-09	1.99167	0.226	0.097	4.14977e-06
Col25a1	1.59992e-09	-1.03026	0.457	0.243	4.79977e-06
Nrg3	1.63537e-09	-1.55356	0.398	0.127	4.9061e-06
Pde4c	1.70522e-09	-3.45786	0.284	0.135	5.11566e-06
Fbxo5	1.76468e-09	3.08133	0.107	0.177	5.29405e-06
AY036118	1.78437e-09	0.043218	0.426	0.43	5.3531e-06
Tmem45a	1.80015e-09	2.26825	0.096	0.128	5.40046e-06
Arhgap25	1.83034e-09	-10.0404	0.251	0.136	5.49102e-06
4930447C04Rik	1.88298e-09	-4.19331	0.35	0.041	5.64893e-06
Ptpro	1.88912e-09	-9.66485	0.116	0.06	5.66736e-06
Pdlim3	1.90953e-09	-11.4148	0.042	0.025	5.7286e-06
Lrrc69	1.98624e-09	-4.13016	0.405	0.208	5.95872e-06
Pgm5	2.02209e-09	-2.93802	0.431	0.161	6.06627e-06
Acsl4	2.07874e-09	-4.70487	0.301	0.294	6.23622e-06
Pira2	2.10115e-09	8.33106	0.046	0.028	6.30344e-06
Lamc2	2.22396e-09	-5.98299	0.125	0.046	6.67189e-06
Lrp1	2.29353e-09	-1.94343	0.104	0.167	6.8806e-06
Dgkk	2.38059e-09	-0.932011	0.402	0.155	7.14178e-06
Cacna2d1	2.38522e-09	-5.9067	0.482	0.375	7.15567e-06
Sprr1a	2.44938e-09	-1.60592	0.484	0.288	7.34813e-06
Mctp1	2.47007e-09	-2.46726	0.487	0.397	7.4102e-06
Kcnt2	2.5348e-09	3.37688	0.119	0.156	7.60441e-06
Nrn1	2.5595e-09	-0.578759	0.471	0.409	7.67851e-06
Ildr2	2.58527e-09	-2.51065	0.567	0.444	7.75582e-06
Lox	2.63927e-09	-0.512518	0.118	0.076	7.91782e-06
Pkib	2.6779e-09	-6.7883	0.279	0.076	8.0337e-06
Il23r	2.73555e-09	-7.82302	0.361	0.122	8.20665e-06
Lix1	2.78362e-09	-5.79691	0.187	0.113	8.35085e-06
Pbx3	3.27586e-09	2.49586	0.379	0.36	9.82758e-06
Lpp	3.34601e-09	0.37091	0.246	0.213	1.0038e-05
Insl3	3.35353e-09	-8.9655	0.036	0.009	1.00606e-05
Rab37	3.44623e-09	-13.1199	0.125	0.039	1.03387e-05
Lmo7	3.72164e-09	-6.51702	0.119	0.052	1.11649e-05
Gm50114	3.7276e-09	-3.84275	0.202	0.165	1.11828e-05
4933406B15Rik	3.82545e-09	-0.748306	0.374	0.26	1.14764e-05
Cpne8	3.8871e-09	-11.5991	0.498	0.437	1.16613e-05
8030442B05Rik	4.0805e-09	-2.98841	0.335	0.021	1.22415e-05
Cox6a2	4.32303e-09	-11.9146	0.241	0.072	1.29691e-05
Gm38505	4.44596e-09	-3.11988	0.317	0.078	1.33379e-05
Ccng1	4.51013e-09	-2.82234	0.534	0.459	1.35304e-05
Fabp7	4.81404e-09	-1.65738	0.174	0.148	1.44421e-05
Esrrb	4.97575e-09	12.7037	0.075	0.022	1.49273e-05
Phex	5.32024e-09	-6.92785	0.443	0.26	1.59607e-05
4930471L23Rik	5.61278e-09	-4.9272	0.196	0.147	1.68384e-05
4930425O10Rik	5.93782e-09	14.4263	0.231	0.048	1.78135e-05
Pdzrn4	6.19061e-09	-3.10807	0.325	0.119	1.85718e-05
Lemd1	6.27916e-09	-15.0741	0.153	0.069	1.88375e-05
Matn3	6.4376e-09	2.4057	0.131	0.023	1.93128e-05
Hbegf	6.5502e-09	6.98742	0.337	0.282	1.96506e-05
Cntn1	6.56259e-09	-3.31468	0.088	0.02	1.96878e-05
Wdr72	6.66261e-09	8.07895	0.025	0.006	1.99878e-05
Diras2	6.82829e-09	-16.3348	0.042	0.02	2.04849e-05
Gem	6.87575e-09	-1.48356	0.198	0.134	2.06272e-05
Gjb2	7.01121e-09	7.94297	0.134	0.013	2.10336e-05
Iqch	7.10444e-09	-5.32537	0.305	0.128	2.13133e-05
1700112M02Rik	7.28538e-09	-16.8206	0.181	0.13	2.18561e-05
Csf2rb	7.39841e-09	5.94283	0.072	0.01	2.21952e-05
Sema3c	7.54388e-09	0.62805	0.52	0.415	2.26316e-05
Tex14	7.62243e-09	-4.85076	0.48	0.363	2.28673e-05
Plp1	7.77461e-09	-0.758969	0.166	0.142	2.33238e-05
Map2	7.78926e-09	-1.34492	0.235	0.232	2.33678e-05
Gm12694	8.12854e-09	-5.4836	0.304	0.118	2.43856e-05
Pmp22	8.24135e-09	-6.44844	0.081	0.161	2.4724e-05
Kcnc2	8.33478e-09	-1.7017	0.531	0.346	2.50043e-05
Veph1	8.92574e-09	-0.187879	0.376	0.172	2.67772e-05
Saa3	9.07477e-09	-13.1554	0.287	0.142	2.72243e-05
Auts2	9.3889e-09	1.24344	0.351	0.286	2.81667e-05
Pid1	9.41237e-09	-4.70343	0.286	0.205	2.82371e-05
Cd28	9.78959e-09	-7.40792	0.401	0.254	2.93688e-05
Masp1	9.85387e-09	0.813203	0.572	0.434	2.95616e-05
Gm7706	1.00711e-08	-14.5748	0.226	0.014	3.02134e-05
Akr1b8	1.05755e-08	-0.187278	0.201	0.225	3.17264e-05
Vpreb3	1.11077e-08	0.815438	0.292	0.232	3.33232e-05
Nhsl2	1.15831e-08	1.08593	0.028	0.048	3.47493e-05
Pde10a	1.21232e-08	-0.794602	0.351	0.258	3.63696e-05
Neu2	1.24504e-08	-0.677188	0.209	0.083	3.73513e-05
Pcsk5	1.36436e-08	-1.33917	0.419	0.345	4.09309e-05
Piezo2	1.41322e-08	-3.23049	0.331	0.24	4.23967e-05
Arl4c	1.4268e-08	4.06668	0.194	0.101	4.2804e-05
Bcl11b	1.45882e-08	-5.58225	0.29	0.012	4.37647e-05
Grem2	1.46604e-08	-0.865361	0.477	0.352	4.39811e-05
Sh3d19	1.48421e-08	2.51925	0.334	0.312	4.45264e-05
4933425B07Rik	1.52686e-08	-9.1153	0.257	0.157	4.58058e-05
Serpinb9b	1.54815e-08	-2.29711	0.333	0.189	4.64446e-05
Fgf10	1.5601e-08	2.48677	0.16	0.035	4.68031e-05
Trank1	1.60142e-08	-2.27219	0.346	0.191	4.80425e-05
Mecom	1.60585e-08	-5.09145	0.176	0.026	4.81756e-05
Ces2a	1.67487e-08	10.6984	0.161	0.021	5.02461e-05
Gm32219	1.67487e-08	-8.02461	0.143	0.067	5.02461e-05
Grb10	1.86111e-08	6.52695	0.142	0.141	5.58334e-05
Dpp6	1.86739e-08	1.23607	0.073	0.076	5.60217e-05
Tbx4	1.88518e-08	-4.05739	0.196	0.078	5.65555e-05
Arhgef28	1.92186e-08	2.57597	0.566	0.447	5.76558e-05
Scfd2	2.05796e-08	-5.57901	0.454	0.348	6.17388e-05
Adamts19	2.07562e-08	-4.28043	0.207	0.117	6.22685e-05
Plscr2	2.13858e-08	-0.0262721	0.266	0.247	6.41574e-05
Gm11033	2.20474e-08	-0.0142012	0.234	0.171	6.61421e-05
Rnase1	2.26942e-08	-8.37822	0.325	0.175	6.80827e-05
Cmah	2.29651e-08	-4.08654	0.251	0.01	6.88953e-05
Camk1d	2.39635e-08	0.636704	0.484	0.39	7.18906e-05
Gm40293	2.46574e-08	-2.94313	0.354	0.095	7.39722e-05
Mmp16	2.53477e-08	-3.63732	0.451	0.325	7.60431e-05
4833422C13Rik	2.60251e-08	1.79223	0.161	0.089	7.80754e-05
Crispld1	2.63984e-08	-6.21014	0.024	0.007	7.91952e-05
Dgki	2.67525e-08	-3.23412	0.225	0.064	8.02576e-05
Fam126a	2.68499e-08	2.33371	0.129	0.135	8.05497e-05
Rasgef1b	2.73255e-08	-2.0431	0.273	0.174	8.19764e-05
2410006H16Rik	2.86887e-08	-5.26447	0.607	0.502	8.60662e-05
Sult2b1	2.9506e-08	-5.85789	0.435	0.196	8.85181e-05
Slc16a3	2.96578e-08	-5.16773	0.3	0.2	8.89735e-05
Notch3	2.99728e-08	-1.37076	0.28	0.129	8.99184e-05
Stxbp6	3.01998e-08	-2.22916	0.498	0.423	9.05993e-05
Adamts6	3.04376e-08	-3.24883	0.649	0.482	9.13128e-05
Unc13c	3.06587e-08	-0.436182	0.167	0.054	9.19761e-05
Bnip3	3.10307e-08	-9.17491	0.362	0.339	9.30922e-05
Gm17268	3.1616e-08	-16.4636	0.037	0.011	9.4848e-05
Gm13912	3.21345e-08	15.5826	0.156	0.039	9.64035e-05
Ncald	3.36487e-08	2.14241	0.213	0.134	0.000100946
Epdr1	3.41071e-08	-0.47521	0.422	0.385	0.000102321
Ptchd4	3.56685e-08	-3.07525	0.424	0.3	0.000107005
B630019A10Rik	3.58402e-08	-2.48417	0.294	0.172	0.000107521
Usp53	3.71428e-08	-2.25612	0.199	0.235	0.000111429
Klf4	3.73214e-08	-1.76523	0.354	0.197	0.000111964
Slc1a2	3.79645e-08	-11.2964	0.155	0.094	0.000113894
Slc14a2	4.10982e-08	-6.1685	0.234	0.169	0.000123295
9530026P05Rik	4.52848e-08	1.64744	0.267	0.204	0.000135855
Spry2	4.69469e-08	-3.66514	0.301	0.237	0.000140841
Chrm2	4.89e-08	-1.06771	0.25	0.085	0.0001467
Plxna2	4.89437e-08	-5.76895	0.302	0.242	0.000146831
Dusp2	4.95439e-08	-6.74825	0.391	0.172	0.000148632
Rps20	4.99727e-08	-3.07573	0.277	0.377	0.000149918
Myo7b	5.17858e-08	-7.21397	0.189	0.037	0.000155357
Gdf10	5.25911e-08	0.0311199	0.004	0.004	0.000157773
Galnt14	5.39817e-08	-12.6532	0.324	0.1	0.000161945
Gm47729	5.5737e-08	15.5532	0.218	0.154	0.000167211
Bhlhe40	5.77865e-08	-4.27953	0.355	0.372	0.000173359
2610307P16Rik	5.8095e-08	0.223019	0.334	0.29	0.000174285
Egfr	5.85434e-08	3.98135	0.147	0.137	0.00017563
Ano3	5.88558e-08	-2.66724	0.281	0.137	0.000176567
Cd93	5.97498e-08	7.92183	0.028	0.051	0.000179249
Igfbp4	6.24007e-08	-0.7099	0.077	0.09	0.000187202
Abcb1b	6.36464e-08	4.20238	0.172	0.155	0.000190939
Krt8	6.49162e-08	-6.48295	0.282	0.304	0.000194749
Gm32828	6.751e-08	6.2549	0.16	0.018	0.00020253
Gm12068	7.11598e-08	-17.7483	0.287	0.102	0.000213479
Muc16	7.17478e-08	-1.94818	0.029	0.008	0.000215243
Avil	7.23404e-08	0.642687	0.127	0.035	0.000217021
Arhgap32	7.31523e-08	0.571203	0.41	0.356	0.000219457
Adcy9	7.38428e-08	-0.577186	0.346	0.361	0.000221529
Pitpnc1	7.40382e-08	-7.12595	0.47	0.395	0.000222115
Gm12703	7.60417e-08	1.0572	0.422	0.237	0.000228125
Ano1	7.66012e-08	-2.94767	0.246	0.116	0.000229804
Cntnap5c	7.81206e-08	-3.85754	0.104	0.04	0.000234362
H1fx	7.8741e-08	-3.54799	0.227	0.25	0.000236223
Hmgn5	8.38551e-08	-2.28149	0.415	0.365	0.000251565
Il1rapl1	8.43715e-08	-2.90425	0.384	0.205	0.000253115
Gm9195	8.49159e-08	-9.96677	0.201	0.125	0.000254748
Erc2	8.62915e-08	-4.86372	0.516	0.337	0.000258875
Gm15286	9.82158e-08	-16.7862	0.018	0.012	0.000294647
Plagl1	9.99738e-08	-1.18243	0.201	0.217	0.000299921
Spint2	1.01437e-07	-2.19377	0.46	0.404	0.000304312
Aldh1a3	1.02058e-07	10.5293	0.114	0.084	0.000306175
Ezr	1.03491e-07	-6.61441	0.484	0.419	0.000310474
Zfp804a	1.04974e-07	-0.996373	0.669	0.488	0.000314923
Sh2d4a	1.10601e-07	-7.09835	0.194	0.138	0.000331802
Crb1	1.1202e-07	-3.1552	0.419	0.128	0.000336059
Ctnna2	1.12769e-07	-3.57617	0.11	0.082	0.000338306
Clec4a1	1.14745e-07	-6.9766	0.205	0.02	0.000344234
Rims4	1.20632e-07	2.06723	0.192	0.192	0.000361897
Olah	1.21226e-07	-0.285636	0.351	0.2	0.000363679
Tle5	1.22035e-07	-1.37113	0.307	0.39	0.000366104
Gsta2	1.36286e-07	-1.24753	0.093	0.062	0.000408857
Foxo1	1.3842e-07	-8.93499	0.362	0.357	0.00041526
Ifi209	1.38619e-07	0.0206479	0.082	0.014	0.000415858
9130230L23Rik	1.39139e-07	-2.56953	0.313	0.159	0.000417416
Cdh6	1.47836e-07	11.3388	0.261	0.067	0.000443509
Peg10	1.50707e-07	-0.618712	0.342	0.248	0.00045212
Stxbp5l	1.52621e-07	-8.47059	0.335	0.124	0.000457862
Kcnd3	1.56072e-07	7.3017	0.166	0.087	0.000468216
Gm13266	1.58642e-07	-9.8416	0.306	0.151	0.000475925
Ctcflos	1.64374e-07	-9.20364	0.201	0.092	0.000493121
Bicd1	1.66837e-07	-8.56086	0.476	0.436	0.00050051
Nlrp4e	1.71674e-07	-1.04344	0.274	0.134	0.000515022
Magi2	1.7504e-07	-4.47841	0.69	0.566	0.000525121
Resf1	1.81448e-07	-6.42942	0.328	0.316	0.000544343
Procr	1.84525e-07	-4.72424	0.292	0.218	0.000553575
Il1a	1.84894e-07	0.0607834	0.075	0.012	0.000554681
Cpn1	1.85527e-07	-11.2568	0.129	0.043	0.000556581
Gm46515	1.86162e-07	-3.26619	0.346	0.212	0.000558487
Atxn7l1	1.87921e-07	-2.1157	0.498	0.44	0.000563762
Plet1	1.95616e-07	-1.27248	0.064	0.046	0.000586847
Ifngr1	1.96899e-07	-0.325284	0.312	0.234	0.000590698
Sfrp1	2.1205e-07	4.16122	0.063	0.048	0.00063615
Wnt7b	2.2076e-07	-8.97032	0.187	0.121	0.000662279
Stra6	2.23401e-07	-5.41228	0.178	0.159	0.000670204
Gm17276	2.2518e-07	-5.84285	0.184	0.176	0.000675539
Cited2	2.26202e-07	-2.7574	0.791	0.732	0.000678605
Fhit	2.32495e-07	-2.10875	0.445	0.377	0.000697486
Slc20a1	2.51272e-07	-0.249863	0.346	0.349	0.000753815
Gm48521	2.52835e-07	-5.83541	0.366	0.25	0.000758506
Col5a2	2.5448e-07	-3.36482	0.154	0.178	0.000763441
Rad51b	2.58893e-07	1.19458	0.269	0.277	0.00077668
Cpne7	2.59331e-07	-1.91691	0.353	0.11	0.000777994
Gm47710	2.62935e-07	-2.97692	0.443	0.212	0.000788806
Gm48512	2.6338e-07	-7.01181	0.375	0.189	0.00079014
Osgin1	2.68395e-07	-2.68033	0.174	0.192	0.000805184
H2-DMb2	2.82804e-07	-4.2191	0.234	0.176	0.000848412
4930513D17Rik	3.04972e-07	-5.04173	0.4	0.2	0.000914916
Il23a	3.11272e-07	3.09524	0.475	0.215	0.000933815
Adam19	3.23435e-07	-3.00603	0.063	0.071	0.000970305
Lrrk2	3.23887e-07	-3.1134	0.21	0.196	0.000971662
Vit	3.27072e-07	3.20469	0.048	0.047	0.000981216
4930467D21Rik	3.36902e-07	-1.2903	0.21	0.068	0.00101071
Nrp1	3.37938e-07	-7.6529	0.202	0.238	0.00101382
Nts	3.47598e-07	-3.32085	0.213	0.076	0.0010428
Col12a1	3.48181e-07	-3.88281	0.312	0.227	0.00104454
Alpl	3.56828e-07	4.10741	0.166	0.1	0.00107048
A530088E08Rik	3.58223e-07	-0.0315582	0.065	0.101	0.00107467
Vstm2b	3.62842e-07	-3.60133	0.02	0.031	0.00108853
Dnah10	3.69571e-07	-3.76142	0.231	0.076	0.00110871
Pcdh7	3.74645e-07	-3.69585	0.551	0.448	0.00112393
Gm13889	3.90163e-07	-1.32419	0.44	0.299	0.00117049
Bin2	3.92663e-07	6.25977	0.204	0.044	0.00117799
Kalrn	3.98927e-07	-0.674893	0.17	0.185	0.00119678
D130043K22Rik	4.00147e-07	-3.38853	0.313	0.077	0.00120044
Agbl1	4.23433e-07	-2.03228	0.082	0.032	0.0012703
Cxcl13	4.34959e-07	5.43636	0.036	0.025	0.00130488
Kpna7	4.48148e-07	-3.79857	0.351	0.178	0.00134444
Ccnb2	4.65434e-07	-1.37931	0.06	0.155	0.0013963
9630002D21Rik	4.87779e-07	-17.1318	0.115	0.049	0.00146334
Atp1b1	4.99612e-07	-3.9452	0.648	0.541	0.00149884
Sct	5.003e-07	2.08375	0.154	0.14	0.0015009
Runx1	5.23249e-07	-3.59058	0.566	0.47	0.00156975
Serpine2	5.36941e-07	-2.60657	0.478	0.397	0.00161082
Clec4a2	5.4616e-07	0.0789044	0.008	0.022	0.00163848
Ckmt1	5.4977e-07	10.1616	0.028	0.063	0.00164931
Gjb3	5.82509e-07	14.0906	0.072	0.002	0.00174753
Ets1	5.84267e-07	-1.41451	0.324	0.239	0.0017528
1700030N03Rik	5.86993e-07	-0.137654	0.201	0.093	0.00176098
Pls3	5.91348e-07	0.0920011	0.251	0.251	0.00177404
Csf1	5.96386e-07	4.00531	0.116	0.129	0.00178916
Prr5l	5.97039e-07	-5.36923	0.202	0.102	0.00179112
Eng	6.08914e-07	5.92455	0.086	0.056	0.00182674
Rbpms	6.40653e-07	0.717022	0.144	0.18	0.00192196
Sugct	6.40828e-07	-4.48769	0.225	0.112	0.00192248
Nipal1	6.85461e-07	1.49189	0.363	0.329	0.00205638
Myh9	7.01693e-07	-1.15817	0.187	0.209	0.00210508
Lhfp	7.0437e-07	0.803478	0.039	0.072	0.00211311
Col11a1	7.07826e-07	-0.0246897	0.15	0.18	0.00212348
B3galt1	7.13042e-07	2.19805	0.232	0.122	0.00213913
Hecw1	8.28378e-07	-2.69306	0.476	0.242	0.00248513
Dab2	8.54063e-07	-2.58239	0.292	0.269	0.00256219
Ereg	8.55217e-07	-2.33815	0.166	0.099	0.00256565
Thrb	8.56142e-07	-2.54929	0.287	0.214	0.00256843
Dmc1	8.77668e-07	-2.12711	0.152	0.029	0.00263301
Slfn1	8.87429e-07	0.157367	0.21	0.047	0.00266229
Eya1	8.88626e-07	-1.80935	0.187	0.029	0.00266588
Peli2	9.13888e-07	-2.35542	0.687	0.553	0.00274166
Ncf4	9.15366e-07	-11.3171	0.073	0.032	0.0027461
Folr2	9.166e-07	-0.954851	0.082	0.056	0.0027498
Skint6	9.61836e-07	-8.34577	0.293	0.167	0.00288551
Tgfbr3	9.71973e-07	-2.18157	0.104	0.108	0.00291592
Cdkn2b	9.77737e-07	1.58237	0.054	0.039	0.00293321
Gm39317	9.8724e-07	-4.60332	0.246	0.108	0.00296172
Gcsh	9.97099e-07	-4.29065	0.534	0.422	0.0029913
Pakap	1.01112e-06	-7.49256	0.611	0.513	0.00303335
Hspb1	1.01574e-06	2.90909	0.291	0.291	0.00304722
Glra1	1.01874e-06	-1.67005	0.342	0.165	0.00305622
Adgrl2	1.03471e-06	-2.70415	0.351	0.302	0.00310414
Sidt1	1.04056e-06	-2.39282	0.228	0.125	0.00312167
Ebf1	1.0484e-06	-14.4629	0.042	0.019	0.00314519
Mertk	1.08351e-06	2.37075	0.096	0.071	0.00325053
Gm30302	1.09987e-06	-6.80327	0.17	0.134	0.00329961
Gm11099	1.10933e-06	-7.46831	0.257	0.023	0.00332798
Gm20139	1.12006e-06	-0.419354	0.275	0.098	0.00336017
Cadm1	1.12395e-06	-1.28578	0.678	0.588	0.00337186
Flnb	1.15223e-06	3.95322	0.243	0.236	0.0034567
Cited4	1.1584e-06	-2.32962	0.326	0.315	0.00347521
Unc5d	1.16088e-06	-2.51225	0.51	0.308	0.00348264
Hipk2	1.16243e-06	-1.85094	0.405	0.374	0.00348729
Tafa1	1.19737e-06	0.027917	0.298	0.161	0.00359212
D5Ertd615e	1.2115e-06	-4.32197	0.313	0.129	0.00363451
BC006965	1.23169e-06	15.1122	0.078	0.025	0.00369506
Fhl1	1.2353e-06	3.12235	0.233	0.169	0.0037059
Clic3	1.23958e-06	2.11381	0.085	0.002	0.00371875
Gm12811	1.2482e-06	-11.7791	0.195	0.048	0.00374459
Nr3c2	1.28152e-06	2.81924	0.216	0.116	0.00384456
Gimap4	1.29764e-06	-3.09106	0.223	0.018	0.00389291
Cd300a	1.3004e-06	-3.21546	0.016	0.002	0.0039012
Cd37	1.31395e-06	11.6065	0.322	0.114	0.00394185
Emp1	1.32799e-06	-2.45037	0.576	0.482	0.00398396
Arhgap29	1.35003e-06	-5.72932	0.396	0.391	0.00405009
4930544M13Rik	1.37061e-06	8.26891	0.244	0.114	0.00411182
Cyp11a1	1.38817e-06	-3.59438	0.09	0.098	0.00416451
Cst8	1.41529e-06	-9.75606	0.086	0.039	0.00424588
Gria3	1.42281e-06	0.73447	0.238	0.154	0.00426844
Tgfbr1	1.43683e-06	-6.78321	0.382	0.351	0.00431048
Gm50214	1.45212e-06	1.55414	0.253	0.097	0.00435637
Prdx2	1.47225e-06	4.57498	0.393	0.49	0.00441674
Pam	1.48869e-06	-12.9874	0.387	0.378	0.00446608
Il4ra	1.50651e-06	-2.21515	0.151	0.125	0.00451954
Mbp	1.5177e-06	-1.84455	0.398	0.386	0.00455311
Hvcn1	1.62636e-06	-7.36679	0.114	0.039	0.00487908
Rin2	1.76552e-06	-1.75291	0.23	0.316	0.00529655
Antxr2	1.78557e-06	3.30083	0.396	0.345	0.00535671
Mmp8	1.8976e-06	-0.0283827	0.046	0.04	0.00569281
Lmod1	1.90857e-06	2.03788	0.023	0.057	0.00572571
Atp8b1	1.99122e-06	-11.3517	0.013	0.023	0.00597367
AU023762	2.00166e-06	-6.64403	0.214	0.046	0.00600499
Spp1	2.02006e-06	-3.95269	0.131	0.149	0.00606018
Dnajc6	2.06488e-06	-5.91305	0.179	0.062	0.00619463
Ctla2a	2.08166e-06	-1.28583	0.195	0.076	0.00624497
C5ar1	2.10735e-06	-1.17551	0.035	0.008	0.00632204
Basp1	2.16641e-06	-0.345494	0.416	0.353	0.00649922
Plin4	2.18284e-06	-4.90323	0.085	0.023	0.00654852
Myh14	2.25153e-06	-3.63779	0.124	0.062	0.0067546
Xdh	2.31326e-06	6.77287	0.064	0.046	0.00693979
Napsa	2.32351e-06	5.22797	0.268	0.075	0.00697053
Gm12239	2.36369e-06	12.5701	0.071	0.11	0.00709108
Gm17359	2.49152e-06	0.826582	0.299	0.105	0.00747455
Cd109	2.60567e-06	-6.18183	0.22	0.118	0.007817
Gm13849	2.68569e-06	-3.80809	0.066	0.081	0.00805707
Fry	2.73469e-06	2.45368	0.084	0.041	0.00820407
Pmepa1	2.7354e-06	-0.100476	0.114	0.122	0.00820619
Thsd7a	2.88764e-06	-0.368773	0.468	0.378	0.00866292
Rasl11a	2.89658e-06	-1.63463	0.276	0.286	0.00868974
Ccl2	2.94017e-06	-12.5764	0.034	0.036	0.0088205
3425401B19Rik	2.97519e-06	-5.6469	0.176	0.049	0.00892556
Ptgs2	2.97902e-06	-2.65046	0.454	0.337	0.00893705
Grin1	2.98977e-06	-9.49119	0.213	0.082	0.0089693
Plac8	2.99438e-06	8.79133	0.022	0.057	0.00898315
Ankrd1	3.06291e-06	-0.628537	0.285	0.253	0.00918874
Nxph2	3.11529e-06	-10.0581	0.331	0.052	0.00934588
Gngt2	3.12732e-06	-7.22646	0.097	0.015	0.00938196
Catspere1	3.13375e-06	11.3211	0.09	0.109	0.00940125
Camk4	3.15636e-06	-1.59192	0.422	0.231	0.00946908
Sh3kbp1	3.16122e-06	-2.00254	0.229	0.227	0.00948367
Gm45075	3.23922e-06	-1.34711	0.295	0.038	0.00971766
Mmp14	3.44898e-06	-1.28664	0.205	0.2	0.0103469
Gja1	3.45162e-06	-4.84062	0.299	0.284	0.0103549
Ccdc146	3.66143e-06	-4.94497	0.346	0.131	0.0109843
Vcan	3.79932e-06	-3.44996	0.463	0.371	0.011398
Arid5b	3.9492e-06	-5.57931	0.362	0.313	0.0118476
Akr1c14	4.09745e-06	-3.92762	0.14	0.181	0.0122924
Gm35438.1	4.24995e-06	-3.71764	0.191	0.121	0.0127498
Far2	4.3392e-06	-4.54784	0.387	0.22	0.0130176
Agbl3	4.39896e-06	-5.1241	0.278	0.224	0.0131969
Racgap1	4.48893e-06	-1.26062	0.126	0.218	0.0134668
Robo2	4.71332e-06	-3.42821	0.481	0.334	0.0141399
Vmn2r3	4.72762e-06	-16.3665	0.105	0.03	0.0141828
Arpp21	4.81308e-06	-1.01642	0.29	0.027	0.0144392
Ppp3ca	4.81551e-06	6.40475	0.336	0.306	0.0144465
Gm31718	4.84597e-06	-5.75008	0.284	0.121	0.0145379
Rgs16	4.86311e-06	0.360907	0.087	0.049	0.0145893
Aopep	4.86678e-06	-4.44459	0.396	0.386	0.0146004
Ypel2	4.95466e-06	-5.1559	0.31	0.267	0.014864
Hmga2	4.96841e-06	-1.0558	0.26	0.177	0.0149052
Igfbp2	5.01366e-06	-2.99863	0.269	0.279	0.015041
Rassf1	5.11049e-06	-2.28504	0.477	0.414	0.0153315
Slc3a2	5.17908e-06	0.278339	0.437	0.362	0.0155372
Bhmt	5.24723e-06	-7.82961	0.051	0.026	0.0157417
Ier5l	5.28826e-06	-1.24438	0.08	0.102	0.0158648
Spata21	5.31223e-06	-3.5052	0.406	0.205	0.0159367
Ccn2	5.36048e-06	-0.768563	0.283	0.223	0.0160814
Vamp9	5.44182e-06	-2.99248	0.313	0.141	0.0163255
Vcl	5.59403e-06	-5.39435	0.193	0.195	0.0167821
Adgrg7	5.62778e-06	-9.58425	0.167	0.051	0.0168833
Fhod3	5.7345e-06	-3.72763	0.5	0.377	0.0172035
Barx1	5.93447e-06	-0.0173839	0.019	0.002	0.0178034
Egfl7	6.15337e-06	10.6986	0.223	0.143	0.0184601
Zfhx4	6.2089e-06	-2.76208	0.634	0.538	0.0186267
Ntrk3	6.22442e-06	-2.41792	0.211	0.093	0.0186732
Star	6.23374e-06	-1.72618	0.119	0.143	0.0187012
Ksr2	6.2743e-06	-6.85265	0.201	0.155	0.0188229
Cdh2	6.36728e-06	-4.75039	0.754	0.644	0.0191018
Rgs2	6.61952e-06	-1.5906	0.444	0.365	0.0198586
Rbp4	6.67575e-06	-3.38957	0.204	0.12	0.0200273
Arhgap42	6.8506e-06	-7.68658	0.313	0.279	0.0205518
Greb1	7.04904e-06	-2.84599	0.234	0.22	0.0211471
1700007F19Rik	7.07006e-06	-3.15191	0.129	0.093	0.0212102
Ly6e	7.09114e-06	-3.16462	0.198	0.277	0.0212734
Gm1968	7.09642e-06	-16.8459	0.144	0.106	0.0212893
Sorbs1	7.22068e-06	-7.58918	0.098	0.131	0.0216621
Sgcz	7.41833e-06	-5.46809	0.451	0.236	0.022255
Metrnl	7.46254e-06	-0.157142	0.507	0.453	0.0223876
G930045G22Rik	7.53305e-06	-0.0196625	0.028	0.065	0.0225992
Cyp3a57	7.55358e-06	-7.03244	0.275	0.14	0.0226607
Adap2	7.7026e-06	-2.60775	0.069	0.029	0.0231078
Zfas1	7.85249e-06	-0.482552	0.549	0.479	0.0235575
9430041J12Rik	7.95789e-06	0.137733	0.075	0.035	0.0238737
Gsdma2	7.95986e-06	-16.1833	0.077	0.192	0.0238796
Gata6	8.02099e-06	-11.8403	0.488	0.445	0.024063
Adh1	8.19496e-06	-1.63338	0.172	0.181	0.0245849
Tm4sf5	8.445e-06	-9.76157	0.033	0.011	0.025335
Shroom4	8.89475e-06	-0.818045	0.467	0.357	0.0266843
Rnf213	8.94514e-06	-9.76245	0.222	0.27	0.0268354
Kif23	9.00906e-06	-2.64799	0.089	0.186	0.0270272
Cd274	9.14718e-06	-3.21654	0.226	0.093	0.0274415
Alas1	9.42952e-06	-2.28058	0.329	0.319	0.0282886
Ryr1	9.4457e-06	-1.02826	0.151	0.05	0.0283371
Gm39185	9.53636e-06	-0.756822	0.193	0.163	0.0286091
Scarb1	9.99003e-06	-2.05198	0.308	0.266	0.0299701
Celf2	1.00537e-05	-0.644379	0.369	0.353	0.0301611
Peak1	1.05385e-05	1.41836	0.29	0.227	0.0316156
Msrb3	1.06029e-05	-12.6026	0.127	0.156	0.0318088
Cd24a	1.08195e-05	-1.6864	0.463	0.264	0.0324585
Trdn	1.14836e-05	0.181185	0.042	0.01	0.0344508
Tspan8	1.15115e-05	-2.7203	0.11	0.063	0.0345346
Ext1	1.15227e-05	-2.32396	0.818	0.741	0.0345681
Gm20125	1.2326e-05	-3.33374	0.505	0.342	0.036978
Tmem56	1.23469e-05	0.19392	0.215	0.076	0.0370407
Bdnf	1.2467e-05	-3.13966	0.266	0.201	0.037401
Sgk1	1.27351e-05	-0.0249666	0.239	0.213	0.0382053
Ccdc3	1.32431e-05	-6.32283	0.278	0.206	0.0397294
Limk2	1.35598e-05	-0.186328	0.338	0.291	0.0406794
Gm49723	1.36351e-05	-0.0563654	0.06	0.281	0.0409054
Armc2	1.42457e-05	-1.36252	0.303	0.083	0.0427371
Mdfic	1.48252e-05	-11.1923	0.296	0.291	0.0444757
Otoa	1.50366e-05	-4.23508	0.227	0.059	0.0451097
Ptprc	1.5196e-05	6.7891	0.298	0.039	0.0455881
Lmo3	1.5313e-05	-17.0136	0.093	0.138	0.0459391
Grm7	1.54272e-05	-7.55184	0.025	0.027	0.0462816
Gm5420	1.56467e-05	-12.8854	0.219	0.044	0.0469401
Fam184b	1.58161e-05	-0.270373	0.294	0.1	0.0474484
mt-Co2	1.62726e-05	-2.10581	0.334	0.411	0.0488179
Astn2	1.62882e-05	-1.62325	0.374	0.189	0.0488645

## Sheet: 3-Granulosa 2
Gene	p_val	avg_log2FC	pct.1	pct.2	p_val_adj
Tnfsf10	3.06268e-40	-3.84882	0.776	0.14	9.18803e-37
Jhy	8.20292e-40	-18.5581	0.72	0.056	2.46088e-36
P2ry14	1.04691e-34	-12.5747	0.752	0.157	3.14072e-31
1110002J07Rik	1.07695e-34	-18.1984	0.534	0.066	3.23086e-31
Vpreb3	6.57964e-33	0.848959	0.913	0.315	1.97389e-29
Sgcz	6.95199e-33	-11.1541	0.559	0.073	2.0856e-29
1700093K21Rik	2.15743e-31	-17.4659	0.764	0.238	6.47228e-28
Thrsp	2.13626e-29	-17.876	0.64	0.028	6.40877e-26
Pirb	3.1243e-29	-2.84307	0.149	0.014	9.37289e-26
4933436I20Rik	3.31874e-29	-8.41943	0.429	0.042	9.95623e-26
Ptpn6	4.11939e-28	-8.86916	0.621	0.189	1.23582e-24
H2-Eb1	5.30702e-28	-9.18133	0.789	0.325	1.59211e-24
Grap	1.11004e-26	-15.9154	0.565	0.038	3.33011e-23
Lsr	1.64987e-25	-4.05402	0.64	0.189	4.9496e-22
Gm48512	3.7326e-25	-2.92131	0.72	0.192	1.11978e-21
Rbm20	1.8617e-24	-9.04305	0.969	0.503	5.58511e-21
Fgd5	2.01383e-24	-7.04699	0.77	0.255	6.04149e-21
Tmbim7	3.45715e-24	-9.41424	0.429	0.01	1.03714e-20
Myo16	4.614e-24	-16.7738	0.366	0.021	1.3842e-20
1810062G17Rik	4.08864e-23	-4.24479	0.385	0.056	1.22659e-19
Kpna7	4.37908e-23	-13.2789	0.658	0.199	1.31372e-19
Gm41335	5.75963e-23	-12.2984	0.627	0.182	1.72789e-19
Pnoc	1.33447e-22	-19.8168	0.248	0.021	4.0034e-19
Edn1	1.77634e-22	-9.21115	0.553	0.126	5.32901e-19
Perp	2.60417e-22	-3.65986	0.217	0.087	7.81252e-19
Cd40	5.6975e-22	-15.7708	0.025	0.003	1.70925e-18
Kcnd3	8.5642e-22	-5.94589	0.323	0.028	2.56926e-18
Cybb	1.04545e-21	-12.7172	0.578	0.189	3.13634e-18
Lipc	1.19384e-21	-17.0295	0.422	0.045	3.58151e-18
Sash3	3.18796e-21	-16.9847	0.646	0.035	9.56388e-18
Togaram2	3.90912e-21	16.9126	0.093	0.017	1.17274e-17
Tubb3	4.82617e-21	-11.2973	0.385	0.129	1.44785e-17
Gm26787	5.66101e-21	0.21299	0.714	0.248	1.6983e-17
Wnt6	5.74364e-21	-1.57972	0.075	0.066	1.72309e-17
Fmn2	4.06281e-20	-17.492	0.708	0.266	1.21884e-16
Hoxc10	4.4233e-20	-5.36208	0.385	0.077	1.32699e-16
Adamts5	5.13179e-20	-11.8346	0.727	0.234	1.53954e-16
Acp5	6.47797e-20	-7.7022	0.702	0.308	1.94339e-16
Fbxo2	7.20005e-20	0.572714	0.391	0.045	2.16002e-16
Gm26737	1.14449e-19	-7.23831	0.658	0.273	3.43347e-16
Pcp4l1	1.24478e-19	-7.73132	0.714	0.273	3.73433e-16
4930524B15Rik	1.69254e-19	-17.0085	0.373	0.052	5.07763e-16
Gm6559	1.78958e-19	-4.98469	0.398	0.035	5.36874e-16
Pdzd2	1.93204e-19	-8.1401	0.441	0.175	5.79611e-16
Klhl29	4.405e-19	-18.0633	0.174	0.024	1.3215e-15
Gm12248	5.60462e-19	-5.55531	0.093	0.052	1.68139e-15
Them7	6.0861e-19	-8.51227	0.789	0.329	1.82583e-15
Ak8	2.17502e-18	-13.0032	0.522	0.01	6.52506e-15
Tyrobp	6.84892e-18	-2.34328	0.081	0.007	2.05468e-14
Krt20	1.50657e-17	-3.57585	0.677	0.178	4.51971e-14
Serpina11	1.82342e-17	6.05867	0.13	0.08	5.47027e-14
Fkbp6	2.23497e-17	-16.9928	0.683	0.273	6.70491e-14
Rhox5	2.46577e-17	0.308722	0.373	0.028	7.3973e-14
Galntl6	2.59832e-17	18.0937	0.143	0	7.79495e-14
Gm12703	2.86607e-17	-3.41785	0.46	0.066	8.5982e-14
Lrrn1	2.86607e-17	-4.8061	0.248	0.14	8.5982e-14
Gm16168	3.161e-17	0.448548	0.509	0.147	9.483e-14
Gm11444	3.37405e-17	-2.97096	0.13	0.014	1.01222e-13
Dock10	4.98419e-17	-13.9669	0.205	0.014	1.49526e-13
Ttn	5.38735e-17	-18.5997	0.286	0.059	1.6162e-13
Chrm3	6.71262e-17	-8.1918	0.273	0.105	2.01379e-13
Gm10248	7.06846e-17	8.75572	0.037	0.038	2.12054e-13
Med12l	9.20539e-17	-17.2343	0.106	0.056	2.76162e-13
Kcnb2	1.07399e-16	-3.81954	0.801	0.392	3.22196e-13
Tc2n	1.13781e-16	-16.6996	0	0.007	3.41344e-13
Gm13571	1.15991e-16	-18.8143	0.385	0.038	3.47973e-13
Tmem151a	1.93348e-16	-3.80515	0.149	0.056	5.80043e-13
Gm17745	1.98332e-16	-1.69986	0.137	0.003	5.94996e-13
Gm43691	4.86656e-16	16.7652	0.199	0	1.45997e-12
Lcp1	6.33229e-16	-12.1742	0.764	0.339	1.89969e-12
Traf1	1.25585e-15	-14.2187	0.342	0.028	3.76755e-12
Rorb	1.34434e-15	-13.7834	0.36	0.101	4.03303e-12
Hmcn2	1.51188e-15	-0.225343	0.075	0.003	4.53564e-12
Tecta	1.808e-15	-17.6314	0.435	0.168	5.424e-12
Ptpn18	2.08285e-15	-5.05161	0.478	0.077	6.24856e-12
Rims1	2.5977e-15	-11.4343	0.727	0.255	7.7931e-12
Rapgef4	2.62974e-15	-12.074	0.416	0.231	7.88922e-12
Nrg3	3.08308e-15	-17.7426	0.311	0.038	9.24924e-12
Hs3st3a1	3.25728e-15	-4.67041	0.168	0.031	9.77184e-12
Limch1	3.29729e-15	-10.065	0.472	0.182	9.89186e-12
A830018L16Rik	3.39944e-15	7.05836	0.143	0.031	1.01983e-11
Cpne5	4.55293e-15	-4.57496	0.435	0.035	1.36588e-11
Tac1	6.58738e-15	0.868278	0.062	0.003	1.97621e-11
Xlr	7.29887e-15	-15.5936	0.863	0.357	2.18966e-11
Gm5444	8.43367e-15	9.45737	0.646	0.024	2.5301e-11
Slc35f3	8.5872e-15	-17.3479	0.615	0.409	2.57616e-11
Zkscan2	8.84923e-15	-7.75047	0.789	0.371	2.65477e-11
Egfl6	9.3971e-15	6.67573	0.068	0.003	2.81913e-11
Fam189a2	1.04061e-14	-13.7938	0.584	0.21	3.12182e-11
Cc2d2b	1.4895e-14	-16.9726	0.634	0.357	4.4685e-11
Tnfrsf13c	1.91221e-14	-15.1998	0.814	0.36	5.73663e-11
Gpc5	2.77623e-14	-15.4312	0.466	0.105	8.32868e-11
Hba-a1	3.17924e-14	6.05838	0.248	0.126	9.53771e-11
Elavl2	4.57461e-14	-3.93887	0.447	0.098	1.37238e-10
Hdac9	4.71039e-14	-5.06491	0.255	0.038	1.41312e-10
Crb1	5.08224e-14	-3.89823	0.298	0.423	1.52467e-10
Sugct	5.5797e-14	-5.02156	0.851	0.444	1.67391e-10
2210407C18Rik	5.67816e-14	-0.354437	0.062	0	1.70345e-10
Grin2b	6.56795e-14	-17.4012	0.857	0.43	1.97038e-10
Fxyd4	7.95509e-14	2.91484	0.124	0.248	2.38653e-10
Itgad	8.47858e-14	-18.1972	0.478	0.091	2.54357e-10
Ppp1r1c	8.62714e-14	-7.07775	0.335	0.052	2.58814e-10
Clic6	8.98378e-14	-9.74819	0.54	0.199	2.69513e-10
A730049H05Rik	9.30098e-14	-4.31041	0.081	0.108	2.7903e-10
Gpr45	1.07454e-13	-1.78269	0.199	0.017	3.22362e-10
1700047F07Rik	1.37624e-13	0.445105	0.54	0.059	4.12871e-10
Ankrd44	1.4492e-13	0.289679	0.118	0.059	4.3476e-10
Ddx4	2.04261e-13	0.5583	0.522	0.164	6.12782e-10
4930428N03Rik	2.13792e-13	-8.63025	0.509	0.091	6.41376e-10
Tlr7	2.3022e-13	-0.0748031	0	0.01	6.90661e-10
Neu2	2.6387e-13	-18.971	0.348	0.031	7.91611e-10
Plxna2	2.65373e-13	-10.0835	0.522	0.224	7.96118e-10
Dgkb	2.77697e-13	-0.03776	0.41	0.063	8.33091e-10
Krt12	3.02339e-13	16.0697	0.174	0.059	9.07018e-10
Lox	3.29126e-13	-7.82552	0.248	0.105	9.87377e-10
Grip1os2	3.7058e-13	-18.7509	0.199	0.157	1.11174e-09
Ltb	3.87686e-13	-17.3375	0.503	0.07	1.16306e-09
Nkain3	3.96527e-13	-5.97636	0.46	0.192	1.18958e-09
6430550D23Rik	5.16469e-13	-4.29637	0.733	0.357	1.54941e-09
Rassf9	7.59528e-13	-0.736482	0.031	0.007	2.27858e-09
Stpg4	8.0749e-13	0.608207	0.186	0.042	2.42247e-09
Prtn3	8.34892e-13	-12.5393	0.565	0.108	2.50467e-09
Ncf1	1.03661e-12	10.3636	0.199	0	3.10984e-09
Ldhc	1.12633e-12	-18.48	0.876	0.371	3.37898e-09
Tnfrsf19	1.17076e-12	-2.68125	0.118	0.045	3.51228e-09
Kctd16	1.32921e-12	-3.39017	0.186	0.073	3.98763e-09
Gm35288	1.50037e-12	-18.0341	0.124	0.14	4.50112e-09
Gmfg	1.79838e-12	-7.09629	0.323	0.077	5.39515e-09
Adam2	1.97384e-12	-1.7825	0.087	0.031	5.92151e-09
Etl4	2.0175e-12	-6.56278	0.851	0.413	6.05249e-09
Flt3	2.63568e-12	-16.1759	0.385	0.003	7.90704e-09
Fgr	2.66451e-12	-19.5781	0.248	0.154	7.99354e-09
Gm4211	2.73796e-12	11.5959	0.075	0.084	8.21387e-09
Tnfrsf13b	2.85962e-12	-9.98678	0.168	0.049	8.57885e-09
Gm41609	2.92242e-12	0.722278	0.112	0.073	8.76726e-09
Dkk2	3.0854e-12	0.360785	0.236	0.129	9.25621e-09
Wwc1	3.22218e-12	-2.32963	0.242	0.199	9.66654e-09
Khdrbs2	3.70905e-12	-8.03369	0.609	0.164	1.11271e-08
Pgr	3.79009e-12	-2.04701	0.335	0.049	1.13703e-08
Gm16685	5.37816e-12	-5.72383	0.199	0.273	1.61345e-08
Eda	5.43618e-12	-0.388327	0.193	0.147	1.63085e-08
Sh3bgr	5.46541e-12	0.388053	0.683	0.297	1.63962e-08
Ch25h	5.89129e-12	5.42942	0.124	0.01	1.76739e-08
Itgae	5.92293e-12	-10.7738	0.671	0.385	1.77688e-08
A530046M15Rik	6.24858e-12	-8.86623	0.149	0.045	1.87457e-08
Sorl1	6.4869e-12	-4.28227	0.758	0.42	1.94607e-08
Stra6	7.17961e-12	-7.83965	0.578	0.311	2.15388e-08
Proc	7.69481e-12	-14.8444	0.025	0.059	2.30844e-08
Chsy3	8.60455e-12	1.99636	0.236	0.063	2.58136e-08
Tmem40	9.56854e-12	-0.417374	0.093	0.035	2.87056e-08
S100a2	1.195e-11	-13.891	0.255	0.021	3.58501e-08
Pamr1	1.26642e-11	-17.8613	0.441	0.255	3.79926e-08
Slfn2	1.28661e-11	-8.32093	0.224	0.056	3.85983e-08
Gabbr2	1.43705e-11	18.465	0.068	0.049	4.31115e-08
Nr3c2	1.50668e-11	-2.70724	0.758	0.367	4.52004e-08
Gab3	1.67345e-11	-2.16932	0.677	0.374	5.02036e-08
Mindy4b-ps	1.96827e-11	0.618076	0.503	0.157	5.90482e-08
Adamts6	2.20777e-11	-0.551069	0.658	0.297	6.62331e-08
Ptcra	2.28979e-11	0.310653	0.13	0.007	6.86937e-08
Kcnc2	2.64876e-11	-7.14424	0.87	0.441	7.94627e-08
Serpina3a	2.86315e-11	-5.97115	0.615	0.276	8.58945e-08
Gm48791	2.93832e-11	-0.234576	0.081	0	8.81497e-08
Slc22a20	2.95359e-11	-17.0172	0.602	0.294	8.86076e-08
Sidt1	3.17561e-11	1.55321	0.335	0.049	9.52683e-08
Hoxd11	3.43162e-11	-17.6201	0.571	0.248	1.02949e-07
Hs3st4	3.82426e-11	-19.4105	0.497	0.311	1.14728e-07
Rcan2	4.04713e-11	-6.72164	0.36	0.133	1.21414e-07
Ndst4	4.30477e-11	-13.5183	0.36	0.087	1.29143e-07
Gm41556	4.57844e-11	-5.73499	0.205	0.014	1.37353e-07
Rprm	4.67339e-11	-6.08153	0.658	0.273	1.40202e-07
Grid2	5.07282e-11	-18.1632	0.348	0.059	1.52185e-07
Clstn2	6.00499e-11	-7.52212	0.938	0.517	1.8015e-07
Gm45267	6.16012e-11	0.231286	0.23	0.094	1.84803e-07
Unc5c	6.19161e-11	-11.2161	0.894	0.416	1.85748e-07
Rab25	6.19161e-11	-17.9096	0.634	0.294	1.85748e-07
Fibin	6.68333e-11	-18.3946	0.379	0.119	2.005e-07
Cpeb2	6.82079e-11	-2.51293	0.23	0.08	2.04624e-07
4931403E22Rik	7.24994e-11	-18.9304	0.391	0.035	2.17498e-07
Heatr4	9.34042e-11	0.139739	0.304	0.017	2.80213e-07
Tmtc1	1.00245e-10	-7.23027	0.205	0.189	3.00736e-07
E330020D12Rik	1.00752e-10	-15.8469	0.441	0.003	3.02257e-07
9530059O14Rik	1.01262e-10	-17.2312	0.863	0.5	3.03786e-07
Dnah7a	1.02806e-10	-4.53473	0.41	0.045	3.08417e-07
Sox5os3	1.1313e-10	-4.89108	0.621	0.161	3.3939e-07
Tns4	1.17184e-10	-4.64714	0.255	0.381	3.51551e-07
Krt79	1.32853e-10	-2.51664	0.441	0.164	3.9856e-07
Plek	1.38287e-10	-12.3714	0.056	0.003	4.14862e-07
Gmpr	1.47584e-10	-3.03063	0.41	0.217	4.42751e-07
Syt17	1.69729e-10	17.4536	0.155	0.017	5.09188e-07
Dlgap2	1.784e-10	9.00542	0.093	0.157	5.352e-07
Aicda	1.91269e-10	-2.75102	0.745	0.378	5.73806e-07
Dusp2	1.94143e-10	-5.84169	0.217	0.035	5.8243e-07
Slc1a1	2.2088e-10	-18.4716	0.112	0.007	6.6264e-07
AI662270	2.26419e-10	0.393944	0.168	0.038	6.79257e-07
Tsks	2.27543e-10	-19.6227	0.689	0.325	6.82629e-07
Spata21	2.37907e-10	-10.0918	0.025	0.01	7.13722e-07
Gm13481	2.4266e-10	3.52709	0.118	0.08	7.27981e-07
Clnk	2.62617e-10	12.8072	0.255	0.052	7.87851e-07
Nppc	2.71844e-10	-2.84361	0.64	0.353	8.15532e-07
Lhfpl3	2.86987e-10	-9.20727	0.199	0.028	8.6096e-07
Epha3	2.94139e-10	8.00733	0.23	0.007	8.82418e-07
Gm45740	2.95591e-10	-2.49627	0.224	0.017	8.86772e-07
Ntn1	2.98514e-10	18.6543	0.161	0.01	8.95542e-07
Gbp2	3.07455e-10	-2.61544	0.255	0.094	9.22365e-07
Agt	3.21359e-10	-0.406304	0.652	0.357	9.64076e-07
Dio3	3.30967e-10	-6.45469	0.155	0.003	9.929e-07
Ccr9	3.35875e-10	-17.8276	0.422	0.101	1.00763e-06
Cyp26b1	3.56231e-10	-9.34164	0.652	0.336	1.06869e-06
Rian	3.92864e-10	1.33772	0.28	0.283	1.17859e-06
Aoah	4.7982e-10	0.143453	0.106	0.059	1.43946e-06
1700010J16Rik	5.26234e-10	-19.4568	0.329	0.049	1.5787e-06
Ism1	5.55078e-10	10.6576	0.124	0.073	1.66524e-06
Mt3	5.63209e-10	2.82305	0.739	0.35	1.68963e-06
Gm50395	5.63209e-10	8.54675	0.379	0.042	1.68963e-06
Oprd1	6.8338e-10	7.05285	0.335	0.059	2.05014e-06
1700016K19Rik	7.63448e-10	-18.9929	0.466	0.087	2.29034e-06
Gm7247	8.12677e-10	4.42105	0.056	0.017	2.43803e-06
Rasd1	1.01301e-09	-10.6499	0.77	0.416	3.03902e-06
Dok2	1.10387e-09	-13.8776	0.36	0.234	3.3116e-06
Atp6v0d2	1.29766e-09	-0.215243	0.466	0.234	3.89297e-06
Ankfn1	1.29766e-09	-0.107104	0.019	0	3.89297e-06
Nlgn1	1.63641e-09	-6.13622	0.205	0.035	4.90924e-06
Baiap2l1	1.65193e-09	-3.41248	0.217	0.122	4.95579e-06
Crygb	1.83238e-09	-0.0987506	0.019	0	5.49714e-06
Bcl2a1d	1.84102e-09	-19.1656	0.137	0.003	5.52306e-06
Nlrp1a	1.92967e-09	-16.0628	0.385	0.084	5.789e-06
Serpinb9b	2.36059e-09	-16.2017	0.317	0.161	7.08178e-06
Meis2	2.6038e-09	5.4149	0.161	0.108	7.81139e-06
Lnx1	2.77931e-09	-12.8717	0.72	0.378	8.33794e-06
Aard	2.84475e-09	-4.17628	0.143	0.15	8.53424e-06
Fmo4	3.00797e-09	0.10641	0.118	0.066	9.02391e-06
Fam189a1	3.00797e-09	-0.479824	0.373	0.234	9.02391e-06
D5Ertd615e	3.34668e-09	0.773553	0.13	0.052	1.00401e-05
Spin2c	3.42509e-09	-0.078784	0.776	0.371	1.02753e-05
Atp2a3	3.44098e-09	-17.8896	0.41	0.007	1.03229e-05
Arhgdib	3.62062e-09	-2.0379	0.242	0.042	1.08619e-05
Gm35167	3.70526e-09	16.3503	0.174	0.175	1.11158e-05
Spag16	4.04483e-09	-3.54062	0.205	0.003	1.21345e-05
Serpina1a	4.08228e-09	-14.2569	0.416	0.252	1.22469e-05
Skint5	4.97435e-09	-9.01455	0.776	0.462	1.4923e-05
9930111J21Rik2	5.73236e-09	-16.7839	0.143	0.15	1.71971e-05
Vwa3a	5.78494e-09	-5.83648	0.236	0.07	1.73548e-05
Cmbl	5.81141e-09	-0.668588	0.311	0.101	1.74342e-05
G530011O06Rik	5.8647e-09	-3.06037	0.28	0.052	1.75941e-05
2810407A14Rik	5.94553e-09	-13.395	0.522	0.276	1.78366e-05
Clec4a1	6.19458e-09	-8.71791	0.236	0.003	1.85837e-05
Pla2g7	7.1002e-09	-11.3008	0.019	0.007	2.13006e-05
Gm31243	7.42976e-09	-11.6536	0.565	0.133	2.22893e-05
Ctla2a	7.70406e-09	-16.7704	0.317	0.196	2.31122e-05
Egfem1	8.09737e-09	-1.18365	0.087	0.021	2.42921e-05
Stox2	9.06523e-09	0.404069	0.149	0.112	2.71957e-05
Pde11a	9.52589e-09	-1.84609	0.199	0.052	2.85777e-05
Rab44	1.01909e-08	-17.5779	0.907	0.444	3.05727e-05
Rlbp1	1.04693e-08	-18.8177	0.286	0.091	3.1408e-05
Mrgpra2b	1.24681e-08	-17.4085	0.28	0.115	3.74042e-05
Mertk	1.28068e-08	-10.0139	0.466	0.22	3.84203e-05
Ankrd31	1.30959e-08	-15.2439	0.578	0.353	3.92876e-05
Iqub	1.35112e-08	0.581498	0.398	0.136	4.05337e-05
Clec12a	1.41269e-08	14.9304	0.106	0.003	4.23807e-05
Kcnh7	1.59285e-08	0.134351	0.255	0	4.77854e-05
Luzp2	1.59993e-08	-2.25506	0.292	0.273	4.79979e-05
Gm41555	1.61419e-08	-8.92689	0.124	0.038	4.84257e-05
Spi1	1.66508e-08	-12.5077	0.578	0.339	4.99524e-05
Prl2c2	1.66508e-08	0.0211429	0.385	0.178	4.99524e-05
Hcls1	1.85166e-08	-9.37133	0.503	0.364	5.55498e-05
Car6	1.85986e-08	-13.7887	0.422	0.164	5.57957e-05
Car9	1.97842e-08	-6.76285	0.435	0.259	5.93525e-05
Il1r2	1.99594e-08	-0.158505	0	0.007	5.98782e-05
Myo1d	2.04942e-08	-1.92076	0.422	0.199	6.14827e-05
Tex21	2.1229e-08	-19.7771	0.081	0.024	6.36871e-05
Hnf4aos	2.22813e-08	-18.48	0.46	0.049	6.68439e-05
Gm46102	2.25769e-08	-17.0006	0.64	0.353	6.77308e-05
Epha7	2.30782e-08	-4.76354	0.398	0.108	6.92346e-05
Kcnip4	2.36939e-08	-3.23993	0.863	0.601	7.10818e-05
Sec1	2.46476e-08	-16.401	0.124	0.098	7.39427e-05
Plin5	2.50833e-08	-5.2117	0.354	0.164	7.52498e-05
Lhx9	2.64357e-08	-7.21067	0.037	0.024	7.9307e-05
Ccdc83	2.65515e-08	-19.7438	0.043	0.003	7.96545e-05
Armc2	2.71381e-08	-11.3316	0.323	0.182	8.14144e-05
Gm12694	2.8103e-08	-19.6846	0.242	0.017	8.43091e-05
Hecw2	2.85979e-08	-11.06	0.484	0.22	8.57936e-05
Pde1a	3.00026e-08	-0.619078	0.236	0.248	9.00079e-05
Cntn5	3.07969e-08	-6.47429	0.522	0.329	9.23906e-05
Oprm1	3.17493e-08	-15.5016	0.093	0.028	9.52478e-05
Ak1	3.25883e-08	6.69148	0.13	0.07	9.77649e-05
BC018473	3.28727e-08	-17.2086	0.398	0.266	9.86182e-05
Krt7	3.43314e-08	-5.35671	0.031	0.01	0.000102994
1700007F19Rik	3.44806e-08	-0.18238	0.118	0.119	0.000103442
Gm48277	3.60084e-08	0.131898	0.106	0.024	0.000108025
Rspo2	3.64794e-08	-18.1476	0.627	0.311	0.000109438
Nol4	3.99477e-08	1.43712	0.609	0.245	0.000119843
Gpr132	4.04686e-08	-16.9361	0.683	0.308	0.000121406
H2-Aa	4.08194e-08	5.52323	0.23	0.021	0.000122458
Col23a1	4.15301e-08	-14.505	0.472	0.276	0.00012459
Cdh10	4.64506e-08	-8.6376	0.665	0.29	0.000139352
Unc13c	4.70535e-08	-17.6816	0.807	0.441	0.00014116
M1ap	5.01833e-08	-10.5028	0.236	0.084	0.00015055
Zyg11a	5.0399e-08	-0.258419	0.72	0.332	0.000151197
Cpne8	5.35146e-08	-2.16255	0.211	0.203	0.000160544
Cst8	5.58535e-08	12.275	0.05	0.045	0.000167561
Rnase6	6.26741e-08	-0.150804	0.193	0	0.000188022
Flt1	6.32103e-08	18.8887	0.18	0.171	0.000189631
Itgb6	6.32103e-08	-9.60172	0.137	0.007	0.000189631
Dlk1	7.1806e-08	-4.02199	0.503	0.28	0.000215418
Il1rapl2	7.55524e-08	-18.5145	0.149	0.052	0.000226657
Lamc2	7.68427e-08	-2.10081	0.137	0.014	0.000230528
Asgr2	8.01626e-08	-5.51126	0.54	0.364	0.000240488
Ctse	8.15291e-08	-18.3131	0.665	0.343	0.000244587
Fbxl13	8.22208e-08	-7.11091	0.429	0.255	0.000246662
Bex2	9.77191e-08	-4.02812	0.255	0.154	0.000293157
Csmd3	9.77191e-08	-8.83785	0.292	0.035	0.000293157
Gstm2	9.81304e-08	-5.84622	0.944	0.629	0.000294391
Kcnu1	1.01482e-07	-2.15951	0.36	0.119	0.000304445
Fermt3	1.01908e-07	-3.17959	0.13	0.07	0.000305724
Hspa1b	1.04504e-07	-3.36123	0.261	0.052	0.000313513
Ano3	1.05827e-07	7.45044	0.161	0.052	0.00031748
Clvs1	1.07614e-07	-17.115	0.708	0.409	0.000322843
Grem1	1.08519e-07	2.7579	0.236	0.115	0.000325558
Cyct	1.08519e-07	0.14001	0.068	0.07	0.000325558
Eya1	1.09891e-07	-5.28748	0.267	0.017	0.000329672
Gria4	1.16028e-07	-8.92608	0.472	0.199	0.000348085
Gm16559	1.16514e-07	14.8664	0.205	0.035	0.000349542
Gm11099	1.29854e-07	-18.6933	0.193	0.01	0.000389563
4930523C07Rik	1.29854e-07	-3.96568	0.18	0.091	0.000389563
2023-09-04	1.33137e-07	5.6661	0.199	0.052	0.00039941
5430416N02Rik	1.42878e-07	-1.51701	0.143	0.129	0.000428633
Rnf165	1.45268e-07	-16.197	0.186	0.021	0.000435804
Lce1g	1.55222e-07	-0.276278	0.168	0.133	0.000465666
Cxcl5	1.56512e-07	6.65341	0.292	0.248	0.000469535
Gal	1.63117e-07	7.03069	0.46	0.322	0.000489351
Cd28	1.6447e-07	1.29495	0.081	0.052	0.00049341
Cxcl2	1.72108e-07	-15.1607	0.186	0.014	0.000516324
3830403N18Rik	1.77877e-07	-9.43945	0.118	0.031	0.000533631
Gm26885	1.83078e-07	-11.2105	0.211	0.021	0.000549234
Ect2l	1.84591e-07	-18.508	0.708	0.43	0.000553772
Gm46515	1.85352e-07	-7.63482	0.621	0.297	0.000556055
Card11	1.94723e-07	12.3043	0.205	0	0.000584168
Nhsl1	2.00399e-07	-4.52948	0.23	0.133	0.000601196
Gm26510	2.03714e-07	-10.0771	0.118	0.133	0.000611141
Veph1	2.07081e-07	0.97791	0.652	0.423	0.000621244
Pkib	2.14857e-07	-17.8116	0.534	0.392	0.000644571
Lingo2	2.23828e-07	-11.32	0.224	0.112	0.000671483
6530413G14Rik	2.34113e-07	0.0563387	0.037	0.007	0.000702339
Gm14066	2.34113e-07	0.0614242	0.137	0.045	0.000702339
Coro1a	2.3507e-07	-8.31567	0.379	0.056	0.000705211
4930447C04Rik	2.3507e-07	-18.2024	0.348	0.136	0.000705211
Tmem178	2.39914e-07	-11.8629	0.36	0.091	0.000719743
Synm	2.66698e-07	-8.61187	0.056	0.098	0.000800094
Stk32a	2.75505e-07	-1.14998	0.571	0.217	0.000826514
Slc8a3	2.85748e-07	-8.31313	0.522	0.199	0.000857244
Dpp10	2.89244e-07	-10.0878	0.516	0.301	0.000867731
Fstl4	2.91597e-07	-19.7733	0.267	0.042	0.000874791
Lrrc36	3.08595e-07	-0.353632	0.217	0.133	0.000925784
Adamts20	3.13624e-07	0.0868934	0.106	0.045	0.000940873
Nlrp4e	3.18733e-07	-0.34876	0.043	0.035	0.0009562
Plk2	3.37254e-07	-6.10791	0.255	0.171	0.00101176
Vav1	3.49705e-07	-17.1648	0.335	0.003	0.00104912
Slc24a4	3.52532e-07	-1.95392	0.453	0.031	0.00105759
A230009B12Rik	3.61144e-07	0.0183677	0.429	0.259	0.00108343
Col13a1	3.65526e-07	-10.2434	0.025	0.007	0.00109658
Prkch	4.13917e-07	0.197022	0.106	0.063	0.00124175
Angpt1	4.20594e-07	0.791397	0.068	0.021	0.00126178
Fam83b	4.22279e-07	-19.838	0.106	0.024	0.00126684
Gm32916	4.22279e-07	-7.2696	0.472	0.276	0.00126684
4930579F01Rik	4.3253e-07	-18.8489	0.273	0.063	0.00129759
Tafa4	4.50149e-07	-20.6548	0.13	0.01	0.00135045
Slc26a7	4.55569e-07	1.44473	0.863	0.476	0.00136671
Gm1968	4.72208e-07	0.0628336	0.41	0.259	0.00141662
AA467197	4.89432e-07	13.1088	0.137	0.031	0.0014683
Mdga2	5.03246e-07	-18.3103	0.41	0.077	0.00150974
Slc44a4	5.0525e-07	0.632081	0.292	0.203	0.00151575
Rasgrf2	5.13343e-07	-10.0723	0.292	0.091	0.00154003
Cd247	5.13343e-07	13.7411	0.193	0.017	0.00154003
Gm44577	5.36247e-07	-7.10015	0.199	0.007	0.00160874
Btg2	5.46981e-07	-5.49463	0.236	0.213	0.00164094
Gxylt2	5.64588e-07	-1.91631	0.211	0.126	0.00169376
Otof	6.13444e-07	-17.0597	0.447	0.105	0.00184033
Mmp13	6.40637e-07	-5.02709	0.155	0.031	0.00192191
Smarca1	6.66362e-07	1.10521	0.366	0.238	0.00199909
Slc25a30	7.04057e-07	1.2565	0.18	0.129	0.00211217
Gm26740	7.29365e-07	0.842723	0.199	0.035	0.00218809
Retn	7.55548e-07	-10.6357	0.099	0.049	0.00226664
Pard6b	8.62878e-07	-4.21371	0.267	0.077	0.00258863
Gm13889	9.04153e-07	9.55245	0.037	0.031	0.00271246
Gimap6	9.3272e-07	-11.8676	0.242	0.143	0.00279816
B4galnt3	9.81002e-07	9.50649	0.398	0.028	0.00294301
Kcnq1	1.00409e-06	-9.62313	0.298	0.199	0.00301227
Socs3	1.0277e-06	-2.72805	0.491	0.28	0.0030831
Insyn2b	1.07653e-06	9.30518	0.155	0.056	0.0032296
Txlnb	1.11032e-06	-5.60675	0.602	0.294	0.00333096
Malrd1	1.12759e-06	-19.5088	0.304	0.178	0.00338278
Cdc20b	1.15399e-06	-2.0426	0.484	0.066	0.00346198
Nlrp3	1.16292e-06	10.4932	0.143	0.003	0.00348877
Sfta2	1.18098e-06	0.0882438	0.099	0.077	0.00354295
Plscr2	1.20858e-06	2.43068	0.516	0.294	0.00362574
Gm5105	1.23205e-06	0.0865064	0.075	0.052	0.00369616
Thsd7b	1.27052e-06	-0.931698	0.224	0.318	0.00381157
Epsti1	1.34064e-06	0.425626	0.261	0.077	0.00402192
Ntrk3	1.35096e-06	4.54683	0.335	0.073	0.00405287
Dlg2	1.38766e-06	-9.19858	0.211	0.108	0.00416299
C1qtnf7	1.39833e-06	-0.833312	0.801	0.476	0.00419498
Plin2	1.49791e-06	-1.28636	0.429	0.311	0.00449373
Cdh13	1.51516e-06	1.18111	0.696	0.5	0.00454547
Tmem116	1.55023e-06	-6.60053	0.466	0.231	0.00465068
Rasgrp3	1.55615e-06	-0.625306	0.205	0.136	0.00466844
Tgfbi	1.69846e-06	-1.7626	0.031	0.08	0.00509538
Sv2c	1.71792e-06	-10.3658	0.292	0.059	0.00515376
Hist1h2bc	1.79112e-06	-0.0201667	0.248	0.168	0.00537337
Gm20629	1.79112e-06	-6.80739	0.503	0.276	0.00537337
Calca	1.81848e-06	10.4582	0.149	0.126	0.00545544
Ms4a1	2.00633e-06	0.0305855	0.534	0.129	0.00601898
Scd3	2.12304e-06	-0.328681	0.106	0.129	0.00636911
Pth2r	2.15524e-06	-4.58059	0.112	0.042	0.00646573
1700016F12Rik	2.18792e-06	0.117469	0.273	0.231	0.00656376
Atcay	2.26319e-06	-5.29718	0.242	0.014	0.00678957
Pcdh17	2.33218e-06	-12.2899	0.211	0.028	0.00699653
Sfrp4	2.47626e-06	-6.60438	0.186	0.161	0.00742878
Tenm3	2.58023e-06	-5.5071	0.224	0.129	0.0077407
Prune2	2.67838e-06	-2.72735	0.23	0.143	0.00803515
Spock3	2.72879e-06	-7.64618	0.559	0.329	0.00818637
Celf5	2.72879e-06	-0.0235708	0.012	0	0.00818637
Sowaha	2.73898e-06	-0.0747513	0	0.133	0.00821694
4930556N09Rik	2.74921e-06	0.1473	0.006	0	0.00824762
Lpxn	2.83235e-06	3.16985	0.155	0.003	0.00849705
Fer1l6	2.83235e-06	-17.7658	0.248	0.056	0.00849705
Stap1	2.84291e-06	12.2982	0.429	0.308	0.00852873
Gata3	2.90707e-06	1.23733	0.149	0.017	0.00872122
Nrg1	2.9179e-06	-11.3613	0.857	0.577	0.00875371
Lmcd1	2.92877e-06	13.8859	0.075	0.091	0.00878631
Ppp1r42	3.0509e-06	-21.726	0.056	0.007	0.00915269
Spef2	3.14277e-06	-1.54317	0.739	0.486	0.00942831
Caln1	3.16615e-06	1.49162	0.286	0.129	0.00949845
Trf	3.21341e-06	-7.753	0.354	0.171	0.00964023
Adamts19	3.23729e-06	-1.69915	0.789	0.43	0.00971188
Fam155a	3.37172e-06	-19.8398	0.099	0.122	0.0101152
Tnfrsf18	3.39673e-06	-17.4968	0.236	0.073	0.0101902
Gm20125	3.48568e-06	-9.00074	0.174	0.171	0.010457
Slc6a4	3.68385e-06	-0.154286	0.224	0.073	0.0110516
Rgs20	3.8079e-06	-10.1244	0.149	0.066	0.0114237
Man1a	3.85013e-06	-6.13004	0.72	0.416	0.0115504
Tmem72	3.90713e-06	-0.125425	0.112	0.28	0.0117214
Ptgds	4.05321e-06	-4.48127	0.391	0.161	0.0121596
Ifit1	4.14335e-06	-11.6252	0.211	0.101	0.0124301
Ppbp	4.25095e-06	-0.0836157	0.037	0.031	0.0127528
Itgal	4.26654e-06	0.177972	0.143	0	0.0127996
Csnka2ip	4.28218e-06	10.6284	0.447	0.049	0.0128465
Sulf1	4.39322e-06	3.86752	0.217	0.094	0.0131797
Snhg11	4.42545e-06	1.8336	0.41	0.15	0.0132764
Gm33056	4.42545e-06	-20.0485	0.031	0.14	0.0132764
Lrrc3b	4.4906e-06	-18.1152	0.503	0.157	0.0134718
Ggct	4.52351e-06	0.501886	0.174	0.101	0.0135705
Cpa6	4.62365e-06	0.0487761	0.068	0.003	0.0138709
Was	4.64054e-06	-18.4978	0.23	0.01	0.0139216
Zmat4	4.77784e-06	11.0453	0.143	0.056	0.0143335
Lat	5.15702e-06	0.497387	0.118	0.003	0.015471
Serpinb6b	5.25145e-06	-11.2913	0.534	0.346	0.0157544
D130043K22Rik	5.30891e-06	-9.0591	0.261	0.098	0.0159267
9630002D21Rik	5.36697e-06	-0.0668592	0.174	0.017	0.0161009
Tafa1	5.40601e-06	0.66117	0.037	0.028	0.016218
Gimap5	5.52477e-06	10.9535	0.062	0.122	0.0165743
Dppa5a	5.70761e-06	-0.0467051	0.006	0.066	0.0171228
Nebl	6.33698e-06	-2.96416	0.28	0.059	0.0190109
Lrrc4c	6.38275e-06	-7.84329	0.056	0.091	0.0191482
Lgalsl	6.49856e-06	-1.73757	0.261	0.259	0.0194957
Gm31517	6.54545e-06	-17.4515	0.329	0.192	0.0196363
Srgap1	6.68805e-06	-3.05541	0.304	0.29	0.0200642
4930513D17Rik	6.76046e-06	-4.41497	0.547	0.336	0.0202814
Gm20468	6.80915e-06	-11.0813	0.155	0.038	0.0204275
Mmp12	7.71753e-06	-10.851	0.13	0.014	0.0231526
Ciita	8.1124e-06	0.234411	0.025	0.021	0.0243372
Ddit3	8.317e-06	-0.95092	0.255	0.129	0.024951
Tub	8.317e-06	-19.1668	0.273	0.22	0.024951
Gm32884	8.46616e-06	0.101291	0.062	0.021	0.0253985
Metrnl	8.52653e-06	-3.85989	0.193	0.231	0.0255796
Gm15218	9.25109e-06	-17.2143	0.236	0.077	0.0277533
Pde2a	9.25109e-06	11.1761	0.18	0.007	0.0277533
Gm50046	9.58414e-06	-16.0208	0.124	0.287	0.0287524
Il2rb	9.61807e-06	0.10771	0.087	0.08	0.0288542
Adm	9.72054e-06	2.41898	0.081	0.077	0.0291616
Slc9a9	1.04676e-05	-3.99093	0.149	0.031	0.0314028
Krt8	1.05045e-05	-1.06251	0.242	0.231	0.0315136
Nfam1	1.06534e-05	-0.0570662	0.075	0.066	0.0319602
Urah	1.07286e-05	17.2111	0.354	0.028	0.0321858
Snhg9	1.08805e-05	-1.18037	0.329	0.171	0.0326415
Pkd1l3	1.09188e-05	17.7113	0.062	0.024	0.0327564
Rab26os	1.12299e-05	-2.09915	0.224	0.248	0.0336896
Pkp1	1.16306e-05	-0.190324	0	0.01	0.0348917
Gm2164	1.18775e-05	0.399622	0.006	0.014	0.0356325
C1qb	1.21719e-05	-0.500863	0.012	0.007	0.0365158
Kazald1	1.27373e-05	-0.190816	0.23	0.213	0.0382119
St6galnac3	1.28265e-05	-14.9474	0.087	0.038	0.0384794
Sema3a	1.28713e-05	-1.30049	0.36	0.21	0.0386139
Slit1	1.29162e-05	-21.3641	0.031	0.038	0.0387487
Tll1	1.31433e-05	-7.29276	0.826	0.615	0.0394299
Gm29683	1.31433e-05	-9.70835	0.019	0.014	0.0394299
Laptm5	1.35145e-05	-10.6451	0.602	0.339	0.0405435
Ina	1.35145e-05	-18.6632	0.087	0.014	0.0405435
Gm38505	1.41883e-05	-19.3016	0.236	0.021	0.042565
Ikzf3	1.45371e-05	-15.4056	0.267	0.073	0.0436114
Diras2	1.46383e-05	-19.7988	0.043	0.157	0.0439149
Mrgpra9	1.48426e-05	-0.233744	0.174	0	0.0445279
Hs3st5	1.49976e-05	-9.8052	0.031	0.014	0.0449929
Prr16	1.52067e-05	0.405696	0.82	0.444	0.0456202
Rsad2	1.57417e-05	-6.10388	0.652	0.455	0.0472252
Mmel1	1.62946e-05	-5.67513	0.012	0.01	0.0488839
Srgn	1.64074e-05	-1.47816	0.155	0.15	0.0492222

## Sheet: 4-Luteal 1
Gene	p_val	avg_log2FC	pct.1	pct.2	p_val_adj
Csn3	0	-8.88327	0.506	0.109	0
1700016K19Rik	1.98908e-271	-16.2387	0.323	0.07	5.96724e-268
Slc28a1	6.21046e-266	-1.86053	0.327	0.164	1.86314e-262
Was	2.0343e-251	-14.9917	0.316	0.102	6.10291e-248
Akr1b7	1.20537e-246	-3.35307	0.464	0.171	3.6161e-243
Col13a1	1.209e-240	-2.18718	0.34	0.159	3.62699e-237
Ptcra	4.8381e-238	-5.98725	0.364	0.141	1.45143e-234
Pde2a	1.48673e-233	0.0960628	0.297	0.117	4.46019e-230
Cdh10	3.4177e-229	-4.60534	0.302	0.106	1.02531e-225
Cldn5	1.35074e-226	-2.7041	0.274	0.124	4.05223e-223
Nckap1l	1.71345e-225	-5.90445	0.104	0.036	5.14035e-222
Gimap4	6.05008e-221	0.344207	0.307	0.102	1.81502e-217
Gm45670	8.48011e-211	-7.9121	0.283	0.107	2.54403e-207
Hhex	3.17178e-208	0.355097	0.31	0.119	9.51533e-205
Kcnh7	2.08251e-206	-2.73863	0.188	0.047	6.24752e-203
Spi1	1.44372e-201	-9.82738	0.32	0.116	4.33117e-198
Notch3	2.97371e-188	1.95727	0.343	0.136	8.92113e-185
Pkib	1.68913e-187	-10.0859	0.234	0.071	5.06738e-184
Ndufa4l2	1.05471e-186	-3.41214	0.399	0.173	3.16412e-183
Plac1	1.27257e-184	-5.97455	0.271	0.116	3.8177e-181
A330076C08Rik	3.77259e-179	-2.28805	0.042	0.026	1.13178e-175
Ctla2b	1.9026e-178	-9.99285	0.177	0.045	5.7078e-175
Rubcnl	4.81298e-178	-15.148	0.346	0.042	1.44389e-174
Akap6	5.86589e-173	-2.17808	0.309	0.107	1.75977e-169
Cd5	5.08292e-172	-14.0987	0.221	0.022	1.52488e-168
Gm29282	1.41569e-171	-9.23138	0.129	0.023	4.24708e-168
Tsks	2.22224e-169	-6.8341	0.235	0.087	6.66673e-166
Klhl6	1.18975e-168	-1.27677	0.252	0.045	3.56924e-165
Icos	3.19891e-165	-14.0118	0.409	0.054	9.59672e-162
BC018473	1.05117e-161	-2.79606	0.451	0.139	3.15352e-158
Gm16168	1.02829e-160	-6.56088	0.172	0.042	3.08486e-157
Aqp1	1.26627e-159	-5.70754	0.251	0.092	3.79882e-156
Gm42303	2.45655e-159	-0.463729	0.472	0.206	7.36964e-156
Lilr4b	1.66068e-158	-2.27457	0.17	0.033	4.98203e-155
Hephl1	3.30647e-158	-1.77651	0.351	0.19	9.91941e-155
H2-Eb1	2.45181e-156	1.17184	0.409	0.143	7.35544e-153
4933436I20Rik	2.36019e-150	-3.10693	0.099	0.042	7.08057e-147
Pax5	1.26014e-149	-6.08126	0.462	0.103	3.78042e-146
Tnfrsf18	1.23142e-148	-11.0014	0.326	0.053	3.69426e-145
Cib4	2.38528e-148	-2.17095	0.438	0.171	7.15585e-145
Tubb3	5.55883e-148	-6.68791	0.172	0.17	1.66765e-144
Ly6m	1.05467e-146	-2.80091	0.119	0.043	3.16401e-143
Myo5b	4.85868e-146	-4.10783	0.299	0.143	1.4576e-142
Ackr3	7.22453e-146	-5.6721	0.244	0.113	2.16736e-142
Agt	1.49192e-145	-4.46432	0.481	0.224	4.47577e-142
Gm45740	1.40205e-144	-0.278286	0.198	0.083	4.20615e-141
Stra6	1.66099e-144	-9.61194	0.392	0.226	4.98296e-141
Gm9934	4.77805e-141	-4.45324	0.302	0.085	1.43341e-137
Nlrp1a	5.18593e-140	-7.71261	0.191	0.06	1.55578e-136
Lcp2	1.07853e-139	-10.0465	0.291	0.019	3.2356e-136
Ankrd44	1.53988e-138	2.12435	0.262	0.142	4.61964e-135
Ptgds	1.57632e-136	-2.10959	0.48	0.183	4.72897e-133
Lcp1	1.07347e-135	-9.57292	0.135	0.04	3.22041e-132
Cd84	1.88902e-134	-7.41574	0.133	0.043	5.66705e-131
9430041J12Rik	3.44795e-134	-4.78285	0.118	0.046	1.03438e-130
Sncg	1.55953e-133	2.11594	0.227	0.058	4.6786e-130
Ablim3	2.51661e-133	-2.02783	0.425	0.211	7.54983e-130
Ntn1	7.03439e-133	-4.86324	0.21	0.089	2.11032e-129
Gm45833	1.31297e-132	-11.6453	0.223	0.078	3.9389e-129
Stpg4	4.61721e-132	-0.888546	0.146	0.062	1.38516e-128
Lemd1	2.27262e-131	-7.07608	0.353	0.09	6.81787e-128
Gm1715	1.34383e-129	-0.794038	0.134	0.035	4.03148e-126
Ncf2	1.94121e-128	-6.85795	0.237	0.081	5.82364e-125
Gm9947	7.39014e-128	-0.658172	0.28	0.086	2.21704e-124
Sorl1	2.17165e-126	-4.48209	0.448	0.192	6.51495e-123
Gimap5	5.05974e-126	-7.97197	0.351	0.121	1.51792e-122
Bcl2a1a	5.09338e-126	-16.9707	0.099	0.043	1.52801e-122
Hcst	5.81129e-125	-7.50817	0.424	0.002	1.74339e-121
Il10ra	1.24966e-124	-6.31125	0.438	0.133	3.74899e-121
Ccr2	2.39934e-123	-15.2158	0.418	0	7.19801e-120
Il2rg	3.2034e-123	-5.8937	0.279	0.025	9.61021e-120
Folr1	1.08268e-122	-1.11361	0.228	0.162	3.24803e-119
Trf	1.62012e-122	-1.11207	0.329	0.124	4.86036e-119
Plin1	2.09476e-122	6.17149	0.224	0.077	6.28427e-119
Itgb7	2.86218e-122	-4.34962	0.411	0.078	8.58655e-119
Ifitm1	4.01968e-122	-6.7328	0.081	0.045	1.2059e-118
Samd12	9.30741e-122	-5.03116	0.364	0.176	2.79222e-118
Ly86	9.36955e-121	-6.5011	0.085	0.035	2.81086e-117
Tmed6	2.07749e-120	-4.41793	0.209	0.108	6.23246e-117
Morc1	2.89835e-120	-6.76528	0.178	0.07	8.69505e-117
Gpr156	2.39803e-119	-4.37764	0.171	0.04	7.19408e-116
Gsta3	3.17174e-119	-1.52672	0.108	0.086	9.51521e-116
Wt1os	1.6032e-118	-0.743397	0.107	0.142	4.80961e-115
Asb17os	3.22804e-118	-0.907914	0.049	0.034	9.68411e-115
Ripor2	5.4936e-118	-8.49919	0.171	0.053	1.64808e-114
Grap	4.86247e-117	-6.37757	0.205	0.013	1.45874e-113
Nrg3	1.53991e-116	-3.20863	0.337	0.08	4.61974e-113
Tmtc1	1.20599e-115	-0.344144	0.147	0.118	3.61796e-112
Cfap206	2.04464e-115	-4.67497	0.307	0.088	6.13392e-112
Hmcn2	4.58316e-115	-1.78451	0.169	0.071	1.37495e-111
Socs3	3.28788e-114	-5.26379	0.246	0.2	9.86365e-111
Gm5127	9.2379e-114	-13.4531	0.384	0.046	2.77137e-110
Gm4211	9.95053e-114	-3.28051	0.335	0.093	2.98516e-110
Sash3	1.33614e-113	0.223027	0.321	0.007	4.00841e-110
Nppc	1.59381e-113	-5.11298	0.323	0.122	4.78143e-110
Itgal	1.59381e-113	-3.33716	0.196	0	4.78143e-110
1700016F12Rik	2.77796e-113	-4.7141	0.308	0.239	8.33387e-110
Slfn2	8.37644e-113	-3.84903	0.42	0.143	2.51293e-109
Cntnap2	9.35687e-113	-10.3447	0.183	0.116	2.80706e-109
Flt1	9.54577e-113	-0.529991	0.212	0.12	2.86373e-109
Gm46323	1.59843e-112	-4.59807	0.287	0.105	4.7953e-109
Cytip	2.49664e-112	-2.38917	0.153	0.03	7.48991e-109
Trdc	6.1748e-112	-6.40719	0.349	0.067	1.85244e-108
Ptpn18	7.70495e-110	0.690772	0.335	0.11	2.31148e-106
Perp	1.59715e-109	-11.3376	0.136	0.088	4.79146e-106
9930111J21Rik2	7.44984e-109	-7.80462	0.075	0.011	2.23495e-105
St6galnac3	1.62618e-108	-11.9245	0.049	0.021	4.87854e-105
P2ry14	1.91172e-108	-4.33543	0.21	0.097	5.73515e-105
Dcaf12l1	2.29106e-108	-10.4851	0.145	0.081	6.87318e-105
Cd274	6.14512e-108	-6.26203	0.396	0.167	1.84354e-104
Pacrg	6.82966e-108	-6.71478	0.384	0.166	2.0489e-104
Gm26510	5.00432e-107	-5.45341	0.22	0.066	1.5013e-103
Dock2	1.50713e-106	3.64621	0.366	0.089	4.52138e-103
Nkain3	1.6073e-106	-5.27161	0.269	0.128	4.82189e-103
Tdrd9	2.32756e-106	-3.41048	0.44	0.157	6.98269e-103
Gm28694	2.72861e-106	-3.90853	0.36	0.144	8.18584e-103
Otulinl	6.20841e-106	-0.352403	0.181	0.05	1.86252e-102
AC103362.1	3.61732e-105	-3.602	0.263	0.132	1.08519e-101
Tub	3.6445e-105	1.58295	0.137	0.065	1.09335e-101
9130230L23Rik	3.90189e-105	4.19091	0.343	0.135	1.17057e-101
Prkcq	4.68852e-105	-6.11404	0.373	0.071	1.40656e-101
Inpp5d	7.86415e-105	-11.1401	0.291	0.058	2.35924e-101
Chst3	1.24545e-104	2.73613	0.046	0.015	3.73635e-101
Ctnna3	3.58073e-104	-3.08875	0.247	0.09	1.07422e-100
Gm32004	1.94625e-103	-4.7256	0.15	0.076	5.83876e-100
Gm30382	5.33777e-103	-4.22135	0.04	0.013	1.60133e-99
Gja4	4.67162e-102	-5.56248	0.271	0.133	1.40148e-98
Gm9750	8.43553e-102	-3.69436	0.316	0.104	2.53066e-98
Pdcd1	1.15901e-101	-3.64397	0.427	0.121	3.47702e-98
Aldh1l1	1.52593e-101	0.10725	0.45	0.204	4.5778e-98
C78859	1.59704e-101	-2.2596	0.283	0.119	4.79111e-98
Gm26885	2.26064e-101	-4.23186	0.21	0.063	6.78192e-98
H2-DMb2	2.759e-101	-10.3588	0.413	0.178	8.27699e-98
Hspa1a	1.72848e-100	-0.0730024	0.425	0.183	5.18544e-97
Cmya5	5.10032e-100	-5.66453	0.394	0.156	1.5301e-96
Ciita	1.20446e-99	-3.3453	0.182	0.073	3.61338e-96
C630028M04Rik	1.89221e-99	8.89209	0.001	0.001	5.67664e-96
Snx20	2.04819e-99	-9.20718	0.126	0.058	6.14456e-96
4931403E22Rik	7.05031e-99	-1.72712	0.43	0.161	2.11509e-95
Pard6b	2.32039e-98	-3.07123	0.149	0.068	6.96116e-95
Hp	3.59134e-98	-0.386285	0.448	0.197	1.0774e-94
Itk	4.19871e-98	-4.06502	0.542	0.201	1.25961e-94
Gimap6	5.98714e-98	-1.79047	0.266	0.048	1.79614e-94
Lsp1	6.02049e-98	-1.07261	0.038	0.032	1.80615e-94
Tpte	1.96036e-97	0.280705	0.066	0.015	5.88107e-94
Gm29266	1.23633e-96	-3.79941	0.23	0.144	3.709e-93
Jaml	1.28395e-96	-9.61138	0.04	0.015	3.85185e-93
Atcay	1.62892e-96	-5.61099	0.156	0.04	4.88677e-93
AA467197	1.8614e-96	-3.72654	0.285	0.131	5.58421e-93
Rsad2	3.44667e-96	-3.46104	0.462	0.22	1.034e-92
Edil3	4.97891e-96	-1.7286	0.482	0.206	1.49367e-92
Galnt13	8.01417e-96	-3.54938	0.245	0.127	2.40425e-92
Ptpn6	1.13641e-95	-6.40008	0.24	0.118	3.40923e-92
Unc5c	1.71116e-95	-4.48436	0.328	0.137	5.13347e-92
Gm47200	1.76404e-95	0.736924	0.198	0.103	5.29211e-92
Grip1	9.79814e-95	-7.69713	0.17	0.12	2.93944e-91
Cacnb4	1.12069e-94	-4.29185	0.213	0.101	3.36208e-91
Laptm5	2.83095e-94	-7.39909	0.315	0.05	8.49284e-91
Nr3c2	3.65487e-94	-3.35828	0.399	0.182	1.09646e-90
Il7r	4.18547e-94	-5.00111	0.388	0.093	1.25564e-90
Tnfrsf13b	7.68029e-94	-9.6042	0.395	0.109	2.30409e-90
Cd38	7.80868e-94	-1.77285	0.065	0.035	2.3426e-90
A330040F15Rik	1.06694e-93	-0.54191	0.121	0.024	3.20082e-90
Fam3b	1.4355e-93	-2.37856	0.099	0.202	4.3065e-90
Stard5	2.68713e-93	-9.20679	0.303	0.224	8.06138e-90
Lst1	5.53048e-93	-0.424565	0.23	0.107	1.65915e-89
Gm13010	1.40181e-92	-0.122383	0.228	0.092	4.20543e-89
Wnt6	1.59827e-92	-4.20562	0.065	0.04	4.79481e-89
Nckap5	3.63971e-92	2.13713	0.365	0.191	1.09191e-88
Gpr183	5.09843e-92	-6.47038	0.319	0.042	1.52953e-88
Mgll	7.92477e-92	-2.45669	0.439	0.216	2.37743e-88
Cacna2d3	2.42601e-91	-6.34553	0.266	0.083	7.27803e-88
Fam107b	3.87823e-91	-1.63584	0.15	0.08	1.16347e-87
Far2	4.19585e-91	-5.06231	0.368	0.172	1.25876e-87
S100g	4.76602e-91	7.55935	0.107	0.047	1.4298e-87
Atp2a3	6.5843e-91	-4.41118	0.387	0.099	1.97529e-87
Tmem171	6.94974e-91	-0.377033	0.411	0.219	2.08492e-87
Pkp3	1.57476e-89	-10.6684	0.18	0.031	4.72429e-86
Platr21	3.22349e-89	-1.5808	0.244	0.041	9.67048e-86
Edn1	4.44205e-89	-6.57313	0.239	0.113	1.33262e-85
Serpina3a	4.79767e-89	-3.20062	0.248	0.106	1.4393e-85
AW112010	4.80402e-89	-7.66823	0.288	0.002	1.44121e-85
Fam83b	1.0133e-88	-5.76525	0.329	0.144	3.03991e-85
Irf8	1.0333e-88	-5.00112	0.086	0.034	3.09991e-85
Bpifb6	3.67654e-88	-0.316655	0.426	0.183	1.10296e-84
Hal	5.2366e-88	-3.97314	0.313	0.142	1.57098e-84
Lax1	6.22431e-88	-13.0451	0.34	0.003	1.86729e-84
Pld4	6.67694e-88	-9.75617	0.156	0.034	2.00308e-84
Arhgap45	1.10864e-87	-3.79975	0.209	0.02	3.32593e-84
Cd72	1.2343e-87	-6.52843	0.267	0.047	3.70291e-84
Il2rb	1.85802e-87	-7.92974	0.502	0.207	5.57407e-84
8430426J06Rik	2.43201e-87	-1.67933	0.235	0.075	7.29603e-84
Trem2	2.60278e-87	-8.0384	0.146	0.063	7.80834e-84
Gngt2	2.73275e-87	-13.474	0.091	0.046	8.19825e-84
Hc	2.99355e-87	-5.80277	0.044	0.028	8.98065e-84
Cd180	3.41767e-87	-7.65336	0.248	0.077	1.0253e-83
Gdf10	5.33512e-87	-15.3866	0.056	0.031	1.60054e-83
Gm38407	2.44538e-86	-9.53449	0.184	0.068	7.33614e-83
Baiap2l1	6.48577e-86	-4.15886	0.182	0.136	1.94573e-82
B630019A10Rik	2.13992e-85	-4.99734	0.375	0.145	6.41977e-82
C1qtnf7	3.43505e-85	-4.88599	0.032	0.036	1.03051e-81
Gmpr	4.27312e-85	-0.257607	0.212	0.167	1.28193e-81
Ddx4	4.65734e-85	-0.782691	0.144	0.056	1.3972e-81
Gm15286	1.55795e-84	-1.47093	0.032	0.005	4.67386e-81
Sla	2.35256e-84	3.47993	0.252	0	7.05767e-81
Gpr137c	3.5281e-84	2.25455	0.254	0.084	1.05843e-80
Gal	3.78227e-83	-1.56632	0.313	0.155	1.13468e-79
Hvcn1	5.83138e-83	-9.6891	0.17	0.064	1.74941e-79
Haao	1.18579e-82	-5.09695	0.31	0.075	3.55736e-79
Rarres2	1.25383e-82	-7.80764	0.064	0.06	3.76148e-79
Cox6a2	1.74404e-82	-9.46946	0.242	0.084	5.23213e-79
Cd52	2.79702e-82	-0.195705	0.433	0.098	8.39106e-79
Kdr	3.07438e-82	-2.95098	0.255	0.114	9.22315e-79
Iqch	3.62093e-82	0.55973	0.43	0.165	1.08628e-78
Sema6a	3.7009e-82	-4.11098	0.233	0.097	1.11027e-78
Cd22	3.8593e-82	-0.0375742	0.107	0.035	1.15779e-78
Ephb1	4.60299e-82	-8.97188	0.11	0.052	1.3809e-78
Ccl4	7.88732e-82	-1.15683	0.233	0.102	2.3662e-78
Pde7b	3.54162e-81	-2.08556	0.076	0.1	1.06249e-77
Flt4	5.02577e-81	-6.13436	0.275	0.126	1.50773e-77
Sntg1	6.05675e-81	-5.47879	0.244	0.121	1.81702e-77
Malrd1	8.73667e-81	-4.89126	0.199	0.081	2.621e-77
Kctd14	9.13489e-81	-2.28698	0.21	0.132	2.74047e-77
Mdga2	2.07141e-80	-3.06183	0.496	0.187	6.21422e-77
Car6	7.78631e-80	-5.79932	0.199	0.095	2.33589e-76
Gab3	1.08851e-79	-6.06385	0.303	0.109	3.26554e-76
Emcn	1.10718e-79	-1.60999	0.154	0.072	3.32155e-76
Sowaha	1.72795e-79	13.822	0.022	0.038	5.18386e-76
4933412O06Rik	2.56347e-79	-9.03103	0.125	0.066	7.6904e-76
Ecrg4	2.63216e-79	-9.96444	0.172	0.064	7.89649e-76
Btla	2.78482e-79	-12.2808	0.306	0.086	8.35446e-76
Gm26787	3.64817e-79	-3.77778	0.285	0.144	1.09445e-75
Sox18	5.3355e-79	-4.27329	0.188	0.071	1.60065e-75
Arhgdib	5.93687e-79	-3.54293	0.154	0.035	1.78106e-75
Csmd1	1.06113e-78	-8.31647	0.064	0.037	3.18339e-75
Cdh13	1.82198e-78	-1.76193	0.264	0.106	5.46594e-75
Fli1	2.56429e-78	-5.64855	0.073	0.017	7.69286e-75
S1pr1	2.58856e-78	-3.4783	0.053	0.028	7.76567e-75
Dhrs3	5.31466e-78	-8.08396	0.072	0.068	1.5944e-74
Traf3ip3	5.63694e-78	10.1595	0.325	0.005	1.69108e-74
Lipc	7.45932e-78	-2.71786	0.157	0.02	2.23779e-74
Meg3	3.7396e-77	-5.69142	0.227	0.104	1.12188e-73
Tnfaip8l2	3.79988e-77	-8.93774	0.284	0.077	1.13996e-73
Wdr72	4.3922e-77	-11.9976	0.236	0.075	1.31766e-73
Ifit1	4.91447e-77	-4.86735	0.194	0.108	1.47434e-73
Dusp10	5.50947e-77	-1.62317	0.141	0.119	1.65284e-73
Rgs1	5.88448e-77	-5.9242	0.268	0.001	1.76535e-73
Npb	6.18083e-77	-1.86138	0.563	0.212	1.85425e-73
Mmp13	1.34708e-76	-2.72766	0.179	0.061	4.04123e-73
Lmo2	1.90892e-76	-2.01243	0.418	0.174	5.72677e-73
Vav3	2.27517e-76	-6.9356	0.188	0.104	6.82551e-73
Gm44956	2.66671e-76	-2.69137	0.23	0.063	8.00014e-73
Coro2a	3.90969e-76	-7.68485	0.21	0.084	1.17291e-72
Cst8	4.47085e-76	-1.13798	0.395	0.206	1.34125e-72
Cd48	6.00008e-76	-7.92027	0.15	0.003	1.80002e-72
Crct1	7.97804e-76	0.0181688	0.151	0.02	2.39341e-72
Lmo1	8.82318e-76	-5.42599	0.162	0.1	2.64696e-72
Gabbr2	1.19326e-75	-4.41749	0.26	0.104	3.57979e-72
Clnk	1.46085e-75	-1.05594	0.179	0.026	4.38256e-72
Tmem184a	1.99605e-75	-11.1499	0.137	0.133	5.98814e-72
Igfbp5	2.0136e-75	-0.181854	0.253	0.17	6.0408e-72
C77080	4.86585e-75	-4.40666	0.214	0.129	1.45976e-71
Gm26691	6.09663e-75	-2.55315	0.153	0.043	1.82899e-71
Atp8b4	1.20536e-74	-2.57723	0.144	0.071	3.61608e-71
Hist1h2bc	1.33617e-74	8.00429	0.26	0.23	4.00852e-71
Rasd1	2.74338e-74	-6.05549	0.078	0.051	8.23013e-71
Cyyr1	6.17757e-74	-2.99555	0.293	0.071	1.85327e-70
Fgf13	8.22765e-74	-2.37562	0.351	0.185	2.4683e-70
Derl3	1.08558e-73	-2.10398	0.349	0.24	3.25674e-70
Scml4	1.90221e-73	-0.808164	0.218	0.068	5.70662e-70
Gm30173	3.07175e-73	-3.33115	0.382	0.136	9.21525e-70
Epha7	3.43941e-73	-1.7382	0.572	0.322	1.03182e-69
Rhox5	3.63416e-73	-2.84092	0.334	0.074	1.09025e-69
Slc9a9	1.13731e-72	5.64908	0.06	0.025	3.41193e-69
4930513D17Rik	3.09277e-72	-5.90424	0.37	0.167	9.27831e-69
Coro1a	4.3297e-72	-0.464747	0.316	0.035	1.29891e-68
Gm16083	5.05872e-72	-2.55595	0.327	0.144	1.51762e-68
Gm17745	5.09853e-72	-2.04296	0.072	0.016	1.52956e-68
Mecom	7.42054e-72	-3.64459	0.301	0.068	2.22616e-68
Cd79a	3.05942e-71	-3.72474	0.364	0.127	9.17827e-68
Col18a1	3.40729e-71	-4.42956	0.178	0.108	1.02219e-67
Cacna1b	5.21044e-71	11.1651	0.078	0.024	1.56313e-67
Nrg1	5.32723e-71	7.85141	0.086	0.046	1.59817e-67
Adap2os	1.03779e-70	-5.55218	0.208	0.078	3.11337e-67
Ctla2a	1.04269e-70	-3.77315	0.24	0.081	3.12806e-67
Fabp4	1.61738e-70	-1.28761	0.342	0.122	4.85214e-67
Gm35330	1.82669e-70	-4.36868	0.244	0.105	5.48006e-67
Gpr132	2.85465e-70	-6.77674	0.336	0.078	8.56394e-67
Pcdh11x	3.49655e-70	-2.92148	0.416	0.189	1.04896e-66
Sirpa	5.24993e-70	-8.70455	0.207	0.104	1.57498e-66
Mroh5	5.90036e-70	-0.705365	0.354	0.125	1.77011e-66
Cpne7	7.6533e-70	-2.06161	0.223	0.026	2.29599e-66
Arg1	8.34482e-70	-1.1268	0.225	0.093	2.50345e-66
Cyct	1.1212e-69	-3.6256	0.233	0.107	3.36359e-66
Anks1b	2.89982e-69	-1.80826	0.248	0.088	8.69946e-66
Fbxo2	4.81318e-69	-5.24535	0.314	0.114	1.44395e-65
Creb5	5.64901e-69	-7.86119	0.114	0.104	1.6947e-65
Plp1	6.52104e-69	-4.5017	0.288	0.118	1.95631e-65
Itgb4	7.76498e-69	-6.07254	0.259	0.079	2.32949e-65
Sfta2	9.80181e-69	-2.84849	0.273	0.1	2.94054e-65
Lix1	1.38806e-68	-4.72464	0.238	0.097	4.16419e-65
Ptpn22	1.54198e-68	-1.65464	0.36	0.154	4.62595e-65
Hsd11b2	1.54914e-68	-3.41979	0.216	0.104	4.64743e-65
Gad1	1.68889e-68	-15.3833	0.17	0.005	5.06666e-65
Ccl5	2.08965e-68	-7.83262	0.117	0.034	6.26895e-65
Il1r2	2.64314e-68	-3.30973	0.033	0.001	7.92943e-65
Gm9195	2.84016e-68	-3.6045	0.215	0.163	8.52047e-65
Tdrd5	3.00422e-68	-7.63543	0.121	0.093	9.01267e-65
Gm2044	4.47034e-68	-1.94652	0.221	0.141	1.3411e-64
Dkkl1	6.79885e-68	-4.86596	0.351	0.142	2.03966e-64
Pou2f2	1.13804e-67	-5.86579	0.29	0.081	3.41412e-64
Fermt3	1.18561e-67	-1.51493	0.128	0.037	3.55684e-64
Ldb2	1.39048e-67	-5.69182	0.056	0.046	4.17143e-64
Agbl3	2.03109e-67	-8.13439	0.277	0.188	6.09327e-64
Gm45267	2.9825e-67	-6.28733	0.135	0.084	8.9475e-64
Hecw2	3.41379e-67	-3.09782	0.261	0.159	1.02414e-63
Dcbld2	3.83185e-67	-1.36947	0.15	0.161	1.14955e-63
Tlr7	4.66845e-67	-4.04367	0.144	0.078	1.40053e-63
St8sia4	6.71311e-67	-2.97809	0.283	0.106	2.01393e-63
Bex2	9.57439e-67	-3.35164	0.234	0.193	2.87232e-63
Lama3	1.24103e-66	-5.25075	0.307	0.118	3.72309e-63
Man1a	1.67031e-66	0.23414	0.167	0.146	5.01094e-63
Bmp2	2.28564e-66	-6.31913	0.16	0.11	6.85692e-63
Opcml	2.64974e-66	-0.849258	0.226	0.082	7.94921e-63
Gm4131	3.10181e-66	-9.53651	0.25	0.08	9.30544e-63
Lnx1	4.83396e-66	-4.90875	0.216	0.111	1.45019e-62
Nmu	5.0175e-66	-3.48998	0.228	0.023	1.50525e-62
Nlrp4e	9.06329e-66	-0.305512	0.171	0.086	2.71899e-62
Bace2	2.17348e-65	8.9885	0.119	0.045	6.52045e-62
Hs3st3a1	2.1784e-65	-5.73783	0.152	0.09	6.53521e-62
Gm10522	2.18828e-65	-0.314837	0.139	0.013	6.56483e-62
Gm7706	2.27401e-65	-4.65102	0.253	0.017	6.82204e-62
Wwc1	4.42871e-65	4.0364	0.074	0.116	1.32861e-61
Tnfrsf4	5.05662e-65	-6.96787	0.324	0.111	1.51699e-61
Gm14280	5.60274e-65	-6.64423	0.288	0.089	1.68082e-61
Evi2a	1.5423e-64	-3.9313	0.128	0.037	4.62689e-61
Cyp4f18	2.97392e-64	-4.24472	0.308	0.13	8.92177e-61
Rab3b	3.23458e-64	-10.201	0.255	0.031	9.70373e-61
Lsr	4.243e-64	-3.79635	0.295	0.194	1.2729e-60
B530045E10Rik	4.8137e-64	-2.78298	0.178	0.054	1.44411e-60
Nlrp3	7.00008e-64	-7.04689	0.172	0.012	2.10002e-60
Klf12	7.33957e-64	-2.13711	0.075	0.042	2.20187e-60
Sp100	1.11069e-63	-1.53405	0.037	0.022	3.33206e-60
Ano2	1.25171e-63	-0.997833	0.186	0.026	3.75513e-60
Bcl2a1b	2.33264e-63	-4.66216	0.164	0.067	6.99793e-60
Gxylt2	2.7105e-63	-6.72193	0.099	0.092	8.1315e-60
Krt14	4.58275e-63	2.59701	0.017	0	1.37483e-59
Gm2694	5.56713e-63	-2.31458	0.144	0.049	1.67014e-59
Apoc1	7.0905e-63	-1.56309	0.269	0.145	2.12715e-59
1700010K24Rik	7.33176e-63	-1.29705	0.244	0.073	2.19953e-59
Kcnn4	8.58811e-63	-5.94459	0.094	0.052	2.57643e-59
Gm6093	8.69335e-63	5.37656	0.057	0.027	2.60801e-59
Adgre1	1.2297e-62	6.37025	0.06	0.023	3.68909e-59
1700047F07Rik	1.41163e-62	-4.72773	0.356	0.034	4.23489e-59
Sox11	1.89761e-62	-4.17698	0.112	0.054	5.69284e-59
Adgrl4	6.11655e-62	-0.783444	0.212	0.089	1.83496e-58
Gm41300	6.55378e-62	0.402084	0.108	0.093	1.96613e-58
Glul	7.74528e-62	-2.43184	0.505	0.371	2.32358e-58
Igfals	9.07244e-62	-1.55523	0.201	0.051	2.72173e-58
Hpgd	9.2312e-62	-1.06695	0.356	0.169	2.76936e-58
2310008N11Rik	1.30655e-61	-2.90113	0.227	0.078	3.91966e-58
Oprm1	1.89602e-61	-16.909	0.351	0.079	5.68805e-58
Prg4	2.95327e-61	-1.7195	0.321	0.16	8.8598e-58
Klhl29	4.36497e-61	-7.70899	0.213	0.129	1.30949e-57
Inpp4b	6.68409e-61	-5.55027	0.376	0.086	2.00523e-57
Cystm1	9.91078e-61	-2.07688	0.241	0.244	2.97323e-57
Folr2	1.34401e-60	-2.0816	0.184	0.094	4.03202e-57
Gm5105	1.51901e-60	-1.05566	0.285	0.13	4.55702e-57
Cybb	2.39162e-60	-10.0147	0.107	0.055	7.17485e-57
Scn3a	2.81113e-60	-3.46764	0.27	0.07	8.43339e-57
Ifi207	3.0705e-60	-8.11134	0.122	0.057	9.21149e-57
Olfr1369-ps1	3.40718e-60	-3.24141	0.266	0.093	1.02215e-56
Crhbp	4.31086e-60	0.702243	0.171	0.065	1.29326e-56
Lamb3	4.753e-60	-4.02787	0.209	0.044	1.4259e-56
Plvap	4.86963e-60	-1.16104	0.285	0.124	1.46089e-56
Fgd5	5.10598e-60	-4.71359	0.435	0.199	1.53179e-56
S100a4	5.91133e-60	-2.72342	0.236	0.233	1.7734e-56
E330013P04Rik	9.99111e-60	-1.79774	0.047	0.037	2.99733e-56
Sntb1	1.06663e-59	-4.84013	0.363	0.225	3.1999e-56
Cdc42ep3	1.82531e-59	6.61517	0.234	0.205	5.47593e-56
Gm26740	3.37704e-59	-3.66364	0.342	0.066	1.01311e-55
Slc4a10	4.8659e-59	-1.53544	0.194	0.096	1.45977e-55
Snhg11	6.00161e-59	-3.17749	0.271	0.13	1.80048e-55
Sstr1	9.81235e-59	-0.714298	0.222	0.087	2.94371e-55
Slc9a3r1	1.03516e-58	-1.01128	0.334	0.312	3.10548e-55
Kcnq1	1.13684e-58	-4.36356	0.185	0.124	3.41053e-55
Hcls1	1.37015e-58	-7.62733	0.328	0.135	4.11044e-55
Skap1	1.45994e-58	-1.27852	0.397	0.11	4.37981e-55
Ptprc	1.98053e-58	-11.1188	0.43	0.09	5.94159e-55
Slc26a7	2.41574e-58	-0.310108	0.361	0.257	7.24721e-55
Traf1	4.14146e-58	-5.69434	0.166	0.04	1.24244e-54
Chrm2	4.75679e-58	-2.02529	0.083	0.038	1.42704e-54
Stat4	4.99105e-58	-10.731	0.292	0.082	1.49731e-54
Rasgef1c	5.95433e-58	0.231262	0.288	0.043	1.7863e-54
Stk33	7.28912e-58	-4.79859	0.047	0.003	2.18674e-54
Oasl1	7.46458e-58	-6.87183	0.353	0.162	2.23937e-54
Ifi27l2a	7.94205e-58	1.98328	0.042	0.027	2.38261e-54
Clec2h	1.00069e-57	-0.440585	0.224	0.066	3.00207e-54
Cdh4	1.20113e-57	-8.37767	0.085	0.022	3.60339e-54
Ralyl	1.24626e-57	-0.0026008	0.164	0.089	3.73877e-54
Stc1	1.26354e-57	-14.2467	0.086	0.06	3.79063e-54
Wt1	1.33681e-57	-0.653486	0.109	0.2	4.01043e-54
Pik3ip1	1.49787e-57	-6.11537	0.183	0.108	4.49361e-54
Adamts6	1.59342e-57	4.38127	0.288	0.232	4.78025e-54
Igkc	1.60765e-57	-5.24378	0.539	0.269	4.82295e-54
Tg	3.61037e-57	-10.164	0.258	0.114	1.08311e-53
Ina	4.25088e-57	-0.64588	0.102	0.021	1.27526e-53
Rasgrp3	8.98816e-57	3.80812	0.181	0.13	2.69645e-53
Lpxn	9.16376e-57	-5.63101	0.24	0.047	2.74913e-53
Esam	9.18692e-57	-11.4396	0.155	0.079	2.75607e-53
Dmbt1	1.19852e-56	-1.04984	0.502	0.278	3.59556e-53
Erg	1.45182e-56	-6.54782	0.203	0.079	4.35547e-53
Gpr141	1.8021e-56	-0.857088	0.471	0.281	5.40629e-53
Pcp4l1	2.2605e-56	-4.13704	0.061	0.035	6.78149e-53
Npy	4.44677e-56	-2.31066	0.284	0.06	1.33403e-52
Rac2	4.50665e-56	-3.39258	0.311	0.016	1.352e-52
Cyp11b1	4.50853e-56	-16.1377	0.098	0.075	1.35256e-52
Calcrl	4.7752e-56	2.05429	0.09	0.04	1.43256e-52
Prkch	5.68624e-56	-6.505	0.236	0.096	1.70587e-52
Asgr2	7.33799e-56	-1.70499	0.467	0.213	2.2014e-52
Myo1d	9.13758e-56	-0.801514	0.212	0.151	2.74127e-52
Gm6559	1.35414e-55	-4.81342	0.32	0.164	4.06242e-52
Pik3cg	2.00802e-55	-2.76945	0.311	0.142	6.02407e-52
Them7	2.03701e-55	-8.849	0.213	0.124	6.11104e-52
Gatm	2.23426e-55	-1.9162	0.163	0.182	6.70277e-52
Dcdc2a	2.9721e-55	-1.56561	0.272	0.119	8.91629e-52
Cyp26b1	4.07705e-55	0.322272	0.06	0.017	1.22312e-51
Gm35167	5.75008e-55	-2.6831	0.244	0.087	1.72502e-51
Cpne5	5.94602e-55	-3.62574	0.173	0.05	1.78381e-51
B4galnt3	6.10301e-55	1.86676	0.064	0.022	1.8309e-51
Fcgr3	6.42018e-55	0.977411	0.213	0.107	1.92605e-51
Ifit3	8.93388e-55	-9.96825	0.205	0.083	2.68016e-51
Cd3g	9.49886e-55	-14.7752	0.533	0.285	2.84966e-51
Reln	1.05011e-54	-5.64146	0.219	0.081	3.15034e-51
Arhgef28	1.05925e-54	-3.2526	0.329	0.287	3.17776e-51
Gria4	1.23726e-54	-0.0634199	0.159	0.097	3.71177e-51
Gng11	1.25758e-54	1.51517	0.041	0.051	3.77273e-51
Ms4a1	1.47148e-54	-4.01235	0.468	0.094	4.41443e-51
Stox1	1.57533e-54	-2.90922	0.218	0.103	4.726e-51
Ltb	1.65551e-54	-2.21146	0.506	0.157	4.96654e-51
Steap4	2.52334e-54	-15.1902	0.118	0.045	7.57002e-51
Atf3	2.8254e-54	0.253864	0.302	0.18	8.47619e-51
Ifi209	2.86987e-54	-16.3261	0.135	0.022	8.60962e-51
Ryr3	3.10039e-54	2.67195	0.254	0.065	9.30117e-51
Rapgef4	4.00023e-54	-9.82693	0.187	0.095	1.20007e-50
Atp8a2	4.32819e-54	-0.052779	0.157	0.105	1.29846e-50
Gm4107	6.14428e-54	-4.96387	0.312	0.156	1.84328e-50
Pgbd5	6.3477e-54	-3.6932	0.489	0.359	1.90431e-50
Cfp	7.01201e-54	-5.01807	0.262	0.087	2.1036e-50
Hivep3	7.7487e-54	-1.6853	0.074	0.06	2.32461e-50
Pde11a	8.13879e-54	-1.22258	0.328	0.135	2.44164e-50
Cd226	8.92001e-54	-2.58653	0.349	0.045	2.676e-50
Stox2	9.11553e-54	1.51185	0.118	0.076	2.73466e-50
Aldh1a1	9.17726e-54	-3.14486	0.112	0.136	2.75318e-50
Meox1	1.34956e-53	-0.866576	0.183	0.073	4.04868e-50
8030451A03Rik	1.43188e-53	-1.74422	0.078	0.071	4.29565e-50
1300017J02Rik	1.4659e-53	-6.49637	0.259	0.133	4.39769e-50
Cyth4	1.55528e-53	-10.1885	0.139	0.034	4.66585e-50
Ccdc148	1.8269e-53	-4.82971	0.246	0.153	5.48071e-50
Hnf4aos	1.89908e-53	-4.38925	0.301	0.13	5.69724e-50
Gm47771	2.3327e-53	-3.59036	0.347	0.141	6.9981e-50
Zc3h12d	2.84622e-53	-15.7309	0.337	0.092	8.53867e-50
Txk	3.229e-53	-4.88484	0.105	0.04	9.68699e-50
Hecw1	4.25677e-53	-6.06188	0.261	0.131	1.27703e-49
Gm38505	9.37591e-53	-3.03329	0.217	0.034	2.81277e-49
Cgnl1	1.17932e-52	-4.08795	0.327	0.273	3.53795e-49
Cd14	2.69802e-52	-3.24131	0.149	0.096	8.09405e-49
Gm10635	3.07203e-52	-6.61106	0.236	0.049	9.21609e-49
Dusp2	3.42858e-52	-2.17548	0.265	0.065	1.02857e-48
Cd6	3.64213e-52	-0.712483	0.227	0.06	1.09264e-48
Angpt2	4.36731e-52	-5.41467	0.136	0.092	1.31019e-48
F10	4.49932e-52	-2.31429	0.109	0.021	1.3498e-48
Gsn	5.08669e-52	0.784843	0.286	0.302	1.52601e-48
Anxa8	5.53267e-52	0.698091	0.113	0.06	1.6598e-48
D030018L15Rik	5.66206e-52	-4.68833	0.315	0.084	1.69862e-48
Slc8a2	7.67608e-52	-7.63429	0.09	0.068	2.30282e-48
Gm35019	8.57019e-52	-1.82806	0.266	0.088	2.57106e-48
Abca4	8.80726e-52	-8.86314	0.288	0.126	2.64218e-48
Gm10248	9.591e-52	-5.70545	0.393	0.156	2.8773e-48
Nfatc1	9.64694e-52	-6.89611	0.221	0.092	2.89408e-48
Gm48512	1.03649e-51	-7.61831	0.247	0.099	3.10947e-48
Galnt6	1.10449e-51	-7.75143	0.103	0.016	3.31347e-48
Chrna9	1.68152e-51	-0.928532	0.322	0.137	5.04456e-48
Gm32916	1.7614e-51	-3.61735	0.39	0.205	5.28419e-48
Gm10827	1.88533e-51	-1.79421	0.236	0.074	5.656e-48
Hs6st3	1.96029e-51	-4.12747	0.355	0.178	5.88088e-48
Rims1	4.37371e-51	0.0459272	0.252	0.121	1.31211e-47
Mt3	4.63567e-51	-1.66476	0.211	0.166	1.3907e-47
D030024E09Rik	6.4558e-51	-1.29725	0.18	0.095	1.93674e-47
Gm2682	7.67792e-51	-9.98274	0.388	0.081	2.30338e-47
Gadd45b	8.66379e-51	-5.67632	0.363	0.357	2.59914e-47
Gm6980	1.02039e-50	-2.80708	0.444	0.267	3.06117e-47
Kcnd3	1.09596e-50	0.0713252	0.071	0.03	3.28789e-47
Dock10	1.18366e-50	-12.3452	0.11	0.021	3.55098e-47
Ccr1	1.18695e-50	-3.59039	0.163	0.064	3.56085e-47
Csf2rb	1.22498e-50	-3.0516	0.355	0.138	3.67494e-47
Fyb	1.47592e-50	-1.95107	0.198	0.126	4.42777e-47
Ryr2	1.51895e-50	0.566256	0.371	0.258	4.55684e-47
Peg10	1.53925e-50	0.68772	0.118	0.145	4.61774e-47
Nrcam	1.97664e-50	8.02011	0.071	0.042	5.92992e-47
Csf1r	2.72155e-50	-2.58985	0.239	0.12	8.16466e-47
Bcl2a1d	2.82234e-50	-1.9435	0.132	0.002	8.46701e-47
Kcnip4	3.46661e-50	-2.24311	0.408	0.168	1.03998e-46
Emx2	5.14828e-50	2.96171	0.216	0.262	1.54448e-46
Hoxc10	5.54747e-50	-0.0203897	0.104	0.07	1.66424e-46
Ppp1r1c	6.37001e-50	4.49245	0.247	0.115	1.911e-46
Sec1	6.6677e-50	-6.59767	0.409	0.197	2.00031e-46
Col4a6	9.46859e-50	-7.84939	0.197	0.201	2.84058e-46
Bin2	9.70217e-50	-5.57225	0.318	0.071	2.91065e-46
Pde4b	2.817e-49	7.56269	0.068	0.076	8.451e-46
Crip2	4.43673e-49	0.286554	0.301	0.273	1.33102e-45
Acpp	4.9907e-49	-5.57959	0.356	0.119	1.49721e-45
Ctse	5.33079e-49	-0.756471	0.338	0.088	1.59924e-45
Spef2	5.93418e-49	-6.18135	0.389	0.198	1.78025e-45
Gpx3	1.11338e-48	-0.946995	0.286	0.179	3.34013e-45
Gm47710	1.19637e-48	-1.87868	0.389	0.117	3.58912e-45
Rasgrp1	1.45084e-48	-9.03992	0.193	0.065	4.35251e-45
Ikzf1	1.49573e-48	-2.99857	0.27	0.043	4.48719e-45
Usp53	2.16754e-48	-2.84498	0.22	0.23	6.50263e-45
Nap1l2	2.18992e-48	-4.88278	0.266	0.114	6.56975e-45
Lrrtm3	3.15432e-48	-4.81178	0.353	0.144	9.46297e-45
Ddit4l	3.41725e-48	-4.783	0.147	0.143	1.02518e-44
Tmem116	3.70915e-48	-7.9293	0.276	0.114	1.11274e-44
Xlr	4.04769e-48	-6.90922	0.234	0.104	1.21431e-44
Ttc21a	4.2275e-48	-7.48178	0.302	0.132	1.26825e-44
Lbp	4.65696e-48	2.6973	0.138	0.074	1.39709e-44
Corin	4.75509e-48	0.341298	0.205	0.096	1.42653e-44
Nell2	5.52542e-48	-13.7068	0.129	0.076	1.65763e-44
Ntng1	5.5693e-48	-0.452352	0.203	0.091	1.67079e-44
Bhmt	5.79618e-48	-1.87839	0.333	0.163	1.73885e-44
Itih5	6.37917e-48	-2.07866	0.036	0.044	1.91375e-44
Dlgap3	6.54106e-48	-2.85185	0.29	0.145	1.96232e-44
Grap2	6.69025e-48	-1.29358	0.397	0.109	2.00708e-44
Tnni3	6.74333e-48	-0.984978	0.222	0.219	2.023e-44
Hba-a1	8.91257e-48	-0.807084	0.232	0.128	2.67377e-44
Gm11629	9.29986e-48	-4.04036	0.253	0.122	2.78996e-44
Cfap53	9.6536e-48	0.162623	0.244	0.123	2.89608e-44
Cyp17a1	9.73943e-48	-2.46315	0.238	0.128	2.92183e-44
Trim52	9.85441e-48	13.2484	0.04	0.028	2.95632e-44
Nts	1.07434e-47	-2.07918	0.22	0.089	3.22301e-44
Col4a4	1.08639e-47	-11.4364	0.107	0.091	3.25917e-44
Cst12	1.20989e-47	-4.26052	0.329	0.274	3.62966e-44
Rab26os	1.21782e-47	-1.8048	0.34	0.185	3.65346e-44
Slc22a22	1.56508e-47	-2.30263	0.138	0.035	4.69525e-44
Prkd1	2.20375e-47	-2.50774	0.12	0.153	6.61126e-44
Abcc6	2.45716e-47	-0.404043	0.194	0.089	7.37147e-44
Prkn	5.49696e-47	-8.99052	0.326	0.224	1.64909e-43
Lyve1	5.94426e-47	0.0616287	0.091	0.034	1.78328e-43
Cd24a	9.40028e-47	-2.97246	0.132	0.096	2.82008e-43
Tmc2	1.06928e-46	-7.33377	0.18	0.043	3.20785e-43
Btk	1.12949e-46	2.76836	0.127	0.07	3.38848e-43
Gm2762	1.14202e-46	-9.43289	0.127	0.024	3.42607e-43
Tmem190	1.57813e-46	-2.60398	0.091	0.072	4.73438e-43
Bmp6	2.14442e-46	-4.05354	0.166	0.134	6.43325e-43
Gmfg	2.26991e-46	-7.07612	0.342	0.144	6.80974e-43
Fas	2.61606e-46	-2.76677	0.058	0.03	7.84818e-43
C030034L19Rik	3.03474e-46	-1.80251	0.187	0.056	9.10422e-43
Gm16341	3.03704e-46	-3.01778	0.312	0.147	9.11111e-43
Pygm	3.81754e-46	4.04514	0.271	0.129	1.14526e-42
Sugct	4.00608e-46	-3.26131	0.212	0.111	1.20183e-42
1700093K21Rik	4.0702e-46	-4.24014	0.295	0.118	1.22106e-42
Ptgs1	4.20549e-46	0.387779	0.227	0.069	1.26165e-42
4933406J09Rik	5.99549e-46	-8.26101	0.286	0.132	1.79865e-42
Rnase1	6.83908e-46	-6.36595	0.316	0.149	2.05172e-42
Aldh1a3	7.76405e-46	-1.76481	0.213	0.088	2.32921e-42
Setbp1	9.75471e-46	1.71889	0.034	0.043	2.92641e-42
Gm43691	1.98454e-45	-0.94765	0.359	0.096	5.95362e-42
Myrfl	2.032e-45	-3.31114	0.238	0.104	6.09599e-42
Ccdc162	2.22544e-45	-0.784172	0.224	0.104	6.67633e-42
Gm26555	2.44223e-45	-2.86085	0.163	0.035	7.3267e-42
A430010J10Rik	2.74094e-45	-3.21292	0.26	0.085	8.22281e-42
D7Ertd128e	3.94181e-45	-3.22027	0.251	0.101	1.18254e-41
Tmcc3	4.00718e-45	-8.98684	0.112	0.053	1.20215e-41
Myo16	4.24699e-45	-4.99466	0.241	0.122	1.2741e-41
Gm17359	4.38487e-45	-9.10794	0.244	0.104	1.31546e-41
Gsta1	5.03664e-45	-4.2356	0.131	0.092	1.51099e-41
5430416N02Rik	5.5438e-45	1.1873	0.212	0.161	1.66314e-41
Galntl6	5.73958e-45	-2.39014	0.239	0.1	1.72187e-41
Itga2	6.09265e-45	-0.115664	0.312	0.175	1.82779e-41
Krt76	6.45888e-45	-6.94427	0.142	0.022	1.93766e-41
4930558K02Rik	7.29768e-45	0.129267	0.184	0.093	2.1893e-41
Krt18	1.0192e-44	-4.07246	0.12	0.191	3.05759e-41
Gm2164	1.38404e-44	-2.91287	0.212	0.12	4.15213e-41
Bcar3	1.44499e-44	-2.38075	0.303	0.237	4.33496e-41
Fhod3	2.15889e-44	0.635646	0.327	0.253	6.47666e-41
Mroh8	2.22427e-44	-0.923084	0.202	0.076	6.67282e-41
Cd3e	2.44153e-44	-6.18142	0.411	0.07	7.32458e-41
Ly6d	2.81098e-44	-1.07017	0.296	0.097	8.43294e-41
Upk1b	3.00353e-44	-3.35228	0.045	0.003	9.01058e-41
Sidt1	3.51878e-44	-8.12201	0.307	0.109	1.05563e-40
Adarb2	3.59107e-44	-5.18348	0.202	0.071	1.07732e-40
Gna14	3.86092e-44	2.21545	0.042	0.04	1.15828e-40
9330111N05Rik	4.64849e-44	-2.62425	0.3	0.149	1.39455e-40
Wfdc17	5.41898e-44	5.90344	0.15	0.055	1.62569e-40
Lpar1	5.59883e-44	-5.7925	0.08	0.095	1.67965e-40
Grm8	6.99409e-44	9.93609	0.196	0.112	2.09823e-40
Gm29502	8.45177e-44	-5.11433	0.401	0.09	2.53553e-40
Upk3b	8.54405e-44	6.21421	0.034	0.004	2.56322e-40
Il4ra	9.33648e-44	-4.03503	0.263	0.208	2.80094e-40
Serpinb9b	9.69172e-44	4.05493	0.086	0.083	2.90752e-40
Pirb	1.26471e-43	-5.69442	0.129	0.011	3.79414e-40
Lat	1.41073e-43	-4.63387	0.314	0.098	4.23219e-40
Pamr1	1.50433e-43	-1.04034	0.158	0.063	4.513e-40
Gm13986	1.75303e-43	-3.9224	0.134	0.048	5.25909e-40
Hspa1b	1.78384e-43	2.59865	0.364	0.198	5.35151e-40
Gm26903	2.05461e-43	-3.76621	0.19	0.083	6.16383e-40
Klb	2.63175e-43	-2.8026	0.169	0.063	7.89526e-40
Alox5ap	3.19948e-43	-0.956684	0.254	0.107	9.59844e-40
Fam184b	3.9969e-43	-2.65793	0.204	0.087	1.19907e-39
Ncf4	5.1041e-43	-3.61556	0.422	0.19	1.53123e-39
Dlk1	6.22137e-43	-9.10329	0.3	0.133	1.86641e-39
Gm41307	6.89064e-43	-2.80817	0.128	0.022	2.06719e-39
Cyp1a1	7.69565e-43	-2.33124	0.1	0.043	2.30869e-39
Ncf1	9.57429e-43	-10.9646	0.11	0.049	2.87229e-39
Eya1	1.08178e-42	-3.60427	0.246	0.057	3.24533e-39
Wdfy4	1.34729e-42	14.4359	0.015	0.012	4.04186e-39
Ifit2	2.12521e-42	0.155736	0.076	0.042	6.37562e-39
Arl4c	2.13176e-42	-4.32823	0.077	0.068	6.39527e-39
Nhsl1	2.15503e-42	-3.76294	0.215	0.138	6.4651e-39
Sox9	2.26868e-42	1.26586	0.058	0.029	6.80605e-39
Plppr1	2.36252e-42	-2.4626	0.125	0.011	7.08755e-39
Rnf165	2.92013e-42	-6.38632	0.114	0.043	8.76039e-39
Rasgef1b	2.97337e-42	1.65243	0.121	0.106	8.92012e-39
Vpreb3	3.27921e-42	-3.05419	0.373	0.171	9.83763e-39
Adra2c	4.49195e-42	-1.26206	0.293	0.165	1.34759e-38
Il23a	5.48063e-42	3.05445	0.246	0.104	1.64419e-38
Pik3c2g	6.64592e-42	0.855933	0.652	0.474	1.99378e-38
Nol4	7.04477e-42	-2.97502	0.046	0.022	2.11343e-38
Gm28638	8.31182e-42	-5.0219	0.262	0.185	2.49355e-38
Rian	9.32453e-42	1.38386	0.201	0.072	2.79736e-38
Frmd3	9.75441e-42	-6.42614	0.176	0.083	2.92632e-38
Gm17276	9.8973e-42	-0.810851	0.328	0.297	2.96919e-38
Enpp3	1.02058e-41	-2.79029	0.229	0.118	3.06175e-38
Calca	1.26187e-41	0.334272	0.071	0.046	3.78562e-38
Gm17056	1.35034e-41	-5.77194	0.256	0.129	4.05103e-38
Slc22a14	1.5903e-41	-7.49994	0.28	0.126	4.77089e-38
Tmem178b	1.79391e-41	-0.687531	0.388	0.225	5.38172e-38
1110032F04Rik	1.8188e-41	-1.70954	0.199	0.088	5.45639e-38
Gadl1	1.99432e-41	-3.10996	0.137	0.058	5.98297e-38
Serpina11	2.03067e-41	-9.73851	0.043	0.013	6.09202e-38
Cacna1d	2.35126e-41	-4.35655	0.265	0.134	7.05379e-38
Cmbl	2.55311e-41	0.967098	0.441	0.292	7.65932e-38
Prune2	2.56866e-41	4.28073	0.089	0.072	7.70598e-38
Hoxd11	2.81557e-41	-3.69357	0.309	0.09	8.4467e-38
Nrgn	2.99439e-41	3.33168	0.036	0.03	8.98318e-38
Gm20186	3.54607e-41	3.45373	0.23	0.242	1.06382e-37
Trpc5	3.93159e-41	-1.02735	0.37	0.148	1.17948e-37
Hsd17b2	4.08803e-41	-4.13273	0.043	0.117	1.22641e-37
Gm44577	5.25639e-41	-2.14064	0.248	0.095	1.57692e-37
Gm47729	5.99041e-41	-7.53452	0.295	0.198	1.79712e-37
Cldn18	7.393e-41	-2.71957	0.45	0.208	2.2179e-37
Lypd1	7.94699e-41	-5.18763	0.152	0.078	2.3841e-37
Rbfox3	8.25611e-41	1.5341	0.233	0.078	2.47683e-37
Flrt2	8.27811e-41	1.22931	0.049	0.056	2.48343e-37
Pecam1	9.39266e-41	-4.84546	0.252	0.113	2.8178e-37
Glipr1	9.6784e-41	-11.128	0.126	0.042	2.90352e-37
Agbl4	1.12202e-40	-1.84357	0.348	0.151	3.36606e-37
Gm26820	1.25469e-40	-1.67163	0.115	0.07	3.76408e-37
Podxl	1.60966e-40	-5.21618	0.126	0.065	4.82897e-37
Pdlim3	1.67025e-40	4.39078	0.068	0.02	5.01075e-37
Dock8	1.72333e-40	-11.214	0.169	0.037	5.17e-37
Spink10	2.16207e-40	-5.34744	0.179	0.084	6.4862e-37
Junos	2.64747e-40	-2.13624	0.238	0.114	7.94242e-37
Spag16	2.68508e-40	-0.401185	0.278	0.112	8.05524e-37
Gna15	2.8364e-40	-3.23316	0.211	0.117	8.50921e-37
Elavl2	3.26921e-40	0.77639	0.052	0.032	9.80762e-37
Cdkl4	3.64757e-40	-3.74737	0.259	0.125	1.09427e-36
Kcnj3	4.36528e-40	-4.03487	0.486	0.285	1.30958e-36
Rcan2	4.73212e-40	-9.28011	0.215	0.09	1.41964e-36
Cxcl2	6.49696e-40	4.08547	0.122	0.038	1.94909e-36
C3	6.83483e-40	7.20756	0.046	0.017	2.05045e-36
Nrk	7.78308e-40	-4.36148	0.055	0.029	2.33492e-36
Proc	8.42607e-40	0.296293	0.113	0.045	2.52782e-36
Sgcd	9.51167e-40	-3.53495	0.135	0.037	2.8535e-36
Me3	1.2241e-39	-5.71794	0.353	0.306	3.67229e-36
Tnfsf15	1.30223e-39	-3.10996	0.058	0.035	3.9067e-36
Wfdc10	1.48895e-39	-3.33802	0.136	0.084	4.46684e-36
Syt2	1.49259e-39	-1.37458	0.123	0.057	4.47777e-36
Adam8	1.51174e-39	-3.70853	0.2	0.097	4.53521e-36
Samsn1	1.92534e-39	-8.93258	0.36	0.105	5.77603e-36
Gm7247	2.28753e-39	-7.28472	0.381	0.212	6.86258e-36
Cables1	2.65844e-39	-9.39538	0.394	0.273	7.97533e-36
Fgf12	2.78295e-39	-2.72714	0.409	0.174	8.34884e-36
Rmst	4.09908e-39	-4.52169	0.135	0.05	1.22972e-35
H2-Aa	4.85896e-39	-1.30993	0.313	0.054	1.45769e-35
Gm973	5.77375e-39	-4.59799	0.193	0.066	1.73212e-35
Epn3	7.12089e-39	-1.68328	0.084	0.052	2.13627e-35
Vav1	7.83994e-39	-8.74448	0.044	0.001	2.35198e-35
Tmem151a	7.88073e-39	-7.10159	0.296	0.155	2.36422e-35
Acp5	8.68802e-39	-4.68668	0.168	0.087	2.60641e-35
Gm36640	1.08719e-38	2.18764	0.133	0.043	3.26157e-35
Cebpe	1.19257e-38	-2.46286	0.213	0.067	3.57771e-35
Shroom3	1.42956e-38	-1.47002	0.081	0.135	4.28867e-35
Ddit3	1.83861e-38	6.34636	0.268	0.2	5.51584e-35
Nebl	2.0239e-38	-3.68693	0.245	0.104	6.07169e-35
Nnat	3.32204e-38	6.38778	0.076	0.066	9.96613e-35
Gbp2	3.49983e-38	-2.54594	0.106	0.072	1.04995e-34
2023-03-03	4.14344e-38	-6.09778	0.251	0.168	1.24303e-34
Serpina3g	4.90206e-38	-2.6897	0.045	0.009	1.47062e-34
Mir142hg	5.4908e-38	-13.3486	0.332	0.011	1.64724e-34
BE692007	6.51987e-38	0.200947	0.25	0.011	1.95596e-34
Nqo1	6.78228e-38	-1.84012	0.081	0.04	2.03468e-34
Cacna1e	7.57706e-38	-0.950779	0.303	0.085	2.27312e-34
Enthd1	8.08746e-38	-0.0847362	0.207	0.078	2.42624e-34
Fam171b	1.23914e-37	2.19703	0.116	0.085	3.71743e-34
Gm42997	1.75523e-37	4.35335	0.267	0.106	5.26568e-34
Ttn	2.17965e-37	-4.58734	0.195	0.108	6.53894e-34
Gm11290	2.19896e-37	-3.88242	0.227	0.136	6.59687e-34
1700123O12Rik	2.24836e-37	-3.09591	0.201	0.066	6.74507e-34
Med12l	2.83831e-37	-11.4363	0.217	0.117	8.51492e-34
Epsti1	3.10949e-37	-3.63769	0.215	0.068	9.32846e-34
Gm10457	4.7979e-37	-1.25349	0.234	0.1	1.43937e-33
Tubb2b	8.79558e-37	-7.91934	0.208	0.189	2.63867e-33
Sema3e	9.90903e-37	-4.28311	0.187	0.217	2.97271e-33
Tnfrsf19	1.05057e-36	-1.52407	0.058	0.04	3.15172e-33
Ifi214	1.10413e-36	0.399226	0.324	0.015	3.31238e-33
Mme	1.20163e-36	-7.22123	0.198	0.077	3.60489e-33
Dnajc6	1.21217e-36	-8.79907	0.165	0.034	3.6365e-33
Ntrk2	1.23558e-36	1.96989	0.053	0.051	3.70675e-33
Emb	1.3112e-36	-7.39143	0.532	0.392	3.9336e-33
2210407C18Rik	1.36484e-36	12.5608	0.03	0.003	4.09451e-33
Eng	1.56861e-36	-1.10107	0.125	0.107	4.70584e-33
Ctsw	1.75729e-36	-5.77335	0.232	0.122	5.27188e-33
Cryl1	1.84751e-36	-2.36846	0.263	0.217	5.54254e-33
Bcl11b	2.16512e-36	-5.86477	0.294	0.01	6.49535e-33
Plxna2	2.80951e-36	-5.04783	0.472	0.314	8.42853e-33
Kcnc2	3.38862e-36	-5.25343	0.263	0.151	1.01659e-32
Il18r1	3.72275e-36	13.071	0.505	0.161	1.11683e-32
Cd36	3.81828e-36	-0.702401	0.344	0.206	1.14548e-32
Defb19	4.12244e-36	-3.38186	0.418	0.297	1.23673e-32
Gas1	4.40644e-36	-3.97918	0.378	0.278	1.32193e-32
Fgf10	5.57716e-36	0.0314881	0.062	0.031	1.67315e-32
Fmo4	6.35124e-36	-4.18786	0.191	0.098	1.90537e-32
Il21r	7.7747e-36	-10.4505	0.155	0.004	2.33241e-32
Dab1	9.00981e-36	-2.80803	0.367	0.174	2.70294e-32
Gm32014	1.13671e-35	-5.1123	0.205	0.086	3.41012e-32
Tbx3	1.26119e-35	0.646733	0.039	0.043	3.78356e-32
Srgn	1.5638e-35	-4.04694	0.27	0.12	4.6914e-32
Alcam	1.58643e-35	0.47001	0.194	0.2	4.7593e-32
Gm48249	1.9857e-35	-2.34155	0.209	0.075	5.95711e-32
Tnfrsf13c	2.13197e-35	-6.34168	0.139	0.039	6.39592e-32
Megf10	2.2897e-35	-5.96021	0.246	0.113	6.8691e-32
Cmah	2.32889e-35	-7.985	0.279	0.024	6.98668e-32
Mia	2.71303e-35	-1.23936	0.192	0.093	8.1391e-32
Klf4	2.72422e-35	5.28666	0.149	0.097	8.17267e-32
Muc16	2.87013e-35	4.54369	0.021	0.002	8.61038e-32
Igf2bp2	2.94766e-35	-3.62163	0.04	0.03	8.84299e-32
Tmprss9	2.99508e-35	-2.33821	0.223	0.086	8.98524e-32
Lhcgr	3.06637e-35	-2.63707	0.24	0.122	9.19911e-32
Ccbe1	3.25607e-35	-4.07415	0.331	0.281	9.76821e-32
Kcnd2	3.28889e-35	-0.933905	0.279	0.207	9.86668e-32
Cd247	3.82129e-35	-5.41793	0.338	0.087	1.14639e-31
Mmel1	4.54687e-35	-2.79205	0.446	0.283	1.36406e-31
Itga6	4.78958e-35	-8.04928	0.136	0.169	1.43687e-31
Gm48277	5.26916e-35	-1.40572	0.318	0.103	1.58075e-31
E230025N22Rik	5.95913e-35	-3.91872	0.322	0.11	1.78774e-31
Gm40375	6.19395e-35	-3.51946	0.01	0.065	1.85819e-31
Cpne8	6.51323e-35	-3.36021	0.496	0.409	1.95397e-31
Fcgr1	8.22963e-35	-13.2718	0.138	0.04	2.46889e-31
Mob3b	8.39674e-35	5.62142	0.177	0.112	2.51902e-31
Sox5os3	8.5323e-35	3.60381	0.225	0.076	2.55969e-31
Gm50046	1.30479e-34	-0.946903	0.125	0.071	3.91436e-31
Cygb	1.48132e-34	3.28904	0.079	0.095	4.44395e-31
Celf2	1.66089e-34	-5.00389	0.154	0.203	4.98267e-31
Tec	1.77025e-34	-5.28137	0.147	0.064	5.31074e-31
Ahr	2.2399e-34	-1.82954	0.158	0.134	6.7197e-31
Dmd	2.41475e-34	-0.0225153	0.168	0.175	7.24425e-31
Gbp2b	2.52413e-34	4.94699	0.02	0.001	7.5724e-31
Selplg	2.53604e-34	-9.30526	0.338	0.108	7.60812e-31
Prtg	2.72145e-34	3.62896	0.051	0.029	8.16436e-31
Fam189a2	3.43117e-34	-1.61172	0.411	0.192	1.02935e-30
2700089I24Rik	5.01762e-34	-2.34141	0.196	0.067	1.50529e-30
Kpna7	5.64073e-34	-3.70053	0.332	0.18	1.69222e-30
Atp1b1	6.16021e-34	-6.44841	0.258	0.303	1.84806e-30
Pira2	6.44373e-34	-14.0054	0.019	0.058	1.93312e-30
Itga4	7.8361e-34	-2.44387	0.107	0.001	2.35083e-30
Ampd1	8.42085e-34	-6.86287	0.214	0.126	2.52626e-30
A730049H05Rik	8.5451e-34	1.00418	0.115	0.152	2.56353e-30
Gm29536	9.17647e-34	-2.40873	0.211	0.074	2.75294e-30
Bcas3os1	1.07564e-33	-4.1348	0.378	0.147	3.22692e-30
Armc2	1.08032e-33	-3.16943	0.341	0.122	3.24096e-30
Xylt1	1.43952e-33	-4.17301	0.398	0.305	4.31856e-30
Tmem178	2.90639e-33	-3.82126	0.084	0.038	8.71918e-30
Camp	2.96402e-33	-2.34603	0.54	0.37	8.89206e-30
Crip1	3.52184e-33	5.75213	0.346	0.366	1.05655e-29
Ptafr	3.55965e-33	4.45955	0.016	0.003	1.0679e-29
Bank1	4.0077e-33	11.0109	0.288	0.062	1.20231e-29
Slc7a11	4.37312e-33	-2.41981	0.282	0.167	1.31194e-29
A230009B12Rik	4.49522e-33	-6.63534	0.138	0.059	1.34857e-29
Osr2	4.61996e-33	-4.23205	0.066	0.064	1.38599e-29
Lrrtm4	4.64355e-33	-3.1285	0.152	0.072	1.39306e-29
Ly6e	4.82966e-33	-7.37287	0.412	0.358	1.4489e-29
Wfdc8	6.11545e-33	-4.4748	0.256	0.125	1.83464e-29
Abtb2	8.64206e-33	-5.80813	0.158	0.114	2.59262e-29
Slc8a3	1.13915e-32	-5.49743	0.349	0.189	3.41744e-29
Gm12248	1.51242e-32	2.02591	0.206	0.116	4.53726e-29
Timp4	1.54231e-32	-2.02351	0.593	0.42	4.62693e-29
Oprd1	1.71371e-32	-5.54689	0.154	0.069	5.14113e-29
Abca1	1.80894e-32	-10.9157	0.13	0.093	5.42682e-29
Ccdc3	1.9968e-32	-1.14546	0.113	0.077	5.9904e-29
Amhr2	2.13402e-32	-4.47634	0.297	0.333	6.40206e-29
Stxbp5l	2.15529e-32	-1.57682	0.193	0.077	6.46588e-29
Vcam1	2.48518e-32	-11.4786	0.08	0.043	7.45553e-29
Apoe	3.62882e-32	-5.29665	0.175	0.186	1.08865e-28
Diras2	3.71114e-32	-2.2595	0.335	0.136	1.11334e-28
Col23a1	3.9353e-32	-6.99095	0.304	0.141	1.18059e-28
Klf2	4.26145e-32	-1.3172	0.235	0.23	1.27844e-28
Gm31517	4.64052e-32	-5.18476	0.184	0.118	1.39216e-28
Areg	5.15852e-32	-0.963606	0.14	0.044	1.54756e-28
Gm20629	5.25794e-32	-0.0162188	0.416	0.217	1.57738e-28
Barx1	6.43797e-32	-0.0589827	0.007	0.001	1.93139e-28
Chrm3	6.7553e-32	3.00796	0.056	0.027	2.02659e-28
Grin1	7.70306e-32	-6.95772	0.203	0.072	2.31092e-28
Cpeb2	9.907e-32	-10.6605	0.212	0.143	2.9721e-28
Limch1	1.00437e-31	5.47109	0.068	0.032	3.01312e-28
Has1	1.11324e-31	-3.91664	0.042	0.029	3.33972e-28
Crybb3	1.30221e-31	-2.33609	0.133	0.046	3.90663e-28
Gm33508	1.62687e-31	-1.52004	0.238	0.046	4.8806e-28
Gm11033	1.74101e-31	-0.328516	0.289	0.137	5.22303e-28
S100a2	2.48635e-31	3.44594	0.204	0.086	7.45906e-28
Gm47077	2.86919e-31	-3.20512	0.369	0.122	8.60757e-28
Nlgn1	3.68992e-31	-3.39497	0.103	0.067	1.10698e-27
Nr1h4	5.3773e-31	6.22754	0.224	0.198	1.61319e-27
Unc5d	5.50454e-31	-1.76628	0.224	0.105	1.65136e-27
2023-09-04	6.06456e-31	8.11907	0.115	0.056	1.81937e-27
Ryr1	6.20126e-31	-4.00526	0.094	0.017	1.86038e-27
6330411D24Rik	6.5339e-31	-6.86344	0.186	0.119	1.96017e-27
Fam129a	7.44847e-31	-5.62556	0.384	0.262	2.23454e-27
Tgfbi	7.53934e-31	1.84918	0.166	0.079	2.2618e-27
Xirp2	7.95536e-31	-0.414435	0.129	0.005	2.38661e-27
Prss12	9.19736e-31	-7.77559	0.2	0.108	2.75921e-27
1810062G17Rik	9.82829e-31	-10.2821	0.3	0.176	2.94849e-27
Col4a5	1.02276e-30	1.69873	0.258	0.286	3.06828e-27
Grem1	1.78993e-30	-3.10877	0.3	0.134	5.36979e-27
Ccdc146	2.15998e-30	-4.90418	0.16	0.09	6.47993e-27
Apba2	2.1958e-30	-1.44733	0.051	0.013	6.58739e-27
Plin5	2.49415e-30	-1.38888	0.481	0.282	7.48244e-27
Rbfox1	2.75665e-30	-2.3591	0.299	0.181	8.26996e-27
Ccl11	3.1852e-30	0.0422725	0.008	0.04	9.55561e-27
Pak3	3.27495e-30	-2.58561	0.33	0.304	9.82486e-27
Bcl2l15	3.90402e-30	-0.63133	0.17	0.089	1.17121e-26
Slc25a48	4.21589e-30	-3.81009	0.34	0.16	1.26477e-26
Myh14	5.56753e-30	1.96006	0.16	0.119	1.67026e-26
Ncam2	6.09246e-30	1.36908	0.053	0.016	1.82774e-26
Trp63	6.28034e-30	-1.6864	0.214	0.105	1.8841e-26
4930556N09Rik	6.89893e-30	-3.26559	0.226	0.058	2.06968e-26
Postn	7.87037e-30	-15.2757	0.224	0.025	2.36111e-26
Napsa	8.15061e-30	-5.9291	0.362	0.132	2.44518e-26
Kif26b	8.77678e-30	-1.0715	0.168	0.087	2.63303e-26
Dnm3	9.09862e-30	8.73271	0.043	0.025	2.72959e-26
Avil	1.01835e-29	-3.87017	0.196	0.086	3.05505e-26
Kit	1.22588e-29	-3.1622	0.238	0.068	3.67765e-26
Angptl7	1.34276e-29	10.5092	0.086	0.031	4.02827e-26
Pnoc	1.36369e-29	-7.76594	0.026	0.013	4.09107e-26
Tmem56	1.93535e-29	-4.32605	0.451	0.248	5.80604e-26
Gm33228	1.9672e-29	-1.82781	0.058	0.006	5.90161e-26
Tafa4	2.13159e-29	-5.27192	0.191	0.057	6.39477e-26
Nos3	2.34265e-29	-1.48342	0.449	0.252	7.02795e-26
Arhgap30	2.41017e-29	-6.04135	0.196	0.022	7.23052e-26
Dner	2.82473e-29	-1.30214	0.227	0.088	8.4742e-26
Gstm2	3.30897e-29	-8.82658	0.324	0.328	9.92691e-26
Grip1os2	4.25987e-29	-5.05016	0.124	0.037	1.27796e-25
2023-03-01	4.35542e-29	-0.237911	0.186	0.078	1.30663e-25
Mmp2	4.74449e-29	-3.46317	0.078	0.119	1.42335e-25
Sema3c	6.28007e-29	-0.34887	0.16	0.191	1.88402e-25
Gm44767	6.61978e-29	-4.65811	0.209	0.097	1.98594e-25
Cd4	7.10512e-29	-0.748609	0.169	0.046	2.13154e-25
Ednrb	7.97237e-29	-4.02394	0.198	0.084	2.39171e-25
Gm36814	8.8878e-29	-4.68882	0.209	0.045	2.66634e-25
Slfn1	9.09272e-29	9.05175	0.323	0.094	2.72782e-25
Tacr3	1.28024e-28	-3.59557	0.093	0.009	3.84071e-25
Syce1	1.54625e-28	-4.17221	0.129	0.05	4.63874e-25
Nek10	1.57964e-28	-4.71932	0.178	0.082	4.73893e-25
Dscam	1.82758e-28	-0.930524	0.25	0.113	5.48275e-25
Bach2	1.8725e-28	8.11888	0.036	0.022	5.61751e-25
Sv2c	1.97813e-28	10.3768	0.084	0.035	5.93439e-25
Rgs3	2.17044e-28	-2.32596	0.071	0.065	6.51133e-25
Txnip	2.67529e-28	-5.92594	0.311	0.311	8.02586e-25
Krt7	2.71204e-28	-1.62269	0.047	0.012	8.13613e-25
Rhoh	2.7838e-28	10.4902	0.236	0.023	8.35139e-25
Cfap70	3.23327e-28	-6.83767	0.198	0.084	9.69981e-25
Scin	3.30947e-28	-3.98544	0.168	0.041	9.9284e-25
Ak1	3.5045e-28	-3.28668	0.3	0.254	1.05135e-24
Adamtsl1	4.60753e-28	-9.46731	0.099	0.028	1.38226e-24
Khdrbs2	4.77192e-28	-2.67022	0.212	0.08	1.43158e-24
Filip1	4.80409e-28	-3.18093	0.24	0.072	1.44123e-24
Cntn5	5.44189e-28	-1.34144	0.324	0.167	1.63257e-24
Nell1	5.90415e-28	-0.366718	0.354	0.127	1.77124e-24
Cldn10	8.03011e-28	-5.50885	0.141	0.086	2.40903e-24
Stap1	9.28907e-28	-6.7718	0.207	0.046	2.78672e-24
Ildr2	9.56147e-28	-2.02933	0.237	0.262	2.86844e-24
Gm34544	1.03909e-27	-0.763893	0.178	0.045	3.11726e-24
Mzb1	1.06489e-27	-5.5138	0.388	0.083	3.19466e-24
Insl3	1.36898e-27	0.288716	0.039	0.013	4.10694e-24
Plekhg1	1.46791e-27	-5.69585	0.081	0.034	4.40373e-24
Ptchd4	1.53881e-27	-7.17609	0.063	0.081	4.61643e-24
Cdc20b	1.56168e-27	-5.51386	0.159	0.074	4.68504e-24
Cnmd	1.78254e-27	-1.96232	0.079	0.042	5.34762e-24
Shroom4	1.97788e-27	2.23544	0.179	0.181	5.93363e-24
Nkain2	2.12894e-27	-3.39518	0.275	0.178	6.38683e-24
Sema3d	2.17332e-27	-3.82995	0.232	0.12	6.51995e-24
Star	2.38377e-27	-2.16922	0.325	0.284	7.1513e-24
Prkce	2.54456e-27	-2.31618	0.287	0.294	7.63369e-24
Mast1	2.60839e-27	-5.81357	0.341	0.133	7.82518e-24
Gm32828	2.76862e-27	-2.76878	0.141	0.027	8.30585e-24
1700034P13Rik	4.88449e-27	-4.11243	0.248	0.224	1.46535e-23
Kirrel3	4.97488e-27	-3.26204	0.177	0.118	1.49247e-23
Mfap4	5.14445e-27	1.17657	0.008	0.025	1.54334e-23
Ror1	5.38411e-27	-2.64099	0.428	0.349	1.61523e-23
4930447C04Rik	6.53939e-27	-1.67076	0.271	0.041	1.96182e-23
Gm29507	7.22202e-27	-10.0095	0.142	0.123	2.1666e-23
Zkscan2	7.69133e-27	-5.45703	0.395	0.141	2.3074e-23
Tbx21	9.0043e-27	-2.8791	0.162	0.175	2.70129e-23
Efna5	9.09458e-27	-5.34427	0.203	0.205	2.72838e-23
Fmn2	1.08435e-26	-4.62519	0.219	0.093	3.25305e-23
Kcnb2	1.10601e-26	-9.95428	0.109	0.074	3.31803e-23
Pdgfa	1.16894e-26	-8.80682	0.3	0.324	3.50682e-23
Ggct	1.24334e-26	2.28656	0.306	0.221	3.73003e-23
Fstl4	1.31233e-26	-0.460751	0.215	0.077	3.937e-23
St8sia6	1.57989e-26	9.16204	0.14	0.002	4.73968e-23
Clstn2	1.62121e-26	4.67391	0.043	0.024	4.86362e-23
1700012B09Rik	1.77267e-26	-2.70509	0.22	0.068	5.318e-23
Tent5a	2.04064e-26	1.88306	0.378	0.285	6.12192e-23
Plau	2.3751e-26	0.52984	0.143	0.152	7.1253e-23
Kcnn3	2.46714e-26	-1.67728	0.222	0.022	7.40141e-23
Hspb1	2.58087e-26	-4.44594	0.276	0.288	7.74261e-23
Gm37350	3.95419e-26	-4.61289	0.125	0.107	1.18626e-22
Tmeff2	5.43093e-26	3.63928	0.091	0.031	1.62928e-22
Cfh	5.62641e-26	-6.53452	0.164	0.189	1.68792e-22
Ptn	6.1075e-26	0.41707	0.167	0.052	1.83225e-22
Il1rapl1	6.56372e-26	-2.36249	0.249	0.109	1.96912e-22
Gm2245	6.98e-26	-3.73975	0.266	0.055	2.094e-22
Ccl6	8.76894e-26	-1.14016	0.209	0.125	2.63068e-22
Ccser1	8.82673e-26	-1.94182	0.173	0.096	2.64802e-22
Ccdc81	9.55297e-26	-4.10466	0.241	0.116	2.86589e-22
Gm39317	1.00006e-25	-12.5213	0.192	0.053	3.00019e-22
Lgals2	1.0818e-25	4.54771	0.089	0.177	3.24539e-22
Rasl11a	1.29363e-25	0.670353	0.353	0.328	3.88089e-22
M1ap	1.38054e-25	-5.38565	0.334	0.196	4.14162e-22
Lhx9	1.74429e-25	4.00521	0.028	0.004	5.23288e-22
Trdn	2.11836e-25	-3.7489	0.181	0.042	6.35508e-22
Pdpn	2.30558e-25	4.38733	0.09	0.121	6.91673e-22
Mtnr1a	2.58141e-25	-13.343	0.111	0.122	7.74422e-22
A330015K06Rik	2.79053e-25	-2.53932	0.058	0.023	8.3716e-22
Clic3	3.06604e-25	-1.11073	0.131	0.035	9.19812e-22
Zdhhc19	3.1087e-25	-6.5533	0.243	0.142	9.32611e-22
Colq	3.57448e-25	-3.10922	0.225	0.166	1.07234e-21
Pgr	3.62965e-25	-5.10736	0.061	0.056	1.0889e-21
Gm12514	3.63065e-25	-3.56897	0.17	0.092	1.0892e-21
Pde4c	3.70862e-25	2.36991	0.3	0.158	1.11259e-21
Ccno	3.74719e-25	0.461752	0.125	0.048	1.12416e-21
Synm	3.77469e-25	-2.25775	0.527	0.396	1.13241e-21
Bcl2	4.69934e-25	-0.129476	0.126	0.086	1.4098e-21
Lrrc3b	5.1674e-25	-12.07	0.032	0.039	1.55022e-21
Dppa5a	5.54507e-25	-3.01723	0.119	0.06	1.66352e-21
Adamts19	5.69256e-25	-0.0240622	0.057	0.053	1.70777e-21
Brinp3	5.72472e-25	-2.57017	0.345	0.159	1.71742e-21
Cd109	6.42479e-25	1.60425	0.113	0.065	1.92744e-21
1700030N03Rik	6.65363e-25	-3.88717	0.211	0.109	1.99609e-21
Cth	6.77803e-25	-7.24479	0.273	0.193	2.03341e-21
Plscr2	6.90189e-25	0.621848	0.224	0.19	2.07057e-21
Grik2	6.90189e-25	-2.32211	0.523	0.389	2.07057e-21
Scd3	7.05311e-25	-0.738041	0.096	0.025	2.11593e-21
Trib3	8.08926e-25	-3.25533	0.189	0.125	2.42678e-21
Fgl2	8.21881e-25	-17.2701	0.022	0.033	2.46564e-21
Gm12703	8.78914e-25	-0.178048	0.278	0.104	2.63674e-21
A630014C17Rik	8.97758e-25	-5.11693	0.275	0.158	2.69327e-21
1700027I24Rik	1.0247e-24	-6.79128	0.241	0.106	3.0741e-21
Map2	1.04836e-24	0.0867326	0.149	0.168	3.14507e-21
Krt23	1.18547e-24	-4.52448	0.105	0.052	3.55642e-21
Tm4sf5	1.20736e-24	-3.68493	0.048	0.006	3.62207e-21
Lmcd1	1.24551e-24	-7.70955	0.083	0.102	3.73653e-21
Prr5l	1.24602e-24	-0.867297	0.028	0.026	3.73806e-21
Rfx4	1.2621e-24	-11.5957	0.179	0.089	3.7863e-21
3110021N24Rik	1.26331e-24	-1.78196	0.263	0.142	3.78992e-21
Mgat4c	1.67148e-24	-3.19624	0.16	0.034	5.01445e-21
Mindy4b-ps	1.74514e-24	-6.73214	0.224	0.094	5.23542e-21
Dlgap2	1.92146e-24	-2.27417	0.219	0.066	5.76439e-21
Gm49723	1.96797e-24	-12.5687	0.024	0.302	5.9039e-21
Snhg9	2.20125e-24	-2.08232	0.268	0.186	6.60375e-21
Rhox8	2.37855e-24	-1.0254	0.358	0.199	7.13565e-21
Sult1e1	4.33065e-24	-1.97744	0.384	0.198	1.29919e-20
Ypel2	4.35759e-24	-1.48887	0.603	0.48	1.30728e-20
Ldoc1	4.43943e-24	-4.6101	0.39	0.199	1.33183e-20
Alas1	4.92548e-24	-1.69597	0.463	0.389	1.47765e-20
Tox	5.53374e-24	-2.42454	0.178	0.052	1.66012e-20
Aard	5.65794e-24	-3.01434	0.306	0.289	1.69738e-20
Atp2b2	5.88217e-24	-2.19903	0.254	0.154	1.76465e-20
Pcdh9	6.41659e-24	-2.90926	0.235	0.21	1.92498e-20
Myocd	6.84295e-24	-7.00873	0.113	0.072	2.05289e-20
Adh1	7.52202e-24	-0.956396	0.479	0.378	2.25661e-20
Esr2	8.27774e-24	3.2927	0.173	0.196	2.48332e-20
Gast	9.09275e-24	-8.7045	0.324	0.15	2.72782e-20
Dnah12	1.03116e-23	-8.55332	0.257	0.145	3.09347e-20
Cldn3	1.04784e-23	-2.88545	0.121	0.074	3.14352e-20
Sorcs1	1.08172e-23	-4.10216	0.186	0.062	3.24515e-20
Snhg12	1.14938e-23	-1.11086	0.305	0.326	3.44814e-20
Myo7b	1.31882e-23	-4.46821	0.183	0.046	3.95646e-20
Glra1	1.35231e-23	1.52193	0.226	0.075	4.05694e-20
Cfap299	1.64036e-23	1.84378	0.15	0.076	4.92108e-20
Cdkn1c	1.64408e-23	4.68162	0.144	0.099	4.93223e-20
Ctnna2	1.97167e-23	-2.82538	0.095	0.064	5.91502e-20
Trpc6	2.0606e-23	-3.64468	0.139	0.073	6.18179e-20
Nxpe5	2.11551e-23	-10.4274	0.053	0.001	6.34652e-20
Zfp804a	2.16496e-23	-1.66991	0.306	0.19	6.49487e-20
Mc5r	2.45615e-23	-3.80942	0.19	0.071	7.36846e-20
Megf11	2.58752e-23	-6.86436	0.234	0.125	7.76256e-20
Snhg15	2.61129e-23	-1.33273	0.31	0.265	7.83388e-20
Cx3cr1	2.64718e-23	-1.00445	0.222	0.1	7.94155e-20
Slc26a4	2.73199e-23	8.56428	0.14	0.059	8.19597e-20
Rims2	2.86693e-23	-2.42903	0.308	0.227	8.60078e-20
Gem	2.92327e-23	-6.24588	0.219	0.168	8.76981e-20
Krt79	3.26736e-23	-1.09781	0.302	0.136	9.80207e-20
Gm38405	3.80108e-23	-3.44339	0.178	0.068	1.14033e-19
Ctss	4.24727e-23	3.10098	0.136	0.054	1.27418e-19
Krt19	4.472e-23	10.272	0.076	0.018	1.3416e-19
Pid1	5.14627e-23	4.70775	0.113	0.099	1.54388e-19
Kcnj16	5.53622e-23	-2.82855	0.388	0.17	1.66087e-19
Gm3776	7.94101e-23	0.0254236	0.082	0.039	2.3823e-19
Lgi2	9.17533e-23	-10.229	0.017	0.023	2.7526e-19
Gm10639	9.33033e-23	-1.53072	0.188	0.079	2.7991e-19
3425401B19Rik	9.60157e-23	-1.31287	0.26	0.088	2.88047e-19
Ecscr	1.0489e-22	-3.94196	0.083	0.091	3.1467e-19
9530026P05Rik	1.2544e-22	-6.38029	0.24	0.216	3.76321e-19
Dmac2l	1.5813e-22	0.69175	0.285	0.182	4.7439e-19
Fmn1	1.73659e-22	1.74282	0.195	0.216	5.20978e-19
Ptgfr	1.75841e-22	-2.52232	0.163	0.081	5.27523e-19
Sh2d4a	1.95539e-22	2.00704	0.253	0.147	5.86616e-19
Cp	2.01703e-22	6.31702	0.087	0.03	6.05109e-19
Btg2	2.20972e-22	-1.07831	0.455	0.393	6.62917e-19
Epha5	2.26868e-22	-0.858679	0.379	0.191	6.80605e-19
Eda	2.50649e-22	-2.26595	0.268	0.179	7.51946e-19
Grm7	2.55633e-22	-3.58942	0.024	0.037	7.66899e-19
Fam155a	2.68111e-22	-4.69059	0.196	0.078	8.04332e-19
Gpm6a	2.94826e-22	-4.4586	0.043	0.011	8.84478e-19
Chst8	3.20259e-22	-1.77739	0.149	0.083	9.60777e-19
Sc5d	3.24299e-22	0.0805857	0.446	0.408	9.72896e-19
Gjb4	3.41453e-22	4.73145	0.007	0	1.02436e-18
Gm45904	3.46293e-22	-6.30884	0.067	0.154	1.03888e-18
Txlnb	3.9562e-22	-3.53832	0.304	0.135	1.18686e-18
Des	4.3086e-22	-14.4796	0.094	0.068	1.29258e-18
Trank1	4.42162e-22	-1.79473	0.111	0.072	1.32649e-18
Egfl7	5.31219e-22	-0.952672	0.281	0.207	1.59366e-18
Lypd6	5.58453e-22	-8.31946	0.212	0.122	1.67536e-18
Serpinb9	6.06374e-22	2.89682	0.202	0.245	1.81912e-18
Camk4	6.08011e-22	-2.35729	0.218	0.066	1.82403e-18
Enox1	6.18084e-22	-1.43464	0.202	0.081	1.85425e-18
Gm11099	6.31393e-22	-14.289	0.138	0.036	1.89418e-18
Adh7	6.99079e-22	-2.61517	0.503	0.372	2.09724e-18
Cpxm1	7.67228e-22	-2.49874	0.46	0.413	2.30168e-18
Fhl1	1.1037e-21	-4.39787	0.188	0.131	3.31111e-18
Clca3a1	1.14267e-21	3.76543	0.079	0.075	3.42801e-18
Dhcr7	1.16771e-21	-3.38301	0.526	0.421	3.50313e-18
Antxr2	1.4461e-21	-2.0626	0.246	0.237	4.33829e-18
S100a7a	1.62263e-21	-6.16969	0.069	0.055	4.86789e-18
Zfp804b	1.66354e-21	-2.22264	0.17	0.132	4.99062e-18
Epha4	1.67925e-21	-3.06885	0.267	0.161	5.03774e-18
Rgs2	1.82415e-21	-0.594372	0.36	0.319	5.47246e-18
4930428N03Rik	2.56501e-21	-12.9585	0.157	0.024	7.69503e-18
Serpinb6e	2.75278e-21	-3.37698	0.223	0.081	8.25833e-18
Erc2	2.76079e-21	-7.49162	0.361	0.257	8.28236e-18
Prr16	3.69462e-21	-0.751629	0.301	0.197	1.10838e-17
Procr	3.70347e-21	-6.92636	0.107	0.117	1.11104e-17
Cdh5	4.0081e-21	3.18886	0.036	0.034	1.20243e-17
Crispld1	4.79856e-21	-11.8342	0.083	0.031	1.43957e-17
Penk	5.17716e-21	-0.654161	0.086	0.039	1.55315e-17
Mir670hg	5.23726e-21	0.43569	0.245	0.15	1.57118e-17
Cacna1c	5.34343e-21	1.44654	0.043	0.071	1.60303e-17
Ism1	5.45584e-21	-5.0674	0.124	0.061	1.63675e-17
Ptk2b	5.50325e-21	-6.39746	0.563	0.411	1.65097e-17
Gm48825	5.89305e-21	-5.71541	0.051	0.07	1.76791e-17
Akr1c14	5.92191e-21	-2.7153	0.338	0.318	1.77657e-17
Gda	6.62e-21	-0.360445	0.043	0.025	1.986e-17
Iqcm	7.81263e-21	-0.90263	0.246	0.08	2.34379e-17
Ccdc7b	7.82924e-21	-2.49738	0.248	0.075	2.34877e-17
Cdh3	7.86059e-21	-7.94479	0.033	0.052	2.35818e-17
Nrxn1	7.89996e-21	-1.45298	0.339	0.191	2.36999e-17
Tnfrsf11a	8.77868e-21	-9.44092	0.1	0.053	2.63361e-17
Gm42884	9.90457e-21	-10.4175	0.139	0.051	2.97137e-17
Srgap1	1.03356e-20	-2.17179	0.216	0.248	3.10067e-17
Hmcn1	1.06331e-20	-2.37898	0.063	0.033	3.18994e-17
Gm46102	1.17956e-20	-15.5414	0.068	0.153	3.53869e-17
Pgm5	1.2769e-20	-1.46176	0.206	0.093	3.8307e-17
Olr1	1.55386e-20	-2.73493	0.157	0.054	4.66158e-17
Clec12a	2.08447e-20	5.93069	0.015	0	6.25342e-17
Sct	2.22685e-20	3.62237	0.23	0.08	6.68055e-17
Gata6	2.28335e-20	-2.36258	0.462	0.419	6.85006e-17
BC006965	2.35256e-20	4.85774	0.088	0.02	7.05769e-17
Ccdc83	2.39857e-20	-2.99118	0.134	0.044	7.19572e-17
Sparcl1	2.40717e-20	9.71272	0.015	0.014	7.2215e-17
Dlgap1	2.59454e-20	3.55155	0.152	0.131	7.78363e-17
Hcn1	2.63839e-20	-4.62779	0.255	0.134	7.91517e-17
Irx3	2.82679e-20	-4.11159	0.448	0.305	8.48037e-17
Slc15a3	2.85161e-20	0.924055	0.166	0.061	8.55482e-17
Ddah1	3.29462e-20	-0.856982	0.189	0.212	9.88385e-17
Bcas3os2	3.80228e-20	-3.3554	0.227	0.027	1.14068e-16
Rgs6	3.90965e-20	-1.03534	0.353	0.245	1.1729e-16
Thy1	4.13298e-20	2.22188	0.012	0.044	1.23989e-16
Kcnk3	4.37693e-20	-0.340023	0.497	0.371	1.31308e-16
Plaur	4.37908e-20	3.14941	0.122	0.113	1.31372e-16
Rorb	4.7663e-20	-1.56232	0.146	0.08	1.42989e-16
Gsta2	5.3555e-20	-1.96992	0.099	0.059	1.60665e-16
Fut2	5.45858e-20	-5.29869	0.201	0.121	1.63757e-16
1700007F19Rik	7.33485e-20	-10.1967	0.174	0.113	2.20046e-16
Otof	7.40846e-20	-2.57809	0.075	0.072	2.22254e-16
Sfrp1	8.57818e-20	-0.0134836	0.043	0.05	2.57345e-16
Krt8	8.59488e-20	-1.34639	0.22	0.287	2.57846e-16
Rgs4	9.32378e-20	-16.524	0.034	0.062	2.79713e-16
Lef1	9.66964e-20	-10.3522	0.049	0.013	2.90089e-16
H2-Ab1	1.03999e-19	-0.671735	0.273	0.046	3.11996e-16
Rbm20	1.05754e-19	-2.57867	0.223	0.088	3.17261e-16
Prickle1	1.18154e-19	-1.58428	0.088	0.089	3.54463e-16
Adamts20	1.31131e-19	-4.93293	0.043	0.012	3.93393e-16
Gm26737	1.32823e-19	4.46056	0.199	0.142	3.98468e-16
Spon1	1.49018e-19	-7.25603	0.088	0.048	4.47054e-16
Gm15726	1.58558e-19	-3.96218	0.184	0.086	4.75674e-16
Dnah10	1.75718e-19	-2.32408	0.123	0.037	5.27154e-16
Akr1c18	1.97567e-19	4.24926	0.274	0.294	5.92702e-16
Igfbp6	1.99767e-19	2.21354	0.065	0.102	5.99302e-16
Cdkn1a	2.06936e-19	-2.71955	0.269	0.202	6.20808e-16
Erbb4	2.29864e-19	-2.91618	0.234	0.134	6.89591e-16
Magi2	2.30113e-19	-5.31848	0.336	0.299	6.90338e-16
Magi1	2.3486e-19	-7.53192	0.205	0.214	7.04581e-16
Maml3	2.42164e-19	-3.22509	0.333	0.322	7.26493e-16
St8sia3os	2.46891e-19	-5.40636	0.126	0.047	7.40673e-16
Wfdc2	2.72906e-19	-9.0792	0.15	0.091	8.18718e-16
Gm11444	2.7307e-19	-2.09501	0.134	0.019	8.19209e-16
Sh3d19	3.00005e-19	-2.15617	0.269	0.304	9.00015e-16
Spint2	3.02676e-19	-1.30048	0.57	0.483	9.08027e-16
Gm31045	3.04895e-19	-3.11736	0.07	0.044	9.14685e-16
Slc16a3	3.22772e-19	-2.28259	0.214	0.147	9.68317e-16
Gm36595	3.48868e-19	-8.10763	0.326	0.139	1.0466e-15
1700030M09Rik	3.82671e-19	-1.69097	0.105	0.018	1.14801e-15
Plxna4	4.20457e-19	11.0614	0.05	0.012	1.26137e-15
Coch	4.27945e-19	-4.06413	0.321	0.202	1.28384e-15
Ptprq	5.4627e-19	6.22669	0.015	0.018	1.63881e-15
Sprr1a	5.50508e-19	-0.365967	0.112	0.047	1.65152e-15
Lrrc69	5.79031e-19	-0.875387	0.187	0.068	1.73709e-15
Adamts9	6.09737e-19	4.15094	0.175	0.182	1.82921e-15
Ramp2	7.54472e-19	-11.0941	0.177	0.217	2.26342e-15
Ldlrad4	7.82682e-19	-4.39582	0.108	0.116	2.34805e-15
Npas3	7.91346e-19	7.62577	0.029	0.015	2.37404e-15
2610037D02Rik	8.13375e-19	-4.78671	0.215	0.187	2.44012e-15
Kctd16	8.28821e-19	-3.60443	0.257	0.077	2.48646e-15
Col11a1	8.93767e-19	-3.44781	0.052	0.066	2.6813e-15
Hpse2	9.44579e-19	-4.29067	0.274	0.072	2.83374e-15
Tmsb15b2	9.62597e-19	-8.86549	0.388	0.25	2.88779e-15
Gm47015	9.8026e-19	-0.520146	0.483	0.354	2.94078e-15
Cadm1	1.15747e-18	-3.36012	0.302	0.304	3.4724e-15
Msc	1.25854e-18	-4.27345	0.197	0.096	3.77563e-15
Rbp4	1.26314e-18	-4.70908	0.15	0.106	3.78943e-15
5430401H09Rik	1.41262e-18	-4.87337	0.383	0.177	4.23786e-15
Gm20743	1.54434e-18	-7.15794	0.12	0.022	4.63302e-15
Gucy2c	1.69115e-18	-2.78485	0.094	0.034	5.07345e-15
Gabrb1	1.83509e-18	-8.24265	0.175	0.173	5.50528e-15
Ppfibp2	1.85998e-18	2.07713	0.067	0.04	5.57994e-15
Slc2a13	1.86303e-18	1.0494	0.097	0.08	5.5891e-15
Fam189a1	2.05095e-18	8.29698	0.036	0.018	6.15284e-15
Slc7a14	2.14214e-18	0.283124	0.159	0.104	6.42641e-15
Vegfa	2.4265e-18	-1.83035	0.362	0.348	7.27951e-15
Cd53	2.56689e-18	2.30402	0.197	0.001	7.70067e-15
6530403H02Rik	2.71687e-18	-4.95438	0.058	0.034	8.15062e-15
Dnah14	3.27889e-18	-1.0219	0.218	0.119	9.83667e-15
Csmd3	5.06329e-18	-6.56922	0.175	0.052	1.51899e-14
Jun	6.28445e-18	-4.21049	0.422	0.386	1.88533e-14
Kcne1	6.55605e-18	-3.30069	0.22	0.08	1.96681e-14
Gm10754	7.02768e-18	-15.3538	0.238	0.141	2.1083e-14
Tgfbr3	7.28553e-18	-1.95051	0.243	0.248	2.18566e-14
Phex	7.74806e-18	-3.38974	0.231	0.136	2.32442e-14
Atxn7l1	8.27752e-18	-6.66036	0.481	0.411	2.48326e-14
Cybrd1	8.88335e-18	2.76111	0.118	0.038	2.665e-14
Sh3rf3	9.33166e-18	-1.64902	0.066	0.026	2.7995e-14
Slamf6	9.92554e-18	-15.3211	0.329	0.154	2.97766e-14
Ndst4	1.00803e-17	4.38178	0.142	0.06	3.0241e-14
Gm32171	1.02951e-17	-3.03156	0.165	0.063	3.08854e-14
Tfpi2	1.04078e-17	-1.21491	0.094	0.046	3.12234e-14
Xpnpep2	1.13294e-17	-4.30573	0.264	0.139	3.39882e-14
Rpp25	1.18802e-17	-1.90375	0.33	0.34	3.56407e-14
Dennd1c	1.19593e-17	0.918863	0.072	0.005	3.58779e-14
Fry	1.24092e-17	-1.8568	0.401	0.227	3.72276e-14
Rrad	1.31793e-17	-0.084068	0.601	0.446	3.9538e-14
Veph1	1.35811e-17	-2.60268	0.186	0.072	4.07434e-14
Rasgef1a	1.38805e-17	-6.06871	0.304	0.134	4.16414e-14
Rgs16	1.41008e-17	-12.8239	0.107	0.061	4.23024e-14
C330002G04Rik	1.44312e-17	-1.17795	0.31	0.104	4.32936e-14
Gm29571	1.4517e-17	-11.2284	0.125	0.013	4.35511e-14
Hk3	1.46101e-17	-3.31658	0.072	0.056	4.38302e-14
Elmo1	1.5304e-17	-2.72951	0.394	0.304	4.59121e-14
Cpvl	1.57661e-17	0.902563	0.107	0.028	4.72982e-14
Erich3	1.68965e-17	-0.0716008	0.163	0.039	5.06894e-14
Smim1	1.71894e-17	1.41467	0.377	0.371	5.15681e-14
Lbh	1.73347e-17	0.0242954	0.092	0.101	5.20042e-14
Ccng1	1.87606e-17	-4.58128	0.356	0.351	5.62818e-14
Mcc	1.91832e-17	3.6961	0.086	0.07	5.75497e-14
4932411K12Rik	2.36244e-17	-0.0124785	0.042	0.02	7.08733e-14
Ch25h	2.47645e-17	-4.45726	0.162	0.031	7.42935e-14
Tns4	2.52059e-17	-3.63503	0.313	0.125	7.56177e-14
Osgin1	2.7908e-17	-6.21547	0.333	0.301	8.37241e-14
Xdh	2.88577e-17	-8.5574	0.065	0.072	8.65731e-14
Rprm	2.92187e-17	0.521197	0.282	0.105	8.76561e-14
2310039L15Rik	3.14943e-17	-4.67836	0.235	0.095	9.44829e-14
Kif27	3.38872e-17	-0.466021	0.221	0.088	1.01661e-13
Mapk13	3.51837e-17	-0.344483	0.557	0.467	1.05551e-13
Cst6	3.67106e-17	-4.07831	0.158	0.091	1.10132e-13
Tek	3.93962e-17	-7.05106	0.149	0.068	1.18189e-13
Luzp2	3.95917e-17	-3.63347	0.217	0.087	1.18775e-13
Rasef	4.6434e-17	2.62644	0.215	0.066	1.39302e-13
Ern1	4.88619e-17	-3.9307	0.431	0.395	1.46586e-13
Vwa5b1	5.03196e-17	-3.95826	0.228	0.042	1.50959e-13
Pthlh	5.26813e-17	-4.68289	0.361	0.184	1.58044e-13
Gm16685	5.39662e-17	-6.61522	0.236	0.095	1.61899e-13
Celf5	5.44034e-17	0.583038	0.066	0.009	1.6321e-13
Gstm1	5.56362e-17	-4.66508	0.369	0.346	1.66909e-13
Bnc1	5.56924e-17	-0.369963	0.022	0.008	1.67077e-13
Plagl1	5.8094e-17	1.25256	0.073	0.127	1.74282e-13
D830013O20Rik	5.84332e-17	-1.01921	0.096	0.009	1.753e-13
Unc45b	6.07879e-17	-0.659557	0.03	0.008	1.82364e-13
Atp6v0d2	6.0965e-17	-6.80462	0.084	0.027	1.82895e-13
Limk2	6.15612e-17	-2.46286	0.41	0.359	1.84684e-13
Col25a1	6.41476e-17	-1.5042	0.29	0.17	1.92443e-13
Gm13049	6.5708e-17	-1.00181	0.181	0.088	1.97124e-13
Ebf1	7.29977e-17	3.69944	0.014	0.031	2.18993e-13
Mrc1	9.0635e-17	-9.06053	0.045	0.032	2.71905e-13
2610307P16Rik	9.5893e-17	-7.04275	0.122	0.127	2.87679e-13
Arhgef4	9.76573e-17	-8.41999	0.236	0.08	2.92972e-13
Vamp9	1.06001e-16	0.426253	0.284	0.148	3.18004e-13
Clec4e	1.11418e-16	-15.4921	0.019	0.027	3.34253e-13
Ppp1r16b	1.13438e-16	0.336289	0.426	0.225	3.40314e-13
Smad3	1.17237e-16	-1.80428	0.162	0.166	3.5171e-13
Ccr9	1.23889e-16	-6.74202	0.267	0.124	3.71667e-13
Rgs7	1.24233e-16	-4.23126	0.351	0.212	3.72698e-13
Nrp1	1.2843e-16	-2.80342	0.237	0.262	3.8529e-13
Mpzl2	1.36975e-16	-4.05323	0.492	0.409	4.10926e-13
Mir99ahg	1.49626e-16	-4.52353	0.129	0.143	4.48879e-13
Lmo7	1.60443e-16	-5.82432	0.155	0.064	4.81329e-13
Ksr2	1.60815e-16	-1.50793	0.19	0.047	4.82446e-13
Pth2r	1.65278e-16	-4.97592	0.263	0.076	4.95833e-13
Gm8251	1.84583e-16	-2.97176	0.182	0.093	5.53749e-13
Rnf180	1.97821e-16	-3.02744	0.517	0.433	5.93462e-13
4930452B06Rik	2.00318e-16	-4.54063	0.178	0.095	6.00955e-13
Ntf3	2.05091e-16	-2.18198	0.273	0.074	6.15272e-13
U90926	2.19173e-16	-5.89712	0.087	0.09	6.5752e-13
Syt1	2.31447e-16	-8.62332	0.085	0.063	6.94341e-13
Tas1r1	2.51001e-16	-3.34758	0.177	0.1	7.53003e-13
Lamc2	2.67715e-16	-4.223	0.069	0.045	8.03146e-13
Vstm2b	3.0208e-16	-1.34738	0.014	0.016	9.06241e-13
Gm49171	3.3284e-16	-2.00569	0.147	0.058	9.98519e-13
Ldhc	4.8239e-16	-5.59478	0.234	0.111	1.44717e-12
5330417C22Rik	4.87766e-16	-0.351477	0.492	0.356	1.4633e-12
Msln	5.19363e-16	-6.40909	0.027	0.006	1.55809e-12
Ms4a6c	5.29723e-16	-7.71224	0.058	0.008	1.58917e-12
Gas7	6.05085e-16	8.03637	0.051	0.04	1.81526e-12
Ssu2	6.18132e-16	0.325359	0.416	0.23	1.8544e-12
Fam180a	6.7548e-16	-2.85379	0.045	0.011	2.02644e-12
Naip1	6.81348e-16	-1.76492	0.341	0.077	2.04404e-12
Tacc3	7.29584e-16	0.0681506	0.228	0.334	2.18875e-12
Rtl4	7.41419e-16	-1.36891	0.37	0.254	2.22426e-12
Olfr655	8.49817e-16	-1.72532	0.298	0.137	2.54945e-12
Tslp	8.90972e-16	1.30045	0.071	0.065	2.67291e-12
Arhgap42	9.25582e-16	-1.63652	0.38	0.347	2.77675e-12
Gm48791	9.72751e-16	0.244611	0.028	0.018	2.91825e-12
Tafa2	1.035e-15	-0.324868	0.116	0.033	3.10499e-12
Tmem163	1.1378e-15	-12.3745	0.254	0.107	3.41341e-12
Gm42951	1.16698e-15	-2.58296	0.276	0.057	3.50093e-12
Loxl2	1.35713e-15	2.6421	0.105	0.145	4.07138e-12
Cd79b	1.38352e-15	10.4043	0.312	0.144	4.15056e-12
Esr1	1.39571e-15	5.3376	0.112	0.089	4.18713e-12
Gadd45a	1.67204e-15	-5.49013	0.451	0.447	5.01611e-12
Ramp3	1.97963e-15	-0.857355	0.135	0.086	5.9389e-12
Ikzf3	2.53036e-15	-12.6592	0.352	0.179	7.59107e-12
Prl2c2	2.53734e-15	-15.4553	0.067	0.02	7.61202e-12
Insyn2b	2.57009e-15	-1.72568	0.254	0.141	7.71028e-12
Cd37	2.76322e-15	-6.54591	0.387	0.163	8.28966e-12
Hs3st4	2.82294e-15	-3.01965	0.142	0.094	8.46881e-12
5830428M24Rik	2.95589e-15	-9.97304	0.217	0.05	8.86767e-12
Bicd1	2.96027e-15	-10.523	0.339	0.313	8.88081e-12
Pam	3.07381e-15	-1.75633	0.289	0.322	9.22143e-12
Immp2l	3.31007e-15	-6.7984	0.341	0.326	9.9302e-12
Gab2	3.43717e-15	-2.99337	0.282	0.252	1.03115e-11
Tgfb2	3.45025e-15	-4.95531	0.038	0.042	1.03507e-11
Ogn	3.55742e-15	-4.2294	0.015	0.024	1.06723e-11
Ecel1	3.75035e-15	-4.4457	0.16	0.058	1.12511e-11
Adcyap1	3.94858e-15	-1.53819	0.17	0.078	1.18457e-11
Inhba	4.21125e-15	-2.48404	0.334	0.285	1.26338e-11
Thsd7a	4.32025e-15	-8.44114	0.193	0.171	1.29608e-11
Rhob	4.35445e-15	2.24632	0.421	0.39	1.30634e-11
Zbtb7c	4.35491e-15	4.8786	0.071	0.067	1.30647e-11
Pcolce2	4.51714e-15	4.25883	0.134	0.084	1.35514e-11
Apba1	4.53664e-15	2.30169	0.095	0.037	1.36099e-11
Gpnmb	4.63929e-15	-5.14677	0.145	0.075	1.39179e-11
Ccdc80	4.63929e-15	-2.70106	0.082	0.046	1.39179e-11
Capg	4.69615e-15	-3.38288	0.406	0.385	1.40884e-11
Ly6k	4.80033e-15	-3.03577	0.141	0.073	1.4401e-11
Serpina1a	6.657e-15	-1.37042	0.09	0.039	1.9971e-11
Gm46515	6.91485e-15	-5.31357	0.278	0.154	2.07445e-11
Gm30302	7.38225e-15	5.97679	0.093	0.063	2.21467e-11
Zfp36l1	7.41696e-15	-2.62788	0.395	0.36	2.22509e-11
Rab44	7.65335e-15	-3.81836	0.084	0.106	2.296e-11
Crygb	7.76176e-15	-1.42869	0.114	0.017	2.32853e-11
Alk	7.83161e-15	-10.0644	0.288	0.123	2.34948e-11
Gm37800	7.94003e-15	-10.7485	0.233	0.07	2.38201e-11
Frmpd4	9.69952e-15	-2.54829	0.192	0.127	2.90986e-11
Gm49774	9.73382e-15	-2.72383	0.218	0.112	2.92015e-11
Sat1	9.88758e-15	0.282806	0.359	0.346	2.96627e-11
Pgf	1.07619e-14	-4.27183	0.095	0.063	3.22857e-11
C1qc	1.19312e-14	-3.63151	0.054	0.042	3.57935e-11
Gria3	1.21731e-14	-0.0188722	0.084	0.056	3.65192e-11
Rps6ka2	1.36767e-14	-3.7451	0.471	0.391	4.103e-11
Colec11	1.45608e-14	-0.504594	0.157	0.096	4.36823e-11
Dqx1	1.46089e-14	-2.69559	0.308	0.134	4.38267e-11
Rapgefl1	1.4636e-14	-6.61336	0.283	0.12	4.39081e-11
Cadps	1.46708e-14	-1.48496	0.254	0.128	4.40124e-11
9530059O14Rik	1.54866e-14	-1.5257	0.157	0.102	4.64599e-11
Cxcl16	1.661e-14	1.62729	0.05	0.02	4.983e-11
Grik4	1.67766e-14	-2.20286	0.232	0.124	5.03299e-11
Gm15543	1.75138e-14	-1.10297	0.558	0.407	5.25413e-11
Cyp7b1	1.76276e-14	4.33916	0.057	0.031	5.28827e-11
Gm12216	1.8204e-14	-5.27729	0.493	0.39	5.46119e-11
Rnase6	1.88608e-14	-1.11363	0.243	0.035	5.65824e-11
Gm12068	1.88957e-14	-16.7215	0.316	0.102	5.66871e-11
Gm19619	1.95992e-14	-0.050451	0.085	0.169	5.87975e-11
Xlr4b	2.00591e-14	-2.33976	0.23	0.064	6.01772e-11
Camk1d	2.06457e-14	6.07362	0.353	0.335	6.19371e-11
Rnf213	2.08671e-14	-3.58591	0.287	0.296	6.26012e-11
Ptprt	2.32156e-14	-1.3002	0.237	0.072	6.96468e-11
Spry2	2.34017e-14	-6.56758	0.122	0.131	7.02051e-11
Gm12694	2.43245e-14	0.675097	0.11	0.052	7.29735e-11
Smoc1	2.50772e-14	-3.71874	0.513	0.488	7.52315e-11
Hbegf	2.54438e-14	-0.156241	0.132	0.129	7.63315e-11
4931428L18Rik	2.55925e-14	-1.06718	0.21	0.133	7.67775e-11
Cited1	2.60836e-14	-0.855188	0.361	0.221	7.82507e-11
Mgp	2.86463e-14	-0.63991	0.019	0.017	8.59388e-11
Dok6	2.97508e-14	-5.09333	0.44	0.388	8.92525e-11
Cblb	3.28038e-14	-4.18516	0.337	0.328	9.84115e-11
Thbs1	3.825e-14	-1.45776	0.112	0.143	1.1475e-10
Cxcl1	4.01553e-14	-3.41005	0.239	0.118	1.20466e-10
Slc1a2	4.06965e-14	-11.4107	0.048	0.037	1.2209e-10
Ppl	4.55548e-14	0.269924	0.063	0.025	1.36664e-10
Wdr17	4.73743e-14	-0.425998	0.144	0.047	1.42123e-10
Ak8	4.84794e-14	-3.35005	0.147	0.064	1.45438e-10
Majin	4.9942e-14	-1.85724	0.166	0.065	1.49826e-10
Lilrb4a	5.10132e-14	-1.16973	0.059	0.06	1.5304e-10
Tspan11	5.20859e-14	-5.1944	0.157	0.083	1.56258e-10
AA465934	5.20911e-14	-2.94176	0.34	0.287	1.56273e-10
Mmp10	5.41614e-14	-7.7927	0.205	0.103	1.62484e-10
Mmp3	5.81945e-14	-8.32217	0.07	0.049	1.74584e-10
Dcc	6.00475e-14	-3.59396	0.265	0.045	1.80142e-10
Ankdd1b	6.71328e-14	-16.6795	0.167	0.055	2.01398e-10
Astn2	6.77704e-14	-0.653312	0.219	0.086	2.03311e-10
Neat1	7.11846e-14	-0.96482	0.477	0.42	2.13554e-10
Gsta4	7.63143e-14	-6.59374	0.37	0.315	2.28943e-10
Gm32219	7.94628e-14	-8.3553	0.359	0.191	2.38388e-10
Ptpro	9.38617e-14	-8.61231	0.098	0.017	2.81585e-10
Rin2	1.00703e-13	-3.59403	0.395	0.383	3.0211e-10
Cd68	1.04597e-13	-3.49679	0.161	0.106	3.13792e-10
Kif28	1.17998e-13	-3.16881	0.071	0.035	3.53994e-10
Smad6	1.21625e-13	-1.27223	0.307	0.307	3.64874e-10
Pappa	1.23282e-13	-7.78925	0.115	0.08	3.69847e-10
Ccnb2	1.30761e-13	0.273483	0.221	0.34	3.92282e-10
Ifngr1	1.33559e-13	-0.432254	0.261	0.238	4.00677e-10
Hbb-bs	1.37491e-13	0.0620928	0.279	0.202	4.12473e-10
Itpr1	1.37614e-13	-1.83967	0.504	0.435	4.12842e-10
Cd93	1.38574e-13	-5.07151	0.032	0.054	4.15723e-10
Arhgap32	1.44806e-13	-5.02344	0.375	0.34	4.34417e-10
Slit1	1.58247e-13	-3.44043	0.174	0.09	4.7474e-10
Nmnat2	1.59997e-13	-11.3658	0.037	0.012	4.7999e-10
Olah	1.6103e-13	-10.443	0.124	0.134	4.83091e-10
Tmem72	1.62167e-13	-3.22171	0.168	0.113	4.86501e-10
1700001K19Rik	1.76611e-13	-4.50805	0.179	0.068	5.29833e-10
Basp1	1.78137e-13	-0.716992	0.083	0.126	5.34412e-10
Cxcl5	1.78631e-13	0.24886	0.145	0.111	5.35894e-10
Trps1	1.8891e-13	-0.393312	0.195	0.196	5.66729e-10
Spock3	1.97124e-13	-1.43561	0.327	0.164	5.91372e-10
Ptprcap	2.14937e-13	-2.26169	0.434	0.272	6.4481e-10
Bhlhe40	2.26391e-13	-3.16248	0.64	0.553	6.79174e-10
Clic6	2.61916e-13	-5.52997	0.156	0.042	7.85748e-10
Dpp4	2.66509e-13	-7.37459	0.024	0.008	7.99526e-10
Mgarp	2.74313e-13	0.0749629	0.669	0.593	8.22938e-10
Car9	2.86385e-13	-5.69042	0.159	0.1	8.59156e-10
Gpam	2.86947e-13	1.85277	0.483	0.417	8.60842e-10
Tgfb3	3.02604e-13	-3.78146	0.071	0.074	9.07813e-10
Mertk	3.07234e-13	4.1994	0.059	0.039	9.21702e-10
Mid1	3.32063e-13	-4.87261	0.328	0.31	9.9619e-10
Caln1	3.48665e-13	-7.02977	0.212	0.105	1.046e-09
Eda2r	3.71954e-13	-5.46419	0.168	0.073	1.11586e-09
Ces2a	3.84727e-13	13.121	0.233	0.026	1.15418e-09
Cxcr5	3.86683e-13	-2.84118	0.25	0.039	1.16005e-09
Cxcl3	4.0042e-13	-0.277585	0.21	0.078	1.20126e-09
Ddc	4.09458e-13	-6.14811	0.06	0.054	1.22837e-09
Gm41556	4.21027e-13	-5.58163	0.236	0.117	1.26308e-09
Clec4a3	4.44789e-13	-7.59772	0.033	0.004	1.33437e-09
Grid2	4.46219e-13	-0.494281	0.138	0.061	1.33866e-09
Mafb	4.65231e-13	1.86309	0.129	0.081	1.39569e-09
Trac	4.70827e-13	-7.19071	0.13	0.02	1.41248e-09
Fbxl13	5.00105e-13	-5.06244	0.208	0.113	1.50031e-09
Slc16a2	5.05867e-13	-2.00956	0.428	0.376	1.5176e-09
Aim2	5.29368e-13	-12.0167	0.026	0.028	1.5881e-09
Trabd2b	5.33957e-13	-4.76205	0.119	0.125	1.60187e-09
Magi3	5.98853e-13	3.84758	0.323	0.318	1.79656e-09
Gm15862	6.10141e-13	-3.7953	0.15	0.059	1.83042e-09
Grik1	6.18221e-13	5.24402	0.215	0.101	1.85466e-09
Mctp1	6.27496e-13	-5.59322	0.407	0.383	1.88249e-09
Gm41611	6.30964e-13	-4.25004	0.159	0.076	1.89289e-09
Gipc2	6.39191e-13	-4.52819	0.11	0.072	1.91757e-09
4930579F01Rik	6.62329e-13	-2.50908	0.164	0.103	1.98699e-09
Trpm3	6.66693e-13	-0.702493	0.212	0.105	2.00008e-09
Sgcz	6.93614e-13	-2.06705	0.19	0.102	2.08084e-09
Kazald1	7.05018e-13	-3.78224	0.496	0.489	2.11505e-09
1700112M02Rik	7.19654e-13	-0.975992	0.176	0.127	2.15896e-09
Trbc2	7.21322e-13	-3.27744	0.391	0.234	2.16397e-09
Wwox	8.03593e-13	-4.06763	0.545	0.476	2.41078e-09
4930592A05Rik	8.24349e-13	-4.51037	0.227	0.056	2.47305e-09
Bmpr2	8.31597e-13	-1.96194	0.532	0.472	2.49479e-09
Aff2	8.45143e-13	-1.42935	0.324	0.287	2.53543e-09
Gm5095	8.81147e-13	-4.36048	0.22	0.092	2.64344e-09
Gm49708	9.04909e-13	-1.39192	0.197	0.225	2.71473e-09
Slc24a3	9.05344e-13	-6.04797	0.166	0.059	2.71603e-09
Kcnk10	1.02431e-12	-3.49079	0.075	0.044	3.07294e-09
Clec14a	1.10153e-12	0.530597	0.201	0.083	3.30459e-09
Glrx	1.11628e-12	1.62608	0.254	0.258	3.34884e-09
Pmp22	1.17252e-12	-7.9933	0.129	0.177	3.51755e-09
Gm30676	1.45695e-12	-5.81536	0.095	0.076	4.37084e-09
Tlnrd1	1.63771e-12	-2.28424	0.326	0.342	4.91312e-09
Dlc1	1.77867e-12	-2.04145	0.107	0.126	5.336e-09
Dpys	1.81203e-12	-15.801	0.133	0.031	5.43609e-09
Plk2	2.03317e-12	-1.37518	0.103	0.109	6.0995e-09
Cav1	2.04281e-12	-0.0332571	0.347	0.326	6.12842e-09
Crabp2	2.18336e-12	-3.4753	0.544	0.475	6.55009e-09
Sema5a	2.24166e-12	1.47179	0.315	0.315	6.72497e-09
Fam184a	2.27857e-12	-4.18045	0.137	0.058	6.8357e-09
Tac1	2.35885e-12	-9.65197	0.072	0.003	7.07654e-09
Dok2	2.46526e-12	-2.34202	0.266	0.07	7.39578e-09
Wdr63	2.5079e-12	-6.88629	0.154	0.042	7.5237e-09
Ntrk3	2.57419e-12	-6.14353	0.117	0.064	7.72257e-09
Gm49575	2.6108e-12	-3.73466	0.195	0.086	7.83241e-09
Gm48521	2.93671e-12	-1.47041	0.287	0.229	8.81012e-09
Stard13	2.99632e-12	1.04186	0.232	0.238	8.98896e-09
2810407A14Rik	3.06056e-12	-7.46752	0.105	0.062	9.18169e-09
Clu	3.15266e-12	-2.47461	0.383	0.36	9.45797e-09
Spin2c	3.23441e-12	-11.1788	0.167	0.129	9.70322e-09
Ppbp	3.3886e-12	-8.56228	0.09	0.057	1.01658e-08
AU023762	3.39304e-12	-4.61992	0.181	0.047	1.01791e-08
D430041D05Rik	3.41025e-12	-1.9688	0.347	0.173	1.02307e-08
Prkcb	3.4504e-12	-2.21356	0.053	0.03	1.03512e-08
Spp1	3.548e-12	-1.17491	0.692	0.715	1.0644e-08
Il23r	3.72379e-12	-1.41604	0.278	0.116	1.11714e-08
Bdkrb2	3.79299e-12	-2.72255	0.178	0.083	1.1379e-08
Fxyd1	3.80293e-12	-0.333596	0.021	0.019	1.14088e-08
Ifrd1	3.99332e-12	-0.0212563	0.434	0.384	1.198e-08
Dio2	4.03567e-12	-1.5643	0.092	0.032	1.2107e-08
Rab37	4.09677e-12	-9.444	0.16	0.042	1.22903e-08
Gm29683	4.15102e-12	-5.65589	0.019	0.012	1.24531e-08
Gm13842	4.1611e-12	-5.21238	0.288	0.122	1.24833e-08
Ncald	4.35929e-12	-1.76965	0.16	0.077	1.30779e-08
Gm32926	4.44626e-12	-2.82509	0.253	0.152	1.33388e-08
Trpm8	4.4691e-12	-3.00026	0.135	0.056	1.34073e-08
Pax6os1	4.64606e-12	-5.03753	0.168	0.054	1.39382e-08
Nrxn2	4.68427e-12	-2.41458	0.128	0.066	1.40528e-08
Zyg11a	5.05922e-12	-7.01435	0.233	0.035	1.51777e-08
Rasgrp2	5.10455e-12	2.72499	0.056	0.037	1.53137e-08
Igfbp4	5.15986e-12	-0.873304	0.33	0.319	1.54796e-08
Mark1	5.36955e-12	-5.68161	0.424	0.402	1.61087e-08
Tmtc2	5.39002e-12	-1.05059	0.261	0.251	1.61701e-08
Lsamp	5.79816e-12	-0.594334	0.163	0.056	1.73945e-08
Samd4	6.10177e-12	1.65584	0.184	0.212	1.83053e-08
Actn3	6.17393e-12	-9.66089	0.204	0.065	1.85218e-08
Tll1	6.9701e-12	3.42577	0.065	0.044	2.09103e-08
Dio3os	7.38871e-12	3.51284	0.043	0.003	2.21661e-08
Gm36107	7.91605e-12	16.4076	0.006	0.004	2.37482e-08
Inhbb	8.26609e-12	-1.81491	0.346	0.153	2.47983e-08
Vnn1	8.5107e-12	-1.55448	0.553	0.5	2.55321e-08
Gm20442	8.98168e-12	-2.54194	0.281	0.195	2.69451e-08
Itgad	1.00631e-11	-5.09374	0.146	0.051	3.01894e-08
Gm17268	1.05609e-11	8.24198	0.005	0.018	3.16827e-08
Zfas1	1.07896e-11	-0.00976741	0.333	0.329	3.23687e-08
Vwde	1.09828e-11	10.0092	0.009	0	3.29485e-08
Gbp4	1.12256e-11	-9.49407	0.113	0.025	3.36767e-08
Pitpnc1	1.32777e-11	-1.67812	0.502	0.443	3.98331e-08
Exoc4	1.3398e-11	-3.80416	0.373	0.352	4.01941e-08
Jhy	1.35725e-11	-3.19609	0.245	0.047	4.07175e-08
Tmbim7	1.42617e-11	-0.377142	0.347	0.131	4.27851e-08
Galnt18	1.51674e-11	-4.21325	0.089	0.06	4.55022e-08
Runx1	1.66378e-11	-1.77256	0.441	0.395	4.99133e-08
Dnah7a	1.79622e-11	-0.82708	0.239	0.116	5.38865e-08
Rgs7bp	1.82491e-11	-0.875653	0.316	0.18	5.47472e-08
Plcb1	2.02787e-11	-3.76475	0.1	0.077	6.0836e-08
C430049B03Rik	2.07399e-11	-1.58533	0.269	0.269	6.22196e-08
Pclaf	2.20246e-11	-0.236364	0.191	0.294	6.60738e-08
Egflam	2.21361e-11	4.36959	0.011	0.01	6.64083e-08
Tiparp	2.35096e-11	-0.268255	0.342	0.322	7.05288e-08
Gm41555	2.56976e-11	-0.621131	0.118	0.051	7.70927e-08
Adap2	2.59833e-11	-5.78578	0.067	0.018	7.79498e-08
Rerg	2.74121e-11	0.0878845	0.212	0.212	8.22364e-08
L3mbtl4	2.8465e-11	-3.2021	0.192	0.068	8.53949e-08
Kcnv2	3.09446e-11	-2.74541	0.31	0.184	9.28339e-08
Gm5420	3.09834e-11	-4.35948	0.385	0.138	9.29503e-08
Zfhx4	3.11197e-11	-0.264933	0.462	0.438	9.3359e-08
Ptprg	3.28772e-11	-0.638902	0.312	0.305	9.86315e-08
Slpi	3.34225e-11	7.74952	0.057	0.044	1.00268e-07
Gm12295	3.35183e-11	-1.43031	0.128	0.042	1.00555e-07
Scarb1	3.49964e-11	-2.22338	0.664	0.569	1.04989e-07
Agbl1	3.5697e-11	-2.10368	0.2	0.055	1.07091e-07
Hipk2	3.65317e-11	0.19387	0.345	0.325	1.09595e-07
Gm1968	3.68953e-11	11.404	0.127	0.088	1.10686e-07
4931429P17Rik	3.90894e-11	-6.14593	0.259	0.159	1.17268e-07
Malat1	3.93234e-11	-2.33793	0.406	0.348	1.1797e-07
Tspan8	3.94251e-11	-11.1317	0.091	0.056	1.18275e-07
Pvt1	4.07276e-11	-9.2878	0.267	0.25	1.22183e-07
Ptx3	4.10113e-11	3.76201	0.082	0.05	1.23034e-07
Zfp385b	4.13374e-11	-1.27842	0.272	0.223	1.24012e-07
Prkca	4.17032e-11	-6.06852	0.526	0.466	1.2511e-07
Mef2c	4.26902e-11	-0.162757	0.302	0.297	1.28071e-07
Frzb	4.29262e-11	-16.0856	0.021	0.057	1.28779e-07
Lgals7	4.59535e-11	7.84035	0.067	0.036	1.37861e-07
Cacna1i	4.60638e-11	-14.3985	0.052	0.057	1.38191e-07
Tns3	4.86342e-11	-7.06625	0.423	0.415	1.45903e-07
Syt6	4.95482e-11	-12.7097	0.141	0.107	1.48645e-07
P3h2	4.98698e-11	-4.70807	0.299	0.254	1.49609e-07
Il24	5.09597e-11	-0.0173511	0.017	0.005	1.52879e-07
A930006I01Rik	5.19302e-11	-1.63552	0.229	0.12	1.55791e-07
Fabp7	5.23364e-11	-2.09105	0.394	0.309	1.57009e-07
Dnaic1	5.31911e-11	-13.5576	0.266	0.119	1.59573e-07
Dusp1	5.39877e-11	-3.87929	0.363	0.375	1.61963e-07
Fosb	5.61249e-11	-3.67493	0.476	0.425	1.68375e-07
Kcnq5	5.77449e-11	-5.14592	0.414	0.385	1.73235e-07
Fcgr2b	6.15562e-11	-10.9748	0.046	0.005	1.84669e-07
Lrrc25	6.49919e-11	-9.00592	0.026	0.023	1.94976e-07
Il1rn	6.57463e-11	0.706368	0.064	0.014	1.97239e-07
Nhs	6.75006e-11	6.0323	0.094	0.051	2.02502e-07
Btg1	6.99868e-11	-0.631346	0.381	0.344	2.0996e-07
Ank2	7.40246e-11	-1.7843	0.295	0.278	2.22074e-07
Pcdh17	7.91812e-11	-14.0001	0.243	0.139	2.37544e-07
Lrrc32	8.09295e-11	-8.30938	0.066	0.039	2.42789e-07
AI662270	8.14492e-11	-1.92724	0.083	0.005	2.44348e-07
Sema3a	8.31371e-11	-2.09094	0.309	0.236	2.49411e-07
Ms4a6b	8.32611e-11	-2.77895	0.301	0.072	2.49783e-07
Tex14	8.42149e-11	-10.2101	0.39	0.373	2.52645e-07
Frmd4b	8.46143e-11	2.67711	0.089	0.104	2.53843e-07
Phlda3	8.90766e-11	-6.25753	0.185	0.165	2.6723e-07
9530036O11Rik	9.50143e-11	-2.681	0.223	0.109	2.85043e-07
Scfd2	9.50724e-11	-1.53764	0.345	0.313	2.85217e-07
Ptpn13	9.53137e-11	4.85425	0.345	0.349	2.85941e-07
Mlip	9.82809e-11	-2.85695	0.056	0.038	2.94843e-07
Cc2d2b	9.87626e-11	-1.17551	0.148	0.049	2.96288e-07
D630023F18Rik	9.89179e-11	-2.39169	0.417	0.211	2.96754e-07
Kalrn	1.05349e-10	1.89514	0.124	0.156	3.16046e-07
Nrp2	1.08432e-10	-0.856711	0.089	0.106	3.25295e-07
Rab25	1.11564e-10	-6.4351	0.36	0.129	3.34693e-07
Gm26802	1.13247e-10	1.13439	0.127	0.069	3.39742e-07
Myo1g	1.13929e-10	-5.17791	0.093	0.054	3.41788e-07
H2-D1	1.22328e-10	-3.85055	0.521	0.45	3.66984e-07
S100a16	1.24731e-10	-1.63959	0.525	0.48	3.74194e-07
Slfn5	1.25688e-10	-8.13137	0.128	0.073	3.77065e-07
Meis2	1.33478e-10	-0.693018	0.216	0.103	4.00434e-07
Rras2	1.51504e-10	1.85305	0.157	0.193	4.54513e-07
Fgf21	1.69737e-10	5.14269	0.008	0.003	5.09211e-07
Large1	1.74816e-10	0.395141	0.3	0.286	5.24448e-07
Cpe	1.76527e-10	-0.845189	0.313	0.307	5.2958e-07
Grid1	1.80603e-10	-0.627987	0.107	0.037	5.41808e-07
Fst	1.81444e-10	-2.64857	0.516	0.459	5.44333e-07
Gkn3	1.85519e-10	-14.4693	0.072	0.046	5.56558e-07
Krtdap	1.9101e-10	0.718066	0.069	0.021	5.73029e-07
Resf1	1.9152e-10	1.42082	0.335	0.324	5.74559e-07
Airn	1.96186e-10	-7.99	0.088	0.089	5.88558e-07
Oxtr	1.97557e-10	-2.08474	0.356	0.163	5.9267e-07
Ankrd31	2.08022e-10	-2.16148	0.142	0.064	6.24065e-07
Zbp1	2.13886e-10	2.17046	0.029	0.033	6.41659e-07
Gm26917	2.16414e-10	-2.60846	0.405	0.371	6.49243e-07
St6gal1	2.17158e-10	-3.48692	0.508	0.468	6.51474e-07
Rspo1	2.23102e-10	-2.00859	0.027	0.005	6.69305e-07
Podnl1	2.28147e-10	-6.79805	0.312	0.15	6.8444e-07
Rasgrf2	2.38165e-10	-2.21792	0.232	0.126	7.14496e-07
Mfap5	2.40973e-10	2.20917	0.09	0.112	7.2292e-07
Nt5e	2.44127e-10	-8.67136	0.33	0.16	7.3238e-07
Gm41821	2.48486e-10	-0.0521243	0.074	0.228	7.45457e-07
Stk26	2.55484e-10	-2.82162	0.042	0.012	7.66451e-07
Mbp	2.61533e-10	-8.07735	0.733	0.625	7.84598e-07
Ctcflos	2.71818e-10	-2.12865	0.188	0.095	8.15455e-07
Gm41496	2.87526e-10	0.441302	0.207	0.091	8.62577e-07
Pakap	3.11766e-10	-5.88806	0.589	0.538	9.35297e-07
Sesn3	3.41254e-10	6.17165	0.306	0.26	1.02376e-06
Hmox1	3.53419e-10	-5.93153	0.283	0.313	1.06026e-06
Etl4	3.70122e-10	-1.35615	0.146	0.102	1.11037e-06
Ly6a	3.73111e-10	-3.77967	0.109	0.03	1.11933e-06
Strbp	3.8622e-10	-2.49306	0.689	0.607	1.15866e-06
Lrrn1	3.90755e-10	-2.56412	0.355	0.224	1.17227e-06
Mndal	3.93042e-10	0.82458	0.127	0.098	1.17913e-06
9330175M20Rik	3.94874e-10	-10.9335	0.111	0.047	1.18462e-06
Rgs10	4.01879e-10	-4.02134	0.367	0.349	1.20564e-06
Lingo2	4.04469e-10	-5.83984	0.197	0.08	1.21341e-06
Aopep	4.12127e-10	-0.796505	0.327	0.362	1.23638e-06
Mmp16	4.27292e-10	4.96367	0.126	0.113	1.28188e-06
Cdh12	4.28809e-10	-4.12103	0.096	0.031	1.28643e-06
Osgin2	4.69364e-10	-3.60055	0.365	0.371	1.40809e-06
Gm10320	5.82197e-10	1.63398	0.458	0.436	1.74659e-06
Plxdc2	5.88768e-10	-0.935014	0.545	0.489	1.7663e-06
Fam71e2	6.43309e-10	-15.2811	0.134	0.038	1.92993e-06
Mgst2	6.75915e-10	-4.43584	0.645	0.559	2.02774e-06
Fcmr	6.81352e-10	-2.67269	0.386	0.137	2.04406e-06
Gm34093	6.89703e-10	-2.47437	0.237	0.081	2.06911e-06
Serpinb1a	8.01099e-10	-2.88569	0.5	0.439	2.4033e-06
Rasl10a	8.07919e-10	-0.520002	0.664	0.563	2.42376e-06
Gck	8.45681e-10	-1.71941	0.22	0.11	2.53704e-06
4930467D21Rik	8.96907e-10	-0.796743	0.103	0.046	2.69072e-06
Obscn	8.97874e-10	-1.31105	0.274	0.105	2.69362e-06
Pf4	9.12728e-10	-2.4885	0.204	0.122	2.73818e-06
2600014E21Rik	9.57236e-10	-0.944466	0.125	0.04	2.87171e-06
Dpysl4	9.90667e-10	-4.50079	0.667	0.568	2.972e-06
Gm31615	9.97241e-10	-1.31309	0.214	0.068	2.99172e-06
Lgr5	1.0022e-09	1.33032	0.055	0.019	3.0066e-06
Cpn1	1.03742e-09	-3.33202	0.121	0.04	3.11225e-06
Adcy2	1.0449e-09	2.74873	0.021	0.027	3.13469e-06
Pcyox1	1.16611e-09	-4.86515	0.763	0.664	3.49833e-06
Metrnl	1.18002e-09	-1.60384	0.393	0.386	3.54006e-06
Ckmt1	1.19674e-09	-13.8884	0.049	0.027	3.59023e-06
Nav1	1.24004e-09	-1.39006	0.195	0.237	3.72011e-06
Krt12	1.2818e-09	-15.5087	0.021	0.044	3.84539e-06
Spock1	1.28855e-09	2.07066	0.219	0.104	3.86566e-06
Rnf19a	1.42256e-09	-2.95541	0.566	0.507	4.26768e-06
Ankfn1	1.45568e-09	-2.14365	0.137	0.028	4.36705e-06
Rora	1.49848e-09	-1.01116	0.592	0.524	4.49545e-06
G530011O06Rik	1.51166e-09	-2.62183	0.2	0.1	4.53498e-06
1700061J23Rik	1.56065e-09	-16.1699	0.27	0.074	4.68194e-06
Fhit	1.62307e-09	0.0263222	0.387	0.35	4.86921e-06
Npnt	1.77674e-09	-0.0157589	0.065	0.065	5.33021e-06
Arhgap24	1.78559e-09	-8.31994	0.045	0.063	5.35676e-06
Tmem108	1.82841e-09	-0.474316	0.059	0.02	5.48523e-06
Fam169b	2.00129e-09	0.176991	0.16	0.003	6.00387e-06
Flt3	2.03952e-09	-1.61721	0.096	0.037	6.11855e-06
Gjb2	2.06769e-09	-12.0647	0.209	0.061	6.20306e-06
Arhgap26	2.09641e-09	-2.78274	0.301	0.278	6.28922e-06
Trp53inp1	2.51576e-09	-1.45666	0.42	0.357	7.54729e-06
Rasl11b	2.63163e-09	-3.36606	0.43	0.384	7.8949e-06
Itm2a	2.69585e-09	-4.10188	0.32	0.273	8.08754e-06
Pcsk5	2.80755e-09	-2.33311	0.442	0.411	8.42266e-06
Acot12	2.84326e-09	-4.30396	0.25	0.075	8.52978e-06
Lce1g	3.07167e-09	0.183749	0.23	0.094	9.21501e-06
Mmp8	3.20827e-09	-2.07191	0.073	0.032	9.62482e-06
Pdgfd	3.26461e-09	-2.36769	0.397	0.38	9.79382e-06
Acap1	3.3932e-09	-4.99092	0.091	0.037	1.01796e-05
Slco2b1	3.48658e-09	-7.6492	0.056	0.1	1.04598e-05
Ifi203	3.49273e-09	-0.518418	0.041	0.05	1.04782e-05
Fbln2	3.56189e-09	-0.536012	0.061	0.102	1.06857e-05
Gm36199	3.66359e-09	-16.1601	0.13	0.032	1.09908e-05
Ctsh	4.10597e-09	-5.82138	0.403	0.417	1.23179e-05
Zfpm2	4.16297e-09	-1.16558	0.157	0.176	1.24889e-05
Nr4a2	4.16396e-09	0.625326	0.134	0.099	1.24919e-05
Dync1i1	4.35871e-09	-1.82155	0.318	0.296	1.30761e-05
Mageb18	4.39668e-09	-1.37597	0.189	0.069	1.319e-05
Clec4n	4.42158e-09	-9.11936	0.088	0.022	1.32647e-05
Svep1	4.48284e-09	-0.0884221	0.016	0.046	1.34485e-05
Fgfr2	4.63539e-09	-8.4141	0.336	0.33	1.39062e-05
Mmp11	4.80708e-09	0.360048	0.396	0.373	1.44213e-05
Ifi208	5.03501e-09	-4.83237	0.315	0.277	1.5105e-05
Igf1	5.08152e-09	-2.59661	0.235	0.261	1.52445e-05
Ddit4	5.25301e-09	-0.22366	0.331	0.214	1.5759e-05
Gm48830	5.41084e-09	-2.54321	0.142	0.168	1.62325e-05
Ccdc192	5.55963e-09	-1.33721	0.173	0.134	1.66789e-05
Csmd2	6.46998e-09	-8.96666	0.143	0.053	1.94099e-05
Skint6	6.49243e-09	-6.66958	0.284	0.124	1.94773e-05
Pou3f1	6.78702e-09	-5.59108	0.145	0.139	2.03611e-05
Gm4258	6.89403e-09	0.672905	0.229	0.24	2.06821e-05
Nbl1	7.32033e-09	0.962207	0.228	0.235	2.1961e-05
Gm12510	7.53589e-09	-1.35951	0.303	0.276	2.26077e-05
Echdc2	7.64837e-09	-2.18153	0.57	0.505	2.29451e-05
Etv6	7.7844e-09	0.445953	0.528	0.471	2.33532e-05
5033421B08Rik	8.00696e-09	-7.67799	0.139	0.03	2.40209e-05
Igfbp2	8.13582e-09	3.25799	0.273	0.261	2.44074e-05
Hsd17b7	8.44766e-09	-4.25406	0.394	0.375	2.5343e-05
BC024386	8.60959e-09	-4.02831	0.107	0.011	2.58288e-05
Rassf9	8.76222e-09	-13.5548	0.195	0.046	2.62866e-05
Tmem132b	9.10873e-09	-4.78306	0.113	0.07	2.73262e-05
Mnat1	9.68107e-09	-1.07055	0.382	0.373	2.90432e-05
Plxnc1	1.00895e-08	-0.879743	0.326	0.352	3.02684e-05
Brinp1	1.01588e-08	-13.9377	0.017	0.062	3.04763e-05
Adgrg2	1.01928e-08	-8.90858	0.026	0.015	3.05783e-05
Col6a1	1.04909e-08	-11.5288	0.086	0.054	3.14728e-05
Ldhb	1.07959e-08	-1.69656	0.309	0.338	3.23877e-05
Bcl2l14	1.08068e-08	-5.68446	0.131	0.04	3.24204e-05
Nos1ap	1.10794e-08	-4.33182	0.205	0.173	3.32381e-05
Btc	1.11656e-08	-0.698447	0.292	0.188	3.34969e-05
Kcnma1	1.13877e-08	0.032624	0.675	0.604	3.41631e-05
Gls	1.21888e-08	-2.8485	0.248	0.235	3.65664e-05
Sfrp2	1.22134e-08	-1.27451	0.531	0.427	3.66401e-05
Ppp3ca	1.23712e-08	0.776147	0.397	0.352	3.71135e-05
Abhd2	1.27094e-08	-0.772452	0.337	0.341	3.81283e-05
Sfrp4	1.30235e-08	-2.73946	0.294	0.233	3.90704e-05
Skint5	1.31721e-08	-7.17883	0.212	0.093	3.95163e-05
Adgrb3	1.44131e-08	-1.86648	0.205	0.056	4.32394e-05
Bmp4	1.44298e-08	1.68616	0.013	0.065	4.32894e-05
Gm12648	1.45156e-08	-3.24378	0.318	0.239	4.35468e-05
Bex1	1.46977e-08	-3.42696	0.481	0.452	4.40931e-05
Maf	1.49912e-08	-0.813082	0.095	0.075	4.49735e-05
Sim1	1.51325e-08	2.18093	0.036	0.163	4.53974e-05
Mfsd4b1	1.61175e-08	-8.32005	0.07	0.027	4.83525e-05
Ipcef1	1.63467e-08	-10.6653	0.245	0.14	4.904e-05
Cyp11a1	1.65447e-08	-3.08802	0.468	0.386	4.96341e-05
Nrn1	1.69322e-08	1.08803	0.632	0.538	5.07966e-05
Adgrl2	1.77542e-08	-0.496804	0.202	0.19	5.32625e-05
Tmem182	1.77759e-08	-4.28166	0.124	0.028	5.33278e-05
Prss35	1.83002e-08	-2.41118	0.347	0.299	5.49007e-05
Cd44	1.89203e-08	0.684035	0.15	0.15	5.67609e-05
Cxcl10	1.98827e-08	-2.31922	0.201	0.088	5.96482e-05
Hsd17b1	2.066e-08	-1.36429	0.361	0.356	6.198e-05
Pdlim4	2.08069e-08	-0.693232	0.619	0.543	6.24207e-05
Itgb6	2.16785e-08	-6.19289	0.157	0.037	6.50354e-05
Gm16499	2.16851e-08	-4.02512	0.171	0.037	6.50552e-05
Pik3r1	2.22701e-08	-3.51925	0.494	0.431	6.68102e-05
Cpm	2.30815e-08	-1.30897	0.286	0.184	6.92446e-05
Spsb1	2.33956e-08	-2.15298	0.584	0.521	7.01869e-05
Rasgrf1	2.38745e-08	-8.0672	0.087	0.035	7.16236e-05
Sox4	2.45372e-08	-4.05855	0.224	0.217	7.36117e-05
Runx2	2.46958e-08	-0.478966	0.577	0.513	7.40875e-05
Gm15759	2.4946e-08	0.210807	0.07	0.012	7.4838e-05
Glis3	2.53422e-08	-1.46756	0.129	0.132	7.60266e-05
Gm47465	2.64195e-08	-1.71847	0.237	0.074	7.92585e-05
Phf11b	2.76036e-08	-7.35495	0.1	0.019	8.28109e-05
Msr1	2.89307e-08	-3.226	0.106	0.023	8.67922e-05
Zswim6	2.90817e-08	-1.97214	0.355	0.341	8.72452e-05
4930562C15Rik	2.95148e-08	-2.44017	0.2	0.052	8.85443e-05
Apobec1	3.00015e-08	-5.07522	0.26	0.145	9.00046e-05
Gm35438.1	3.02786e-08	-2.08242	0.452	0.298	9.08358e-05
Nefm	3.09006e-08	3.47152	0.119	0.005	9.27018e-05
Pawr	3.35932e-08	-4.13913	0.366	0.364	0.00010078
4930401C15Rik	3.41758e-08	-1.17093	0.135	0.058	0.000102527
Cldn14	3.57519e-08	-0.477616	0.142	0.177	0.000107256
Arxes2	3.68066e-08	-5.81992	0.237	0.278	0.00011042
Fat3	3.86993e-08	-5.13407	0.013	0.026	0.000116098
Gm12239	3.87572e-08	-1.80109	0.212	0.173	0.000116272
Sgms1	4.09422e-08	0.222443	0.616	0.548	0.000122827
Ctnnd2	4.20853e-08	-1.10284	0.199	0.097	0.000126256
Mdm2	4.36382e-08	-5.3317	0.371	0.366	0.000130914
Pdzd2	4.56422e-08	6.10962	0.069	0.041	0.000136927
Cacnb2	4.63643e-08	-4.51264	0.041	0.054	0.000139093
Ncoa7	4.68704e-08	-5.08053	0.646	0.577	0.000140611
Dgki	4.78064e-08	-3.26785	0.103	0.035	0.000143419
Tshz2	5.01591e-08	0.190199	0.186	0.182	0.000150477
Meiob	5.26902e-08	-2.6557	0.195	0.048	0.000158071
Ccn2	5.28035e-08	-8.16559	0.072	0.086	0.000158411
Gm29585	5.41899e-08	-0.361449	0.15	0.101	0.00016257
Lrmda	5.46167e-08	-3.94929	0.608	0.55	0.00016385
Gpc4	5.46572e-08	1.06887	0.55	0.494	0.000163971
6430710C18Rik	6.12515e-08	-1.98521	0.296	0.132	0.000183755
Gm41168	6.20149e-08	-6.17491	0.152	0.033	0.000186045
Nav2	6.39827e-08	0.139523	0.141	0.129	0.000191948
Runx3	6.58703e-08	-3.36541	0.17	0.014	0.000197611
Hmgcs1	6.61179e-08	1.50548	0.55	0.492	0.000198354
Bmpr1b	6.73745e-08	1.32551	0.514	0.471	0.000202123
Tecta	6.74092e-08	-4.63439	0.134	0.04	0.000202228
Tenm4	6.85181e-08	-3.46655	0.147	0.174	0.000205554
Dmkn	7.04834e-08	-1.82258	0.143	0.08	0.00021145
Tmem200a	7.19996e-08	-4.82796	0.03	0.017	0.000215999
9630002D21Rik	7.41592e-08	16.6424	0.179	0.039	0.000222478
Npr3	7.56854e-08	11.6652	0.046	0.012	0.000227056
Gm47507	8.46264e-08	-6.8675	0.228	0.184	0.000253879
Foxo1	8.84898e-08	-0.425916	0.423	0.397	0.000265469
Kcnq1ot1	9.0888e-08	0.23074	0.373	0.346	0.000272664
Tspan5	9.13192e-08	-3.49892	0.566	0.509	0.000273958
Fosl1	9.42155e-08	1.25059	0.194	0.152	0.000282647
Cabp1	9.45519e-08	-4.08569	0.544	0.449	0.000283656
Kntc1	1.00059e-07	0.29717	0.157	0.198	0.000300177
Gm13936	1.04042e-07	-1.54436	0.126	0.04	0.000312127
Gm19303	1.04914e-07	-7.34439	0.181	0.156	0.000314741
Acsl4	1.06268e-07	-5.68296	0.483	0.439	0.000318805
Cthrc1	1.06538e-07	1.60143	0.094	0.084	0.000319614
Tnfsf10	1.07414e-07	-1.6615	0.256	0.143	0.000322242
Lars2	1.07562e-07	-5.72307	0.37	0.377	0.000322685
Lhfpl3	1.10211e-07	-6.63882	0.154	0.038	0.000330632
Ablim1	1.14353e-07	-0.646751	0.422	0.394	0.000343058
Palld	1.16598e-07	-4.85856	0.078	0.102	0.000349793
Lgr4	1.18217e-07	-3.67786	0.554	0.502	0.000354652
Spata21	1.20658e-07	-3.98622	0.218	0.097	0.000361973
Itgb2	1.22721e-07	-6.14007	0.098	0.008	0.000368162
St8sia1	1.23591e-07	-5.95837	0.086	0.007	0.000370774
Rxfp1	1.23689e-07	-5.48016	0.052	0.04	0.000371068
3830403N18Rik	1.23957e-07	-2.19906	0.266	0.082	0.000371871
Gata4	1.27776e-07	0.0531593	0.225	0.22	0.000383327
Myo1f	1.28709e-07	-2.40169	0.111	0.023	0.000386126
Mid1ip1	1.3167e-07	-6.8312	0.305	0.324	0.000395011
Pls3	1.35748e-07	2.22623	0.167	0.207	0.000407244
Cd83	1.39106e-07	-6.4686	0.387	0.149	0.000417317
Gm45716	1.59605e-07	0.707707	0.081	0.094	0.000478816
Acoxl	1.59788e-07	-2.70216	0.181	0.069	0.000479364
Slc6a12	1.62263e-07	-2.34702	0.26	0.073	0.000486789
Fam110c	1.68572e-07	-0.546632	0.2	0.204	0.000505715
Thrb	1.68728e-07	-0.195512	0.299	0.241	0.000506185
Cftr	1.77429e-07	-6.30235	0.166	0.099	0.000532287
Pakap.1	1.81017e-07	-0.248052	0.284	0.28	0.00054305
Camk2b	1.86245e-07	-4.48397	0.216	0.119	0.000558734
Cd200r1	1.87774e-07	-7.52886	0.029	0.009	0.000563323
Dgkk	1.94928e-07	-3.67191	0.225	0.073	0.000584784
Il1a	1.97072e-07	-7.5034	0.155	0.073	0.000591216
Cdh2	2.05236e-07	-6.27865	0.429	0.406	0.000615708
Vmn2r3	2.16008e-07	-6.1694	0.182	0.036	0.000648025
Adam2	2.18825e-07	-1.52888	0.246	0.142	0.000656474
Tenm2	2.20784e-07	-1.89906	0.161	0.091	0.000662352
Lsmem1	2.25853e-07	-6.41407	0.233	0.188	0.000677559
Arid5b	2.27761e-07	-8.19161	0.208	0.225	0.000683282
Heatr4	2.30985e-07	-4.8346	0.147	0.041	0.000692956
A530046M15Rik	2.33264e-07	-1.11286	0.093	0.036	0.000699792
4933432K03Rik	2.34585e-07	-4.37099	0.182	0.031	0.000703756
2310043O21Rik	2.45558e-07	-4.58644	0.267	0.066	0.000736673
Gm50397	2.5614e-07	-4.53758	0.059	0.027	0.000768419
Gm2a	2.64062e-07	-1.67094	0.545	0.495	0.000792187
Hmgcs2	2.71362e-07	3.28023	0.202	0.135	0.000814086
Mmp25	2.80427e-07	-2.37901	0.26	0.152	0.00084128
Gsdma	2.84928e-07	-5.02455	0.189	0.147	0.000854784
Maml2	2.92456e-07	-5.26005	0.313	0.311	0.000877367
Zbtb20	2.934e-07	-1.27822	0.262	0.251	0.000880199
Hmgb1	2.98959e-07	-0.212971	0.371	0.437	0.000896877
Vcl	3.01565e-07	-2.38692	0.251	0.237	0.000904696
Timp3	3.05645e-07	-1.4946	0.084	0.126	0.000916934
Fcer1g	3.06952e-07	-1.83798	0.095	0.047	0.000920855
Aurkb	3.17849e-07	-1.20093	0.171	0.239	0.000953546
Nrip1	3.25123e-07	0.399553	0.428	0.402	0.000975369
Klk8	3.45581e-07	-2.14219	0.025	0.048	0.00103674
Gm13481	3.83256e-07	-5.7335	0.403	0.245	0.00114977
Sectm1b	4.08133e-07	0.711861	0.296	0.011	0.0012244
Gm30524	4.15058e-07	0.856383	0.135	0.036	0.00124517
Dok5	4.33964e-07	-1.79912	0.196	0.12	0.00130189
Ddah2	4.38001e-07	-0.690487	0.185	0.205	0.001314
Dock4	4.64145e-07	0.430186	0.388	0.373	0.00139244
Lox	4.76494e-07	-2.3296	0.1	0.08	0.00142948
Clec4a2	4.88116e-07	-7.68997	0.023	0.022	0.00146435
Ltbp1	4.90102e-07	-3.68962	0.527	0.45	0.00147031
Lgals3	5.01872e-07	-0.988105	0.502	0.476	0.00150562
Thsd4	5.17954e-07	0.587307	0.062	0.081	0.00155386
Lipg	5.20843e-07	-4.25344	0.112	0.092	0.00156253
Fjx1	5.23748e-07	-0.94612	0.134	0.11	0.00157124
Bnip3	5.24576e-07	-7.09741	0.622	0.564	0.00157373
Stk32a	5.3241e-07	-1.78894	0.046	0.01	0.00159723
Hes1	5.47893e-07	2.81098	0.353	0.312	0.00164368
Sult2b1	5.93491e-07	-6.29094	0.183	0.079	0.00178047
Hs3st5	5.98255e-07	-1.85425	0.207	0.108	0.00179477
Stmn1	6.0545e-07	1.56047	0.336	0.385	0.00181635
Gm36862	6.21573e-07	0.675916	0.122	0.074	0.00186472
Vat1l	6.28737e-07	-0.668918	0.02	0.014	0.00188621
Hk2	7.03275e-07	-4.27233	0.425	0.395	0.00210983
Dancr	7.22881e-07	-6.10815	0.42	0.431	0.00216864
Ush2a	7.33551e-07	-1.6344	0.162	0.044	0.00220065
5430425K12Rik	7.34946e-07	-3.8192	0.264	0.11	0.00220484
Ano4	7.51827e-07	-1.94927	0.445	0.438	0.00225548
St3gal5	7.67312e-07	-2.66362	0.318	0.314	0.00230194
Gask1b	8.01971e-07	-1.01487	0.348	0.34	0.00240591
Apbb2	8.17621e-07	2.23555	0.367	0.317	0.00245286
Lrrn3	8.61058e-07	-3.39861	0.334	0.135	0.00258317
Rsbn1	8.71452e-07	-4.11706	0.457	0.419	0.00261436
Tcim	9.07018e-07	0.687603	0.072	0.026	0.00272105
4930425O10Rik	9.64165e-07	-0.671036	0.22	0.007	0.00289249
Gm32884	9.71572e-07	-3.28339	0.074	0.069	0.00291472
Tmem176a	9.77786e-07	-3.04322	0.44	0.427	0.00293336
Myc	1.00781e-06	-7.46306	0.403	0.411	0.00302344
Grm4	1.02518e-06	-6.83143	0.17	0.124	0.00307554
Emp1	1.02931e-06	1.30337	0.233	0.245	0.00308793
Slc25a30	1.03706e-06	-1.69192	0.718	0.655	0.00311118
Mdfic	1.04123e-06	-2.93082	0.505	0.455	0.0031237
Naaladl2	1.09275e-06	-2.41231	0.234	0.209	0.00327825
Ecm1	1.17238e-06	-7.1984	0.268	0.23	0.00351715
Esm1	1.18132e-06	4.16183	0.026	0.068	0.00354397
Nrxn3	1.18582e-06	-3.43557	0.211	0.117	0.00355746
Serpinb6b	1.22734e-06	-5.3828	0.181	0.209	0.00368203
Gm13889	1.29317e-06	-4.24709	0.365	0.282	0.00387951
Scn11a	1.29429e-06	-2.55027	0.148	0.03	0.00388286
Syne2	1.39286e-06	-1.37718	0.235	0.26	0.00417858
Prlr	1.43572e-06	-2.46568	0.611	0.555	0.00430716
Mmp12	1.51585e-06	-2.37777	0.092	0.03	0.00454754
Vgll3	1.55843e-06	0.807039	0.064	0.102	0.00467529
Gm13571	1.59721e-06	-1.05399	0.166	0.081	0.00479162
Cxcl13	1.59973e-06	-5.31952	0.027	0.028	0.0047992
Gm609	1.67834e-06	-2.40888	0.191	0.115	0.00503502
Hamp	1.82518e-06	-1.24358	0.293	0.126	0.00547555
Fos	1.84309e-06	0.204653	0.437	0.395	0.00552926
Ppp2r2b	1.90204e-06	6.86045	0.042	0.021	0.00570612
Tyrobp	1.90727e-06	-3.66041	0.13	0.042	0.00572182
Pkd1l3	1.90952e-06	-1.23969	0.168	0.102	0.00572856
Masp1	1.93833e-06	-3.46037	0.453	0.4	0.00581498
Gm50395	1.96755e-06	-3.95835	0.093	0.084	0.00590266
Peli2	2.04975e-06	3.86362	0.41	0.403	0.00614926
Pkhd1l1	2.19114e-06	1.48628	0.065	0.034	0.00657342
Sorbs2	2.23184e-06	-0.321289	0.229	0.205	0.00669551
Anxa1	2.23489e-06	-1.43623	0.292	0.32	0.00670466
Gm41031	2.35344e-06	-4.02472	0.284	0.124	0.00706033
Gm32647	2.46762e-06	-1.97037	0.244	0.148	0.00740285
Ptprd	2.47963e-06	-7.79958	0.47	0.444	0.00743888
Greb1l	2.54826e-06	0.131136	0.367	0.344	0.00764478
Atp10a	2.60185e-06	3.89899	0.365	0.351	0.00780556
Mdga1	2.62007e-06	-1.31152	0.237	0.085	0.0078602
Slc1a1	2.62058e-06	-2.16093	0.257	0.091	0.00786173
Gm12511	2.62905e-06	-3.56425	0.25	0.058	0.00788716
Laptm4b	2.69156e-06	-1.05705	0.414	0.435	0.00807467
Prss23	2.86848e-06	-3.03278	0.168	0.211	0.00860545
Akap12	2.9773e-06	-7.72935	0.05	0.073	0.0089319
Pmepa1	3.01522e-06	1.33093	0.089	0.096	0.00904566
F11r	3.13519e-06	-2.46162	0.662	0.597	0.00940557
4930523C07Rik	3.17972e-06	5.72115	0.103	0.081	0.00953916
Ghr	3.27584e-06	2.36666	0.103	0.105	0.00982752
Far1os	3.36054e-06	-3.85733	0.433	0.337	0.0100816
Gdf15	3.42275e-06	-4.7945	0.214	0.138	0.0102682
Dkk2	3.5639e-06	-10.1403	0.055	0.019	0.0106917
Gja1	3.57118e-06	-1.7476	0.427	0.412	0.0107135
H2-Q10	3.70637e-06	-3.33998	0.333	0.183	0.0111191
Sgk1	3.71582e-06	-1.05528	0.651	0.575	0.0111475
H2-K1	3.88824e-06	-3.19598	0.624	0.561	0.0116647
Cdc42ep5	3.88874e-06	-4.50465	0.321	0.305	0.0116662
Pparg	3.9787e-06	-1.53856	0.521	0.446	0.0119361
Fbxl7	4.04593e-06	2.22158	0.109	0.105	0.0121378
Tmprss7	4.25773e-06	10.8844	0.009	0.014	0.0127732
Ank3	4.32345e-06	-4.81888	0.412	0.419	0.0129704
Rab33a	4.4099e-06	-3.01675	0.661	0.595	0.0132297
Rad51b	4.50027e-06	-2.06022	0.243	0.274	0.0135008
Lrrc4c	4.79121e-06	-5.32724	0.068	0.044	0.0143736
C5ar1	4.9594e-06	-4.35088	0.105	0.055	0.0148782
Cfap61	5.28298e-06	-3.2882	0.22	0.124	0.0158489
Ppp1r42	5.50683e-06	-6.64438	0.214	0.112	0.0165205
Igfbp3	6.15698e-06	8.12957	0.025	0.013	0.0184709
Auts2	6.29663e-06	-2.31031	0.421	0.386	0.0188899
Lum	6.34583e-06	-1.89738	0.026	0.042	0.0190375
Prelp	6.36324e-06	0.867853	0.085	0.051	0.0190897
Epdr1	6.50898e-06	-0.354514	0.431	0.429	0.019527
Tbxas1	6.53331e-06	-9.42562	0.158	0.054	0.0195999
Cd86	6.65751e-06	-4.04593	0.016	0.006	0.0199725
Il7	6.85038e-06	-9.79678	0.319	0.159	0.0205512
Ppfibp1	6.92387e-06	-3.13286	0.307	0.352	0.0207716
Gm16029	7.42204e-06	-1.1284	0.055	0.025	0.0222661
Fbxw21	7.47638e-06	-11.2904	0.266	0.271	0.0224291
Racgap1	7.53762e-06	-0.420486	0.237	0.326	0.0226128
Lgalsl	7.54833e-06	1.17431	0.255	0.259	0.022645
Gm36642	7.57964e-06	-3.06012	0.195	0.078	0.0227389
Plce1	7.72708e-06	-8.19664	0.058	0.024	0.0231812
Gm39185	7.89477e-06	-3.34077	0.109	0.181	0.0236843
Pdlim5	8.1433e-06	-2.6729	0.415	0.401	0.0244299
Gulp1	8.33036e-06	-5.08214	0.106	0.118	0.0249911
Fkbp6	8.39208e-06	-1.9531	0.223	0.139	0.0251762
Adrb2	8.81859e-06	-2.94559	0.351	0.218	0.0264558
Ptgis	8.83375e-06	0.174318	0.13	0.198	0.0265013
Jam2	8.87014e-06	0.783639	0.507	0.509	0.0266104
Nfam1	8.88539e-06	13.5285	0.023	0.04	0.0266562
Slc44a4	9.24707e-06	2.05623	0.171	0.034	0.0277412
Tnc	9.28735e-06	7.71326	0.063	0.063	0.0278621
Rassf1	9.60633e-06	-0.65639	0.19	0.223	0.028819
Hdac9	1.01694e-05	0.524539	0.053	0.053	0.0305082
Eno3	1.03507e-05	-4.2316	0.269	0.23	0.0310522
4930471E19Rik	1.04693e-05	-6.86895	0.141	0.075	0.0314079
Ctsl	1.07332e-05	-2.39308	0.671	0.62	0.0321995
Shisa6	1.10926e-05	-3.60961	0.668	0.611	0.0332779
Lrrk2	1.12084e-05	2.14564	0.214	0.209	0.0336252
C1galt1	1.1235e-05	-2.26652	0.684	0.619	0.0337049
Isg15	1.22813e-05	-2.45998	0.338	0.332	0.036844
Pbx1	1.25438e-05	-5.08684	0.245	0.242	0.0376315
BC016579	1.26396e-05	-12.205	0.028	0.068	0.0379189
Otoa	1.30542e-05	-5.40033	0.239	0.102	0.0391627
Pcdh7	1.32852e-05	-0.349076	0.405	0.349	0.0398555
Frmd5	1.37753e-05	-2.5248	0.506	0.468	0.041326
St3gal1	1.38152e-05	-6.17083	0.313	0.261	0.0414455
Gm6145	1.48836e-05	-3.47637	0.238	0.106	0.0446507
Gabrb3	1.49685e-05	-4.97857	0.338	0.194	0.0449055
Frmd4a	1.54492e-05	2.90992	0.127	0.125	0.0463475
Arl5a	1.61226e-05	1.92818	0.25	0.252	0.0483678
Greb1	1.61486e-05	-0.981004	0.604	0.563	0.0484458
Tmem59l	1.62152e-05	-9.38958	0.032	0.018	0.0486457
Slc26a3	1.64815e-05	0.794613	0.088	0.155	0.0494445

## Sheet: 5-Luteal 2
Gene	p_val	avg_log2FC	pct.1	pct.2	p_val_adj
A330076C08Rik	4.23872e-35	17.2944	0.062	0.069	1.27162e-31
Gja4	4.75221e-34	-14.8615	0.649	0.023	1.42566e-30
Nqo1	1.18525e-27	-0.445087	0.236	0.053	3.55574e-24
AI662270	1.64302e-26	-8.17071	0.628	0.008	4.92907e-23
Celf5	1.5175e-25	15.0548	0.097	0	4.55249e-22
Gm12068	3.92348e-25	-7.07412	0.736	0.153	1.17704e-21
Acpp	6.23286e-25	-7.72985	0.649	0.092	1.86986e-21
Olfr872	6.9947e-24	18.9486	0.142	0.038	2.09841e-20
A530046M15Rik	4.02387e-21	16.7381	0.108	0.031	1.20716e-17
Ina	9.7364e-21	14.6726	0.153	0	2.92092e-17
Haao	1.35177e-20	-18.3819	0.583	0.076	4.0553e-17
Rit2	3.18051e-20	16.0765	0.118	0.061	9.54152e-17
Trbc2	6.11934e-20	1.28491	0.295	0.168	1.8358e-16
Gm7247	6.73951e-20	-6.23704	0.49	0.122	2.02185e-16
Ano2	1.04756e-19	9.35258	0.122	0.053	3.14267e-16
9330175M20Rik	4.16577e-19	-8.99506	0.691	0.26	1.24973e-15
9630002D21Rik	1.54597e-18	19.0183	0.111	0.046	4.63791e-15
Gm9934	3.26472e-18	0.521616	0.569	0.16	9.79416e-15
Arhgef4	7.21978e-18	-4.15663	0.438	0.053	2.16593e-14
Sv2c	1.45804e-17	-1.56929	0.549	0.137	4.37413e-14
Lst1	2.15388e-17	7.79846	0.312	0.092	6.46165e-14
Hvcn1	2.48266e-17	0.50739	0.17	0.084	7.44799e-14
Actn3	2.9917e-17	-5.9454	0.51	0.046	8.9751e-14
Kcnmb2	3.60342e-17	19.9158	0.132	0.153	1.08103e-13
Otulinl	1.29851e-16	-2.54791	0.458	0.092	3.89554e-13
Gm16083	1.42773e-16	-10.0704	0.337	0.069	4.28319e-13
Plin1	4.91457e-16	-4.38974	0.236	0.122	1.47437e-12
Gm48807	6.40319e-16	19.1176	0.174	0.16	1.92096e-12
Tc2n	7.4905e-16	12.4611	0.344	0.008	2.24715e-12
1110002J07Rik	9.40386e-16	15.2409	0.125	0.008	2.82116e-12
S100g	1.22215e-15	-0.743996	0.274	0.42	3.66645e-12
Nlgn1	1.22215e-15	-10.4896	0.639	0.214	3.66645e-12
Galnt6	2.087e-15	0.216966	0.299	0	6.26099e-12
Ntn1	2.7419e-15	-9.10341	0.642	0.206	8.2257e-12
Nmu	2.85919e-15	0.161296	0.069	0	8.57758e-12
Itgb7	3.99352e-15	-7.63818	0.483	0.023	1.19806e-11
Gm10649	4.91669e-15	17.5755	0.184	0.076	1.47501e-11
Cd226	5.88452e-15	9.31696	0.76	0.336	1.76535e-11
Gm48277	1.03371e-14	18.4842	0.135	0.13	3.10112e-11
Fam3b	1.06966e-14	15.1768	0.181	0.359	3.20899e-11
Gm26820	1.10685e-14	17.6667	0.083	0.023	3.32054e-11
St6galnac3	1.56678e-14	-10.2026	0.135	0.038	4.70033e-11
Il7r	1.57746e-14	-9.8685	0.545	0.023	4.73238e-11
Cldn18	1.6209e-14	-2.35852	0.285	0.374	4.86271e-11
Tnfrsf4	1.69979e-14	2.19217	0.424	0.061	5.09937e-11
Gm16337	1.8439e-14	12.9724	0.049	0	5.53169e-11
Gm2694	2.27415e-14	10.6061	0.545	0.107	6.82246e-11
Pik3cg	2.53343e-14	-16.9061	0.361	0.023	7.60028e-11
E330013P04Rik	2.84077e-14	-5.09994	0.101	0.031	8.52232e-11
Itgb6	2.87926e-14	18.06	0.094	0.023	8.63778e-11
Gng11	4.02686e-14	0.73029	0.278	0.153	1.20806e-10
Gm34544	4.36326e-14	18.9847	0.062	0.053	1.30898e-10
Gm805	5.18975e-14	15.5875	0.108	0	1.55693e-10
Lnx1	5.36549e-14	1.52437	0.271	0.031	1.60965e-10
Mdga1	7.62808e-14	-11.4442	0.458	0.084	2.28842e-10
Gm26737	7.83268e-14	7.65225	0.167	0.153	2.34981e-10
Ifit3	9.11822e-14	-12.7203	0.406	0.13	2.73547e-10
Gm13849	1.36183e-13	15.1923	0.069	0.122	4.08549e-10
Lgals7	1.38886e-13	9.70326	0.076	0.015	4.16659e-10
Lmo1	1.62499e-13	-4.38963	0.069	0.053	4.87496e-10
Inpp5d	1.80387e-13	-7.99606	0.649	0.214	5.41162e-10
Tmem40	2.04154e-13	-18.3131	0.406	0.015	6.12463e-10
Alox5ap	2.1228e-13	-3.83795	0.486	0.115	6.3684e-10
Hcls1	2.26534e-13	-5.79982	0.705	0.321	6.79603e-10
Gm16559	2.93569e-13	14.2653	0.142	0	8.80706e-10
Ces2a	3.17228e-13	-3.89738	0.917	0.489	9.51685e-10
A630014C17Rik	3.25533e-13	12.3516	0.188	0.076	9.76599e-10
Wdr72	4.13119e-13	0.155569	0.58	0.191	1.23936e-09
Ctnna2	4.43358e-13	10.7241	0.062	0.084	1.33007e-09
Cdh10	4.63722e-13	19.1727	0.104	0.084	1.39117e-09
Lrrc3b	4.94414e-13	15.9194	0.163	0	1.48324e-09
Bace2	5.105e-13	9.46131	0.236	0.328	1.5315e-09
Sox18	5.58323e-13	5.81323	0.198	0.031	1.67497e-09
Slc8a3	5.80141e-13	3.37884	0.708	0.29	1.74042e-09
Bmp4	5.87598e-13	12.3867	0.181	0.16	1.76279e-09
Ankfn1	5.95149e-13	15.5898	0.16	0.008	1.78545e-09
Gabbr2	6.38414e-13	0.230628	0.149	0.046	1.91524e-09
Dner	6.89135e-13	5.43939	0.628	0.137	2.06741e-09
Agbl4	7.58127e-13	6.96497	0.125	0.153	2.27438e-09
Ccdc83	1.07413e-12	-18.8686	0.285	0.061	3.2224e-09
Gm47710	1.39066e-12	-12.2341	0.649	0.351	4.17199e-09
Heatr4	1.61669e-12	15.5353	0.198	0.015	4.85007e-09
A230009B12Rik	1.85531e-12	-2.13393	0.021	0.031	5.56594e-09
Dpys	2.11517e-12	0.00121972	0.844	0.443	6.3455e-09
Gm2762	2.20947e-12	12.239	0.497	0.046	6.62842e-09
Lpar1	3.56148e-12	-8.44858	0.076	0.137	1.06844e-08
Olfr655	3.6057e-12	-16.6549	0.42	0.107	1.08171e-08
Corin	3.81148e-12	-11.9796	0.576	0.252	1.14344e-08
Ciita	3.8826e-12	14.2677	0.118	0.023	1.16478e-08
Cpn1	4.07867e-12	-18.4312	0.42	0.015	1.2236e-08
Dok2	5.18237e-12	-8.43798	0.542	0.031	1.55471e-08
Akr1b7	5.50958e-12	1.16102	0.365	0.198	1.65287e-08
Ncf4	5.54339e-12	4.92052	0.649	0.229	1.66302e-08
D7Ertd128e	6.45806e-12	-0.0035457	0.719	0.229	1.93742e-08
Ptprz1	7.25061e-12	-1.80168	0.149	0.198	2.17518e-08
Slc9a9	8.18781e-12	5.06108	0.056	0.023	2.45634e-08
Perp	1.3436e-11	-5.06184	0.104	0.053	4.0308e-08
Mast1	1.38457e-11	18.8268	0.066	0.061	4.15372e-08
Mroh5	1.39291e-11	5.76529	0.062	0.031	4.17874e-08
Gm47465	1.47022e-11	11.8063	0.142	0.023	4.41067e-08
Ptpro	1.55173e-11	15.3444	0.153	0.008	4.65519e-08
Veph1	1.79134e-11	13.9084	0.413	0.031	5.37401e-08
1700016F12Rik	1.94746e-11	-15.9714	0.184	0.13	5.84238e-08
Kctd16	3.825e-11	9.06047	0.153	0.198	1.1475e-07
Esrrb	4.35236e-11	-17.2945	0.431	0.053	1.30571e-07
Myh14	4.92178e-11	1.31019	0.219	0.046	1.47654e-07
Cybrd1	5.56389e-11	2.60767	0.441	0.107	1.66917e-07
Fam184b	5.66207e-11	14.1136	0.076	0.023	1.69862e-07
Ifi207	5.72846e-11	-13.5896	0.715	0.382	1.71854e-07
Syt6	6.47318e-11	12.6398	0.58	0.176	1.94195e-07
Clic3	8.69831e-11	-2.91432	0.312	0.458	2.60949e-07
Hsd17b2	1.30075e-10	6.91468	0.115	0.145	3.90224e-07
3830403N18Rik	1.30821e-10	1.58418	0.809	0.374	3.92464e-07
Ablim3	1.33849e-10	-3.62979	0.667	0.313	4.01547e-07
Csf2rb	1.62508e-10	-3.84851	0.312	0.527	4.87523e-07
1110032F04Rik	1.76982e-10	-5.98802	0.507	0.267	5.30946e-07
Clnk	1.94911e-10	-16.7906	0.899	0.519	5.84732e-07
Crb1	2.44386e-10	14.2003	0.035	0.069	7.33158e-07
4930562C15Rik	2.47158e-10	12.8713	0.156	0.008	7.41474e-07
Spag16	2.67441e-10	-15.0856	0.934	0.55	8.02323e-07
Gab3	3.29193e-10	0.251214	0.167	0.015	9.8758e-07
Ecrg4	3.87132e-10	0.656498	0.104	0.031	1.16139e-06
Slfn5	4.02544e-10	1.08876	0.212	0.107	1.20763e-06
Ly6d	4.07056e-10	-2.47989	0.611	0.328	1.22117e-06
Dock8	4.42509e-10	-1.24025	0.417	0.16	1.32753e-06
Rprm	4.49953e-10	-1.25593	0.094	0.107	1.34986e-06
Pacsin1	4.89045e-10	0.266091	0.5	0.137	1.46713e-06
Gm9750	5.4939e-10	11.4954	0.17	0.061	1.64817e-06
Stat4	5.67928e-10	-17.2712	0.41	0.008	1.70378e-06
Aurkb	5.67928e-10	-1.02201	0.076	0.092	1.70378e-06
Mroh8	5.87074e-10	6.27874	0.868	0.458	1.76122e-06
Gm41031	6.41264e-10	-6.70404	0.118	0.046	1.92379e-06
Tmem151a	6.44809e-10	-10.376	0.719	0.282	1.93443e-06
Mfsd4b1	6.8886e-10	18.0266	0.146	0.061	2.06658e-06
Baiap2l1	7.43971e-10	-6.09022	0.205	0.137	2.23191e-06
Tex21	8.62662e-10	-9.68747	0.118	0.061	2.58799e-06
4930593A02Rik	8.96332e-10	-4.63248	0.708	0.366	2.689e-06
Ankrd44	9.16144e-10	0.128694	0.142	0.069	2.74843e-06
1700057G04Rik	9.99749e-10	-2.04522	0.705	0.405	2.99925e-06
Cyp11a1	1.05573e-09	-1.28062	0.976	0.962	3.1672e-06
Ifi208	1.05573e-09	-16.003	0.858	0.565	3.1672e-06
Nts	1.37733e-09	-18.3159	0.729	0.443	4.13199e-06
Ctcflos	1.39231e-09	-0.297654	0.149	0.176	4.17693e-06
Lhfpl3	1.73679e-09	-1.60555	0.205	0.29	5.21036e-06
Clvs1	1.7841e-09	-1.27473	0.875	0.519	5.35229e-06
Gipc2	1.80337e-09	-6.78328	0.646	0.359	5.41011e-06
Ryr1	1.87244e-09	4.41907	0.108	0.046	5.61731e-06
Stox1	2.21056e-09	-7.04611	0.826	0.473	6.63169e-06
Gm42997	2.72123e-09	-1.5189	0.281	0.053	8.1637e-06
Mrc1	2.82433e-09	9.30734	0.066	0.061	8.47299e-06
Evi2a	3.19056e-09	-11.266	0.944	0.527	9.57168e-06
C030034L19Rik	3.27609e-09	-1.48112	0.309	0.008	9.82827e-06
Gxylt2	3.71869e-09	-5.76694	0.816	0.481	1.11561e-05
Hmcn2	3.81797e-09	-0.122129	0.274	0.031	1.14539e-05
Was	3.9822e-09	0.300664	0.302	0.069	1.19466e-05
Aard	4.4003e-09	-2.19393	0.059	0.099	1.32009e-05
Gsdma	4.51724e-09	-17.0268	0.903	0.611	1.35517e-05
Csn3	4.54099e-09	-16.9697	0.514	0.137	1.3623e-05
Mzb1	4.6372e-09	-17.1019	0.924	0.458	1.39116e-05
Gm10639	5.39659e-09	-2.60363	0.521	0.16	1.61898e-05
Cd68	5.74505e-09	-4.52443	0.101	0.038	1.72352e-05
Gm4107	6.64541e-09	-2.81278	0.646	0.397	1.99362e-05
H2-Eb1	6.78475e-09	1.83969	0.274	0.015	2.03543e-05
Apoc1	6.99911e-09	-14.4404	0.875	0.489	2.09973e-05
Ptgfr	7.07201e-09	-2.56602	0.941	0.954	2.1216e-05
Ccn4	7.14565e-09	-12.6702	0.24	0.084	2.1437e-05
Tafa4	7.37108e-09	0.510884	0.309	0.015	2.21132e-05
Retn	7.37108e-09	15.3171	0.167	0.382	2.21132e-05
Arpp21	7.40932e-09	9.99702	0.396	0.023	2.2228e-05
Gsta1	7.48637e-09	0.893912	0.851	0.481	2.24591e-05
Slc11a1	7.92431e-09	-9.77315	0.691	0.275	2.37729e-05
Ppp1r42	8.08965e-09	7.41716	0.326	0.015	2.4269e-05
2310039L15Rik	8.74009e-09	13.3533	0.198	0.084	2.62203e-05
Ifit1	9.98991e-09	10.2829	0.222	0.137	2.99697e-05
Kcnk13	1.0355e-08	-4.99037	0.688	0.443	3.10651e-05
Nrxn1	1.06238e-08	-8.48567	0.667	0.435	3.18713e-05
Rab44	1.16484e-08	16.3436	0.045	0.229	3.49453e-05
Rnase1	1.23212e-08	0.138178	0.545	0.366	3.69637e-05
Akap6	1.32323e-08	-8.81218	0.118	0.023	3.9697e-05
Zkscan2	1.32999e-08	18.52	0.094	0.031	3.98996e-05
Olah	1.42811e-08	19.2095	0.111	0.191	4.28433e-05
Ptpn6	1.58058e-08	-3.87077	0.274	0.046	4.74173e-05
Rab26os	1.68804e-08	-0.0162045	0.201	0.107	5.06412e-05
Nlrp1a	1.7755e-08	-5.26947	0.156	0.038	5.32649e-05
Gm46515	1.78448e-08	-7.45055	0.094	0.084	5.35345e-05
2023-03-03	1.82086e-08	-2.5086	0.274	0.183	5.46259e-05
Lbp	2.02399e-08	0.590781	0.094	0.038	6.07197e-05
Trf	2.0755e-08	-10.4093	0.368	0.092	6.22651e-05
Cx3cr1	2.22661e-08	-1.7707	0.278	0.084	6.67982e-05
Crygb	2.58721e-08	16.5847	0.125	0.008	7.76164e-05
Klf2	2.58721e-08	-4.84583	0.226	0.237	7.76164e-05
Gimap5	2.76052e-08	-17.4756	0.42	0.16	8.28157e-05
Nlrp4e	2.78817e-08	4.08319	0.177	0.13	8.3645e-05
Xirp2	3.0192e-08	3.69399	0.104	0	9.0576e-05
Pacrg	3.33421e-08	3.43739	0.399	0.183	0.000100026
Astn2	3.43477e-08	5.44664	0.264	0.031	0.000103043
Pdcd1	3.57345e-08	-7.91451	0.875	0.588	0.000107203
Ctnnd2	3.681e-08	-2.42573	0.778	0.466	0.00011043
Tmbim7	3.69923e-08	-2.89534	0.556	0.191	0.000110977
Gm29502	3.73595e-08	19.8607	0.25	0.031	0.000112078
Dcaf12l1	4.28866e-08	-7.65095	0.285	0.076	0.00012866
D130079A08Rik	4.70803e-08	-16.5598	0.33	0.023	0.000141241
Myo1d	4.84853e-08	-0.353355	0.285	0.206	0.000145456
Snx20	4.89626e-08	-7.95223	0.153	0.023	0.000146888
Lmo2	4.96871e-08	-2.45903	0.306	0.13	0.000149061
Cd36	4.99309e-08	3.54379	0.497	0.305	0.000149793
Dnah7a	5.09178e-08	-1.72304	0.035	0.031	0.000152753
4930592A05Rik	5.39932e-08	0.344253	0.497	0.244	0.00016198
Gm10457	5.55976e-08	10.9126	0.146	0.069	0.000166793
Arhgdib	5.58695e-08	0.0188257	0.326	0.038	0.000167608
Fcgr1	5.80912e-08	7.80644	0.062	0.008	0.000174274
Plb1	6.18854e-08	12.5086	0.146	0.275	0.000185656
Kcnk2	6.49663e-08	1.80444	0.073	0.061	0.000194899
Ctla2a	6.88598e-08	-1.60072	0.694	0.443	0.000206579
Gm13571	6.98679e-08	-17.2221	0.809	0.519	0.000209604
Krt14	7.26267e-08	4.52967	0.087	0	0.00021788
Apobec1	7.29789e-08	-4.71571	0.292	0.16	0.000218937
Gm42303	7.58565e-08	-5.41265	0.198	0.145	0.000227569
Myo16	7.80865e-08	-17.2286	0.812	0.527	0.000234259
Dcc	7.92252e-08	-17.6196	0.354	0.046	0.000237676
Wfdc17	8.1551e-08	13.4882	0.024	0.008	0.000244653
Sct	8.23408e-08	0.401939	0.16	0.061	0.000247022
Tmc2	8.8081e-08	-0.0185851	0.128	0.092	0.000264243
Rxfp1	1.00265e-07	12.0501	0.153	0.023	0.000300795
1700034P13Rik	1.05179e-07	-6.60986	0.399	0.29	0.000315537
Cldn5	1.0619e-07	-18.4104	0.885	0.557	0.000318569
Kcnj3	1.08239e-07	-1.40427	0.583	0.321	0.000324716
Trpc5	1.28487e-07	-3.6338	0.142	0.076	0.000385461
Chst3	1.46031e-07	-1.5556	0.111	0.008	0.000438093
Mmp8	1.4882e-07	-5.41533	0.128	0.031	0.000446459
Cntn5	1.59743e-07	12.8108	0.142	0.099	0.000479228
Erbb4	1.61257e-07	-4.00585	0.17	0.092	0.00048377
Nrxn3	1.62019e-07	-11.9294	0.75	0.458	0.000486056
Gabrb1	1.63553e-07	-1.68387	0.142	0.115	0.00049066
Gpm6b	1.69036e-07	-4.8817	0.115	0.168	0.000507108
Gm41300	1.74696e-07	-2.02144	0.531	0.244	0.000524088
Cthrc1	1.82243e-07	-11.7368	0.274	0.176	0.000546729
Slc28a1	1.82243e-07	1.72309	0.312	0.107	0.000546729
Ndufa4l2	2.13701e-07	6.82247	0.42	0.305	0.000641104
Tsnaxip1	2.14702e-07	13.7314	0.076	0.008	0.000644106
3110021N24Rik	2.17731e-07	7.14914	0.118	0.191	0.000653192
Pde11a	2.2601e-07	-0.590196	0.483	0.267	0.00067803
Tmem132b	2.34593e-07	13.9632	0.035	0.008	0.00070378
Ldoc1	2.51544e-07	-6.05938	0.344	0.099	0.000754631
Csf1r	2.69674e-07	-1.74589	0.139	0.084	0.000809022
Col6a2	2.78561e-07	-0.133005	0.111	0.084	0.000835683
Ptcra	2.82455e-07	8.45295	0.135	0.061	0.000847366
Gm30382	2.85081e-07	-10.6087	0.281	0.221	0.000855243
Gem	2.8773e-07	0.220253	0.177	0.092	0.00086319
Slc44a4	2.91748e-07	-9.40941	0.188	0.015	0.000875245
Inpp4b	3.04131e-07	-16.3907	0.51	0.084	0.000912393
Cyp17a1	3.15563e-07	-17.3054	0.774	0.466	0.000946688
Ttn	3.30437e-07	0.0648997	0.09	0.046	0.00099131
Gm3336	3.38125e-07	-0.895131	0.882	0.649	0.00101438
Gimap4	3.41249e-07	-4.23361	0.743	0.481	0.00102375
Pard6b	3.4918e-07	-2.6167	0.118	0.076	0.00104754
Prkcq	3.55652e-07	-18.5374	0.503	0.008	0.00106696
Osr2	3.65579e-07	-0.986937	0.368	0.16	0.00109674
Col13a1	3.77498e-07	-16.0366	0.677	0.473	0.0011325
Acp5	3.82721e-07	-10.2153	0.684	0.305	0.00114816
Igfbp5	3.9158e-07	-0.855515	0.274	0.267	0.00117474
Epcam	4.02472e-07	3.42948	0.306	0.053	0.00120742
Skint5	4.17451e-07	-6.24169	0.385	0.122	0.00125235
Col5a3	4.27084e-07	-11.7617	0.368	0.008	0.00128125
Cpne7	4.34945e-07	0.187434	0.222	0.122	0.00130483
Ripor2	4.36931e-07	-3.17901	0.115	0.023	0.00131079
Kcnip4	4.38927e-07	4.01678	0.816	0.534	0.00131678
Bcas3os2	4.55212e-07	0.0897006	0.181	0	0.00136564
Slc26a7	4.63571e-07	5.97107	0.059	0.107	0.00139071
Cadm3	4.63571e-07	-17.1777	0.823	0.588	0.00139071
Tmprss9	4.72078e-07	7.07708	0.566	0.305	0.00141624
1700123O12Rik	4.82925e-07	-7.35677	0.767	0.45	0.00144877
Cdh4	5.3842e-07	10.7163	0.031	0	0.00161526
Gzmk	5.65864e-07	14.7972	0.038	0	0.00169759
Hoxc10	5.65864e-07	-2.47207	0.139	0.115	0.00169759
Gpr137c	5.70997e-07	-8.96023	0.757	0.534	0.00171299
Dlgap1	5.89317e-07	-0.151266	0.337	0.221	0.00176795
Tafa1	5.89317e-07	-17.1936	0.823	0.595	0.00176795
Plscr2	6.41945e-07	-2.18552	0.601	0.267	0.00192584
Traf1	6.44837e-07	-11.5591	0.212	0.053	0.00193451
Csnka2ip	6.53588e-07	11.5421	0.448	0.328	0.00196076
Clec2h	6.68428e-07	-0.532711	0.465	0.053	0.00200528
4930447C04Rik	6.99088e-07	-17.2919	0.889	0.504	0.00209726
Angptl7	7.24588e-07	15.3456	0.17	0.275	0.00217376
2810407A14Rik	7.31101e-07	-2.6038	0.229	0.099	0.0021933
Ptprn2	7.34379e-07	-5.20267	0.753	0.496	0.00220314
Limch1	7.44298e-07	-3.57743	0.156	0.038	0.00223289
9330111N05Rik	7.50982e-07	5.65285	0.167	0.038	0.00225295
Lsp1	7.54346e-07	2.22596	0.045	0.031	0.00226304
Anks1b	7.88791e-07	1.8655	0.253	0.115	0.00236637
Apba1	7.95859e-07	1.1422	0.479	0.275	0.00238758
Adamts20	8.06577e-07	17.1745	0.139	0	0.00241973
Dhrs3	8.47075e-07	1.00571	0.278	0.16	0.00254123
Bcl2a1b	8.8166e-07	7.8801	0.764	0.511	0.00264498
Phf11b	9.01458e-07	10.0194	0.108	0	0.00270437
Gm12811	9.17603e-07	19.8937	0.253	0.107	0.00275281
Hbb-bs	9.29895e-07	-0.64056	0.167	0.115	0.00278968
Hamp	9.42344e-07	3.38333	0.094	0.069	0.00282703
Nnat	9.4653e-07	-1.42107	0.073	0.084	0.00283959
Gm5444	9.63452e-07	0.319473	0.455	0.176	0.00289035
Fam107b	9.72021e-07	-6.4265	0.09	0.069	0.00291606
Pik3ip1	1.02954e-06	-2.8141	0.319	0.252	0.00308862
Esam	1.076e-06	0.0911481	0.167	0.061	0.003228
H2-DMb2	1.09033e-06	0.497899	0.382	0.229	0.00327098
Cd300a	1.11953e-06	-6.50067	0.021	0.015	0.0033586
St8sia4	1.18542e-06	13.2511	0.236	0.031	0.00355626
Itgam	1.2278e-06	10.1754	0.076	0.015	0.0036834
Runx3	1.29412e-06	-4.4042	0.875	0.573	0.00388236
Ptgds	1.31123e-06	-0.896734	0.622	0.267	0.00393369
Nckap5	1.35201e-06	-0.223396	0.285	0.168	0.00405602
Itgae	1.38792e-06	10.5002	0.132	0.038	0.00416377
Prelp	1.40622e-06	-14.3604	0.26	0.015	0.00421867
Angpt1	1.43724e-06	3.21154	0.191	0.092	0.00431173
Sfrp4	1.45617e-06	-2.92327	0.962	0.947	0.00436851
Rasgrp1	1.50782e-06	-1.28383	0.188	0.099	0.00452345
Fhl1	1.5144e-06	0.434289	0.062	0.084	0.00454319
Synm	1.70282e-06	-0.970196	0.427	0.29	0.00510846
Tfpi2	1.77049e-06	-2.21188	0.75	0.435	0.00531147
Gm15155	1.86475e-06	-18.2908	0.656	0.42	0.00559424
Slc45a1	1.90543e-06	-17.4617	0.413	0.092	0.00571628
Adamts1	2.01523e-06	-1.40586	0.42	0.641	0.00604568
Wnt7b	2.01523e-06	-2.10033	0.222	0.198	0.00604568
Sntg1	2.02392e-06	-1.96842	0.128	0.092	0.00607176
Gna14	2.05022e-06	-1.17296	0.128	0.061	0.00615065
Khdrbs2	2.08579e-06	12.6739	0.205	0.023	0.00625737
Gm44577	2.09478e-06	-12.6566	0.403	0.107	0.00628433
Gm10827	2.1961e-06	4.22481	0.16	0.145	0.00658831
Oprd1	2.20554e-06	-6.45877	0.281	0.015	0.00661663
Camp	2.2437e-06	-2.15508	0.625	0.382	0.0067311
Gm38642	2.27273e-06	0.318976	0.84	0.542	0.0068182
Fabp4	2.39251e-06	10.7702	0.427	0.122	0.00717753
Myo1f	2.42339e-06	-6.62849	0.205	0.031	0.00727017
Bhmt	2.50762e-06	-0.69353	0.708	0.351	0.00752285
Gm1715	2.53992e-06	-17.2297	0.812	0.458	0.00761975
Sfta2	2.70752e-06	15.0908	0.101	0.008	0.00812255
Dmc1	2.71906e-06	-3.60365	0.378	0.023	0.00815718
Col25a1	2.78931e-06	-1.73734	0.528	0.183	0.00836794
Gm29536	2.83711e-06	-0.686258	0.747	0.397	0.00851134
4931403E22Rik	2.91029e-06	-3.09484	0.896	0.496	0.00873088
Negr1	2.98528e-06	1.9898	0.021	0.008	0.00895583
Unc5d	3.04918e-06	10.9859	0.163	0.344	0.00914754
Vsig8	3.18094e-06	-19.2786	0.104	0.115	0.00954282
Ndst4	3.40319e-06	4.73915	0.302	0.084	0.0102096
Hmgn5	3.54957e-06	-10.1152	0.184	0.168	0.0106487
Kcnq1	3.87688e-06	3.29813	0.163	0.038	0.0116306
Nckap1l	4.09379e-06	8.58764	0.062	0	0.0122814
Gm4211	4.19779e-06	18.1075	0.118	0.031	0.0125934
Trpc7	4.21536e-06	11.4718	0.337	0.008	0.0126461
Ifngr1	4.23301e-06	0.0561277	0.257	0.237	0.012699
Epha7	4.28637e-06	-14.0285	0.233	0.092	0.0128591
Epha5	4.34039e-06	0.535781	0.399	0.099	0.0130212
Peg10	4.39505e-06	1.06857	0.062	0.099	0.0131851
H2-Ab1	4.41341e-06	3.5178	0.625	0.29	0.0132402
Neu2	4.65898e-06	-16.8934	0.333	0.13	0.0139769
Vwa3a	4.65898e-06	0.286505	0.344	0.183	0.0139769
Dennd1c	4.9176e-06	0.0668721	0.094	0.023	0.0147528
Atf3	4.9792e-06	4.41396	0.333	0.221	0.0149376
Csmd1	5.04155e-06	-8.81047	0.306	0.244	0.0151246
Tph2	5.08352e-06	8.07667	0.656	0.435	0.0152506
Has2	5.66061e-06	1.65261	0.069	0.015	0.0169818
Iqch	6.14667e-06	0.723571	0.816	0.481	0.01844
Gm43154	6.27429e-06	-6.19774	0.753	0.534	0.0188229
Cybb	6.27429e-06	14.3402	0.188	0.015	0.0188229
Tmem72	6.40444e-06	-3.34735	0.878	0.588	0.0192133
Zpld1	6.53717e-06	6.62971	0.233	0.015	0.0196115
Vcam1	6.61806e-06	0.844217	0.188	0.023	0.0198542
Spin2c	6.72741e-06	4.35451	0.132	0.069	0.0201822
Tspan8	6.75502e-06	-12.5858	0.545	0.321	0.0202651
Serpina3a	6.89469e-06	0.285328	0.146	0.137	0.0206841
Apba2	6.89469e-06	0.0835718	0.007	0	0.0206841
Stc1	7.18236e-06	2.15412	0.031	0.076	0.0215471
Gm45740	7.51204e-06	-0.138262	0.226	0.13	0.0225361
Sparcl1	8.34979e-06	2.8775	0.108	0.053	0.0250494
Txlnb	8.48635e-06	-0.10419	0.076	0.076	0.0254591
Fmo4	8.66005e-06	-0.0602565	0.076	0	0.0259802
Jaml	8.6952e-06	7.48862	0.135	0.008	0.0260856
9430041J12Rik	8.73048e-06	18.7048	0.156	0	0.0261914
9930111J21Rik2	8.73048e-06	0.75327	0.153	0	0.0261914
Ptpn18	8.83715e-06	2.78289	0.764	0.458	0.0265115
Hp	9.09091e-06	17.4573	0.309	0.29	0.0272727
Bpifb6	9.23902e-06	2.13718	0.889	0.626	0.0277171
Klf4	9.31394e-06	-3.4455	0.233	0.153	0.0279418
Trem2	9.73648e-06	-7.61769	0.594	0.336	0.0292095
Tslp	1.15245e-05	-1.99019	0.09	0.092	0.0345735
Dok5	1.15707e-05	-4.49495	0.462	0.221	0.034712
Rasgef1b	1.1617e-05	2.76567	0.188	0.084	0.034851
Gm11266	1.18042e-05	-18.0441	0.878	0.427	0.0354126
Slc4a10	1.18989e-05	-4.14449	0.233	0.046	0.0356966
Npy	1.24326e-05	13.978	0.493	0.061	0.0372978
Slco2b1	1.27333e-05	-0.267953	0.01	0.221	0.0381999
4930425O10Rik	1.28351e-05	16.4453	0.059	0	0.0385052
Crybb3	1.34621e-05	17.2014	0.205	0	0.0403863
Cyp4f18	1.35157e-05	-5.42189	0.833	0.664	0.040547
Cd48	1.35157e-05	0.152421	0.205	0.008	0.040547
Pou2f2	1.38963e-05	4.01432	0.771	0.466	0.0416888
Tmem236	1.41183e-05	6.34609	0.135	0.053	0.042355
Gm9195	1.41744e-05	-19.01	0.372	0.206	0.0425231
Lpxn	1.42306e-05	-2.10786	0.375	0.038	0.0426918
Nell2	1.45726e-05	-1.78679	0.174	0.084	0.0437179
Icos	1.46884e-05	0.648689	0.441	0.145	0.0440651
Plppr1	1.52201e-05	-1.43481	0.222	0.031	0.0456603
Gm44993	1.55234e-05	-0.277619	0.115	0.023	0.0465702
Pld5	1.56463e-05	0.641067	0.771	0.443	0.046939
Serpina3g	1.56463e-05	3.31092	0.031	0.008	0.046939
Xlr	1.57081e-05	-10.5362	0.743	0.427	0.0471244
Dnah12	1.59577e-05	7.97949	0.58	0.351	0.0478731
Csmd2	1.64682e-05	-17.0708	0.382	0.122	0.0494047
Gpr183	1.66637e-05	-18.1058	0.427	0.015	0.049991

## Sheet: 6-Lymphocytes
Gene	p_val	avg_log2FC	pct.1	pct.2	p_val_adj
Gm17745	2.35593e-16	-1.51005	0.974	0.062	7.0678e-13
2810407A14Rik	5.25017e-16	-19.0246	0.968	0.156	1.57505e-12
Gm10635	5.73579e-16	19.3164	0.019	0.031	1.72074e-12
Trpm3	8.16162e-16	-0.910802	0.019	0.062	2.44849e-12
Cldn4	9.72905e-16	18.0761	0.045	0.656	2.91871e-12
S100a2	1.38059e-15	18.7264	0.077	0.75	4.14176e-12
Lipc	1.46325e-15	-2.24905	0.955	0.125	4.38975e-12
Ksr2	1.79283e-15	-18.894	0.961	0.031	5.37848e-12
Cd86	2.39385e-15	18.2496	0.052	0.75	7.18156e-12
Cpeb2	2.76484e-15	0.908392	0.787	0.031	8.29453e-12
Serpina3g	3.01403e-15	15.1283	0.019	0	9.0421e-12
Eya1	3.47937e-15	-2.78095	0.039	0.031	1.04381e-11
Cftr	3.58059e-15	-1.984	0.961	0.062	1.07418e-11
Hba-a1	4.50183e-15	17.3958	0.026	0.031	1.35055e-11
Gm35019	4.90441e-15	19.7522	0.052	0.188	1.47132e-11
Aif1	6.51956e-15	-19.2421	0.968	0.031	1.95587e-11
Trf	6.90047e-15	23.9942	0.039	0	2.07014e-11
C030034L19Rik	7.95121e-15	-1.48075	0.942	0.094	2.38536e-11
Pstpip2	8.41427e-15	-2.20528	0.955	0.125	2.52428e-11
2023-09-04	1.14771e-14	22.5795	0.052	0.094	3.44312e-11
Fam3b	1.35858e-14	18.1556	0.032	0.094	4.07575e-11
Ppfibp2	1.6531e-14	-7.88342	0.923	0.031	4.9593e-11
Tnfrsf11a	1.70001e-14	1.13849	0.955	0.031	5.10002e-11
Pkib	2.06707e-14	-5.43105	0.071	0.406	6.20121e-11
Anks1b	2.12551e-14	-4.02384	0.019	0.031	6.37652e-11
Mfsd4b1	2.18557e-14	-18.2685	0.961	0.156	6.55671e-11
A330040F15Rik	2.37595e-14	18.0412	0.071	0	7.12784e-11
Gna15	2.58262e-14	19.8888	0.058	0	7.74785e-11
Gm38405	2.58262e-14	0.759272	0.948	0.094	7.74785e-11
Dhrs3	2.65536e-14	8.66603	0.052	0.062	7.96607e-11
Tmsb15b2	2.73011e-14	11.9107	0.032	0.094	8.19034e-11
Klk8	3.22413e-14	0.564078	0.961	0.375	9.67238e-11
Calcrl	3.22413e-14	21.9565	0.039	0.031	9.67238e-11
Oasl1	3.3146e-14	12.8345	0.032	0	9.9438e-11
Ifi208	3.80579e-14	21.3141	0.065	0.125	1.14174e-10
Jhy	4.7444e-14	-17.3638	0.987	0.219	1.42332e-10
1700113H08Rik	4.7444e-14	-18.3122	0.968	0.156	1.42332e-10
Gm16341	6.59364e-14	20.2709	0.058	0.031	1.97809e-10
Lmo2	6.59364e-14	19.7035	0.077	0.188	1.97809e-10
Ddit3	6.96422e-14	-5.84464	0.058	0.094	2.08927e-10
Ackr3	7.35525e-14	20.8399	0.045	0.031	2.20658e-10
Gm16271	9.65813e-14	-1.06224	0.961	0.156	2.89744e-10
Tfpi2	1.01973e-13	-19.2742	0.923	0.031	3.0592e-10
AA467197	1.1366e-13	-0.962755	0.961	0.062	3.40979e-10
Kif23	1.19987e-13	-0.0882688	0.981	0.875	3.59961e-10
Rapgef4	1.61488e-13	2.7792	0.071	0.219	4.84464e-10
Cacna1e	1.70421e-13	18.8368	0.071	0.031	5.11264e-10
Apobec1	2.68784e-13	2.67826	0.084	0.156	8.06351e-10
Cdh10	3.07114e-13	1.4318	0.968	0.531	9.21343e-10
Btc	3.60243e-13	-12.0255	0.865	0.031	1.08073e-09
Pik3cg	3.60243e-13	-4.72772	0.071	0.188	1.08073e-09
Gm12216	3.79883e-13	-0.408246	0.961	0.406	1.13965e-09
Tmcc3	4.57265e-13	-3.08648	0.09	0.188	1.3718e-09
Ncf1	5.08214e-13	-3.55129	0.097	0.188	1.52464e-09
Tnfrsf13b	5.50069e-13	-1.67227	0.103	0.812	1.65021e-09
Dpp4	5.95287e-13	-1.60208	0.09	0.094	1.78586e-09
Saa3	6.61297e-13	-18.3542	0.955	0.156	1.98389e-09
Ddit4	6.61297e-13	9.55356	0.097	0.031	1.98389e-09
Zc3h12d	9.05479e-13	20.8999	0.071	0	2.71644e-09
Ggct	9.29429e-13	-6.87946	0.897	0.062	2.78829e-09
Cmbl	1.05882e-12	-4.65813	0.871	0.031	3.17647e-09
Agbl1	1.08675e-12	21.5532	0.077	0.031	3.26024e-09
Xlr4b	1.44584e-12	0.307593	0.968	0.156	4.33751e-09
Ifi209	1.68838e-12	0.880732	0.981	0.25	5.06514e-09
Atp8b4	1.92046e-12	-5.07503	0.116	0.125	5.76139e-09
Dkkl1	2.07475e-12	0.23479	0.923	0.031	6.22424e-09
Kcnab3	2.12876e-12	-5.51404	0.877	0.125	6.38629e-09
Nebl	2.24097e-12	0.481632	0.916	0.156	6.7229e-09
Nr3c2	2.29922e-12	-2.47365	0.103	0.281	6.89767e-09
Ctnna2	2.82195e-12	-8.01221	0.981	0.875	8.46584e-09
Pde2a	3.04664e-12	-4.52601	0.11	0.094	9.13993e-09
Gm10522	3.54992e-12	-0.35477	0	0	1.06498e-08
Gm31518	4.13445e-12	-0.0703706	0	0.031	1.24033e-08
Mpeg1	4.57552e-12	22.6916	0.058	0.031	1.37266e-08
Tex14	5.06263e-12	2.38473	0.181	0.031	1.51879e-08
Lhfpl3	5.46098e-12	22.65	0.071	0	1.63829e-08
Gm49678	6.19418e-12	-0.122396	0	0.062	1.85825e-08
Cd22	6.67954e-12	-0.0259053	0.961	0.25	2.00386e-08
Dnajc6	6.67954e-12	-7.24273	0.961	0.188	2.00386e-08
Hes1	6.67954e-12	-10.6332	0.935	0.219	2.00386e-08
Osgin2	7.76467e-12	4.00082	0.026	0.062	2.3294e-08
Sult2b1	8.7994e-12	-3.30312	0.032	0.031	2.63982e-08
Slc6a12	9.2501e-12	13.1864	0.116	0.562	2.77503e-08
Tnfsf10	9.48386e-12	-1.25499	0.942	0.156	2.84516e-08
A630014C17Rik	1.04781e-11	-0.0361153	0.987	0.25	3.14344e-08
Gm47077	1.04781e-11	-0.0792738	0.006	0.062	3.14344e-08
Il16	1.27826e-11	-7.33611	0.981	0.219	3.83479e-08
Slfn5	1.34323e-11	20.3399	0.11	0.062	4.02968e-08
Hipk2	1.34323e-11	-3.97709	0.91	0.094	4.02968e-08
Epgn	1.483e-11	0.218071	0.006	0.094	4.44901e-08
Epcam	1.63699e-11	-13.515	0.342	0.031	4.91098e-08
Kif20b	1.89775e-11	-0.989983	0.968	0.875	5.69325e-08
St3gal1	1.99339e-11	-10.4078	0.897	0.156	5.98018e-08
Maf	2.19905e-11	-6.25598	0.935	0.094	6.59715e-08
Fgf13	2.19905e-11	17.8069	0.123	0.25	6.59715e-08
Rab37	2.30953e-11	-1.31022	0.942	0.094	6.92858e-08
Zbp1	2.36678e-11	7.11419	0.955	0.219	7.10035e-08
Ccr2	2.54703e-11	-0.442964	0.129	0.031	7.64108e-08
Pcolce2	2.54703e-11	6.53711	0.11	0.438	7.64108e-08
Ecm1	2.67458e-11	14.2643	0.858	0.062	8.02374e-08
Kcnj3	2.87772e-11	-17.0874	0.955	0.094	8.63315e-08
Ifit1	2.94873e-11	12.773	0.013	0.094	8.84618e-08
Npnt	2.94873e-11	-7.68765	0.903	0.406	8.84618e-08
Cenpp	3.02145e-11	4.21874	0.381	0.906	9.06435e-08
Syce1	3.09593e-11	0.0175649	0.955	0.906	9.28779e-08
Dscam	3.1722e-11	20.4931	0.026	0.062	9.51661e-08
Stk33	3.1722e-11	0.184286	0.619	0.094	9.51661e-08
Slc40a1	3.33031e-11	-8.43822	0.89	0.25	9.99093e-08
Lamb3	3.67e-11	-1.55023	0.129	0.188	1.101e-07
Spi1	3.85234e-11	-5.16804	0.116	0.156	1.1557e-07
Csgalnact1	3.85234e-11	7.15301	0.961	0.281	1.1557e-07
Ankrd31	4.34784e-11	0.312345	0.006	0.094	1.30435e-07
Pde11a	4.45417e-11	-1.09693	0.09	0.031	1.33625e-07
Rasgrp2	4.45417e-11	0.0361307	0.974	0.156	1.33625e-07
Gngt2	4.56305e-11	19.4004	0.129	0.031	1.36891e-07
Calca	5.02518e-11	-0.663094	0.974	0.344	1.50756e-07
Sash3	5.80541e-11	-2.66127	0.135	0.938	1.74162e-07
Fmo4	5.94649e-11	0.158259	0.058	0.094	1.78395e-07
Rhox8	6.23878e-11	-1.08458	0.006	0.031	1.87164e-07
Phf11b	6.54511e-11	20.3488	0.123	0	1.96353e-07
Mtnr1a	8.11565e-11	0.249051	0.013	0.094	2.43469e-07
Unc13c	8.51177e-11	-0.70816	0.006	0	2.55353e-07
Gzmk	9.14163e-11	20.6527	0.097	0.125	2.74249e-07
Gm42997	9.14163e-11	-7.04419	0.935	0.188	2.74249e-07
Cpxm2	9.58663e-11	-0.531037	0	0.25	2.87599e-07
Il1rl1	1.02941e-10	-0.0274247	1	0.25	3.08823e-07
Car2	1.02941e-10	-3.46683	0.058	0.125	3.08823e-07
Pira2	1.05411e-10	20.2591	0.077	0	3.16232e-07
Gadd45a	1.05411e-10	-0.00295137	0.103	0.031	3.16232e-07
Xpnpep2	1.07938e-10	18.081	0.045	0.188	3.23814e-07
Ly86	1.07938e-10	-2.43847	0.135	0.25	3.23814e-07
Camk2n1	1.24396e-10	11.0667	0.11	0.062	3.73187e-07
Pth2r	1.27367e-10	0.623227	0.026	0.125	3.82102e-07
Ccl3	1.3352e-10	0.380809	0.645	0.094	4.00561e-07
Gm33586	1.57429e-10	0.193515	0.981	0.125	4.72288e-07
Ntrk3	1.64997e-10	21.1026	0.045	0.188	4.94991e-07
Myo16	1.7292e-10	24.0649	0.026	0	5.18759e-07
Rnf213	1.77019e-10	9.42179	0.071	0.281	5.31058e-07
M1ap	1.77019e-10	21.2202	0.032	0	5.31058e-07
Podnl1	1.81214e-10	19.2554	0.123	0.188	5.43641e-07
Pld4	1.98984e-10	21.0807	0.11	0	5.96952e-07
Cacna1i	2.03686e-10	21.3527	0.032	0.031	6.11059e-07
Ccdc83	2.08497e-10	-0.364522	0.006	0.062	6.2549e-07
Gpr65	2.08497e-10	-0.240692	0.897	0.062	6.2549e-07
Frmd4a	2.08497e-10	-0.399166	0.852	0.094	6.2549e-07
Gm42884	2.08497e-10	0.0617213	0	0	6.2549e-07
Gm1715	2.13418e-10	0.165536	0.013	0.062	6.40255e-07
Hivep3	2.13418e-10	0.935308	0.8	0.094	6.40255e-07
Gimap5	2.18453e-10	-2.61262	0.142	0.156	6.5536e-07
Ddc	2.18453e-10	14.9748	0.026	0	6.5536e-07
Prg4	2.39779e-10	-19.3716	0.839	0.062	7.19337e-07
Hck	2.39779e-10	2.79758	0.09	0.469	7.19337e-07
Ccdc3	2.51191e-10	-12.4735	0.226	0.125	7.53574e-07
Cd38	3.16697e-10	-0.0643618	0.155	0.219	9.50092e-07
Clec4a2	3.24099e-10	0.548974	0.961	0.781	9.72298e-07
Cpm	3.63719e-10	0.958885	0.858	0.094	1.09116e-06
Il21r	3.63719e-10	0.484288	0.903	0.094	1.09116e-06
Gm3776	3.72192e-10	0.0788683	0.323	0.062	1.11658e-06
Cfap53	4.27227e-10	0.698824	0.071	0.125	1.28168e-06
Ifit3b	4.47279e-10	-1.74653	0.742	0.062	1.34184e-06
Mid1ip1	4.47279e-10	0.280838	0.432	0.031	1.34184e-06
Naaladl2	4.57647e-10	-7.62732	0.845	0.156	1.37294e-06
Sowaha	4.68249e-10	0.100537	0.013	0.094	1.40475e-06
Gm40375	5.13108e-10	-26.3734	0.006	0.094	1.53932e-06
C630028M04Rik	5.37083e-10	-22.9039	0.013	0.031	1.61125e-06
Spry2	5.49477e-10	0.859249	0.09	0.094	1.64843e-06
Otoa	5.75108e-10	0.190359	0.871	0.125	1.72532e-06
Gm16337	5.75108e-10	0.510478	0.916	0.188	1.72532e-06
Rerg	5.88358e-10	-3.07494	0.568	0.031	1.76507e-06
Gm9947	5.88358e-10	0.206604	0.406	0.125	1.76507e-06
Gucy2c	6.01905e-10	0.107384	0	0.125	1.80571e-06
Incenp	6.59202e-10	1.97032	0.858	0.969	1.97761e-06
C1qb	6.74338e-10	17.6364	0.084	0.094	2.02301e-06
Igfbp2	6.74338e-10	-7.34585	0.071	0.031	2.02301e-06
Rnf165	6.74338e-10	20.566	0.026	0	2.02301e-06
Gpr141	7.05634e-10	8.0555	0.039	0.375	2.1169e-06
Cd24a	7.55251e-10	7.99557	0.071	0.031	2.26575e-06
Sc5d	7.90202e-10	1.71346	0.8	0.125	2.37061e-06
Ret	8.08265e-10	-0.487234	0.11	0.031	2.42479e-06
S100a1	9.25404e-10	3.51381	0.039	0.062	2.77621e-06
Cyth4	9.6801e-10	-0.571911	0.174	0.312	2.90403e-06
Rad51b	9.90025e-10	5.73557	0.968	0.812	2.97008e-06
Gbp4	9.90025e-10	-1.21002	0.161	0.188	2.97008e-06
Setbp1	1.10763e-09	-2.39064	0.155	0.344	3.3229e-06
BC016579	1.18462e-09	0.422939	0.058	0.125	3.55387e-06
Bpifb5	1.18462e-09	-23.305	0	0.281	3.55387e-06
Gfra1	1.21143e-09	0.512408	0.019	0.062	3.63428e-06
Gm36642	1.26682e-09	2.30373	0.019	0.094	3.80046e-06
Ccdc146	1.29543e-09	13.4529	0.832	0.125	3.8863e-06
Pou2f2	1.41633e-09	-3.19294	0.168	0.25	4.24898e-06
5430425K12Rik	1.51415e-09	0.0974379	0.91	0.125	4.54244e-06
Gabbr2	1.61854e-09	-0.082077	0.006	0.156	4.85561e-06
Insl3	1.65487e-09	0.0460145	0.923	0.312	4.9646e-06
Wdfy4	1.65487e-09	0.357355	0.968	0.156	4.9646e-06
Slc11a1	1.65487e-09	0.40785	0.29	0.094	4.9646e-06
Gm19619	1.69199e-09	0.199862	0.058	0.125	5.07598e-06
Vpreb3	1.80831e-09	-4.23706	0.174	0.188	5.42492e-06
Pcyox1	1.84878e-09	-8.89025	0.942	0.25	5.54634e-06
Cd180	1.93226e-09	-2.87283	0.168	0.25	5.79679e-06
2010309G21Rik	1.97557e-09	-0.183067	0.871	0.062	5.92671e-06
A530088E08Rik	1.97557e-09	-1.04692	0.948	0.125	5.92671e-06
4933406I18Rik	2.06476e-09	5.59434	0.994	0.25	6.19429e-06
H1f0	2.11082e-09	1.49563	0.077	0.094	6.33246e-06
Acpp	2.15788e-09	-2.42341	0.161	0.031	6.47363e-06
Gm29865	2.25507e-09	-21.4449	0.903	0.156	6.76522e-06
Prr5l	2.35653e-09	18.1201	0.013	0.094	7.06959e-06
Stap1	2.57295e-09	-1.38114	0.2	0.312	7.71886e-06
Pkp3	2.68831e-09	-0.421538	0.161	0.094	8.06492e-06
Cd6	2.87084e-09	0.659026	0.994	0.25	8.61251e-06
Nav3	3.06541e-09	5.9298	0.032	0.188	9.19624e-06
Clic6	3.13308e-09	-0.066688	0.942	0.781	9.39924e-06
Rgs3	3.49383e-09	11.3896	0.045	0.062	1.04815e-05
Gkn3	3.57069e-09	0.0754948	0.168	0.125	1.07121e-05
9930111J21Rik2	3.81126e-09	-1.9605	0.174	0.031	1.14338e-05
Gal	3.89491e-09	0.187361	0.632	0.125	1.16847e-05
Mmp25	3.98034e-09	0.63498	0.832	0.125	1.1941e-05
Nt5e	4.1567e-09	-9.59122	0.968	0.188	1.24701e-05
Cntn5	4.24771e-09	-0.250839	0.013	0.031	1.27431e-05
D430001F17Rik	4.43558e-09	0.849819	0.032	0.094	1.33068e-05
Cd48	5.04904e-09	0.95215	0.923	0.125	1.51471e-05
Adgrl4	5.159e-09	-0.469808	0.368	0.875	1.5477e-05
B4galt5	5.74473e-09	0.516655	0.077	0.031	1.72342e-05
Tmem40	5.99672e-09	13.9126	0.839	0.656	1.79901e-05
Sla	6.25944e-09	-1.00254	0.174	0.156	1.87783e-05
Maml3	6.39496e-09	17.9172	0.123	0.344	1.91849e-05
Lst1	6.39496e-09	0.0864451	0.923	0.188	1.91849e-05
Rprm	6.81889e-09	19.1324	0.142	0.062	2.04567e-05
Btla	7.11656e-09	-0.509223	0.968	0.156	2.13497e-05
Adgre1	7.11656e-09	0.015074	0.052	0.438	2.13497e-05
Fermt3	7.58689e-09	0.143886	0.981	0.188	2.27607e-05
H2-DMb2	7.75016e-09	-2.40633	0.129	0.156	2.32505e-05
Rnase6	7.75028e-09	0.080152	0.981	0.25	2.32508e-05
Wt1	8.26125e-09	-4.36709	0.039	0.156	2.47837e-05
Sorcs1	8.61994e-09	-14.1268	0.794	0.031	2.58598e-05
Lrrc3b	8.80491e-09	-0.346927	0.097	0.438	2.64147e-05
2023-03-03	9.18652e-09	7.12177	0.123	0.094	2.75595e-05
Nfatc1	9.78923e-09	0.801783	0.935	0.156	2.93677e-05
Crct1	1.04303e-08	-0.145993	0.097	0.125	3.12909e-05
Flt3	1.11121e-08	-1.22541	0.955	0.188	3.33364e-05
Gm20139	1.13489e-08	-8.90005	0.968	0.25	3.40466e-05
Fbxl13	1.13489e-08	0.148433	0.006	0.125	3.40466e-05
Ly6d	1.18372e-08	-3.53331	0.181	0.25	3.55115e-05
Gm20468	1.18372e-08	0.751028	0.026	0.094	3.55115e-05
Gm31243	1.23459e-08	-0.966904	0.89	0.156	3.70376e-05
Prtg	1.26081e-08	3.11044	0.013	0.125	3.78243e-05
Kctd14	1.28758e-08	21.8112	0.123	0.031	3.86273e-05
Haao	1.31489e-08	-2.41147	0.194	0.25	3.94468e-05
Rasgrf2	1.34277e-08	-9.07633	0.11	0.094	4.02832e-05
Cyp4f18	1.40027e-08	4.39003	0.123	0.062	4.2008e-05
Ccdc7a	1.40027e-08	0.274639	0.413	0.125	4.2008e-05
E230025N22Rik	1.4299e-08	-0.154039	0.019	0	4.28971e-05
Ldhb	1.46015e-08	-2.4062	0.439	0.156	4.38044e-05
Fut2	1.49101e-08	2.93553	0.013	0.031	4.47304e-05
Frmpd4	1.58746e-08	20.9276	0.129	0.094	4.76239e-05
F10	1.79888e-08	0.0435855	0.935	0.5	5.39663e-05
Myo1f	1.87524e-08	0.0628356	0.955	0.188	5.62572e-05
Oprd1	1.95475e-08	-0.0821742	0.019	0.312	5.86425e-05
Dok2	1.95475e-08	1.50366	0.987	0.312	5.86425e-05
Vstm2b	2.1237e-08	-0.530957	0.013	0.094	6.37111e-05
1700057G04Rik	2.21341e-08	14.1182	0.697	0	6.64024e-05
Cadm3	2.25964e-08	0.293447	0.013	0.094	6.77891e-05
Hist1h1e	2.3068e-08	3.19468	0.116	0.719	6.92039e-05
Rasgrp3	2.404e-08	-1.51	0.187	0.156	7.212e-05
Slc4a5	2.66472e-08	0.1418	0.006	0.031	7.99417e-05
Abhd2	2.72007e-08	0.241725	0.077	0.094	8.1602e-05
Gm26787	2.72007e-08	20.109	0.11	0	8.1602e-05
Camk2b	2.72007e-08	0.287457	0.968	0.219	8.1602e-05
Tnfrsf18	2.77652e-08	-1.32556	0.206	0.25	8.32957e-05
Hal	2.83412e-08	19.6388	0.161	0.125	8.50235e-05
Grap	2.89287e-08	1.72813	0.968	0.188	8.6786e-05
Itgal	2.9528e-08	-0.710628	0.168	0.031	8.8584e-05
Nrgn	2.9528e-08	-1.28698	0.981	0.219	8.8584e-05
Pag1	2.9528e-08	-1.12967	0.194	0.062	8.8584e-05
Reln	3.20481e-08	22.7642	0.155	0.031	9.61442e-05
Gm32916	3.20481e-08	0.112791	0.129	0.125	9.61442e-05
Neurl3	3.33851e-08	-2.19055	0.2	0.25	0.000100155
B630019A10Rik	3.40738e-08	-17.9674	0.981	0.219	0.000102221
Bfsp2	3.54927e-08	-3.30918	0.174	0.094	0.000106478
Fxyd1	3.54927e-08	6.20805	0.065	0.062	0.000106478
Lmnb1	3.54927e-08	-0.543442	0.065	0.031	0.000106478
Asb17os	3.62235e-08	-0.0164099	0.019	0	0.00010867
Gm46102	3.77291e-08	0.182541	0.052	0.094	0.000113187
Clvs1	3.85045e-08	-0.0422933	0.065	0.062	0.000115513
Plcl1	4.01019e-08	10.4282	0.91	0.469	0.000120306
Ifi203	4.01019e-08	5.96824	0.187	0.125	0.000120306
Celf5	4.01019e-08	0.000984178	0.871	0.156	0.000120306
Flna	4.01019e-08	0.515689	0.89	0.281	0.000120306
Il4ra	4.26191e-08	-2.12203	0.961	0.188	0.000127857
Pthlh	4.26191e-08	0.370189	0.303	0.125	0.000127857
Chsy3	4.34917e-08	16.1935	0.11	0.031	0.000130475
Atcay	4.34917e-08	0.142591	0.11	0.031	0.000130475
4933436I20Rik	4.34917e-08	-0.0362621	0.006	0	0.000130475
Frmd4b	4.43816e-08	1.02215	0.845	0.562	0.000133145
Ephb1	4.43816e-08	0.192726	0.31	0.094	0.000133145
Gm2245	4.52892e-08	-0.467007	0.832	0.719	0.000135867
Mcm6	4.52892e-08	2.11018	0.826	0.344	0.000135867
Gm36107	4.62147e-08	-0.00067386	0.148	0.125	0.000138644
Fgl2	4.71586e-08	1.50532	0.839	0.219	0.000141476
Plek	4.81211e-08	-3.67729	0.213	0.25	0.000144363
Tafa4	5.32267e-08	0.141624	0.31	0.094	0.00015968
9330175M20Rik	5.32267e-08	0.353341	0.323	0.125	0.00015968
Bhlhe40	5.32267e-08	6.32401	0.135	0.312	0.00015968
Thbs1	5.54127e-08	-0.254305	0.503	0.156	0.000166238
Nell1	5.76856e-08	22.4312	0.039	0.094	0.000173057
Gm15759	5.88557e-08	0.460608	0.013	0.094	0.000176567
Adh1	6.12651e-08	-2.86349	0.684	0.125	0.000183795
Nfkbia	6.12651e-08	-16.3196	0.181	0.281	0.000183795
Cks2	6.25055e-08	0.555932	0.129	0.125	0.000187516
Epha4	6.25055e-08	10.9348	0.097	0	0.000187516
Pttg1	6.37701e-08	7.77812	0.929	0.469	0.00019131
Alcam	6.63741e-08	-5.22833	0.865	0.188	0.000199122
Adarb1	6.63741e-08	-1.00475	0.432	0.031	0.000199122
Gbp2	6.77145e-08	5.50193	0.148	0.156	0.000203144
Fbxo2	6.77145e-08	14.5856	0.058	0	0.000203144
Lbp	7.63246e-08	-2.07263	0.032	0.031	0.000228974
Glra1	8.43013e-08	1.26745	0.213	0.125	0.000252904
Airn	8.59908e-08	7.26881	0.194	0.125	0.000257972
6530413G14Rik	8.59908e-08	0.0973163	0.019	0.031	0.000257972
Aurkb	8.59908e-08	-5.05287	0.013	0.031	0.000257972
Cxcr5	1.02746e-07	-3.1985	0.077	0.062	0.000308239
Mef2c	1.06877e-07	-5.02452	0.239	0.312	0.00032063
Pde7b	1.09004e-07	1.89223	0.819	0.062	0.000327011
Adap2os	1.09004e-07	-0.721597	0.019	0.031	0.000327011
Gm13481	1.27546e-07	1.07277	0.961	0.219	0.000382637
Nlrp1a	1.30068e-07	0.85981	0.981	0.219	0.000390204
Eda	1.30068e-07	3.48989	0.168	0.625	0.000390204
Gm41611	1.32638e-07	8.97534	0.871	0.25	0.000397914
Lbh	1.37927e-07	8.73634	0.142	0.281	0.00041378
Acnat1	1.40647e-07	0.0729446	0.697	0.188	0.000421941
Cd200r1	1.40647e-07	1.03408	0.897	0.281	0.000421941
Adam8	1.43419e-07	20.8714	0.142	0.031	0.000430258
1700123O12Rik	1.49123e-07	-0.392746	0.019	0	0.000447369
Fam71e2	1.49123e-07	-0.187026	0.006	0	0.000447369
Tmem132b	1.49123e-07	0.21098	0.013	0.031	0.000447369
Ncald	1.55046e-07	-6.97127	0.794	0.062	0.000465137
4930562C15Rik	1.55046e-07	-1.10674	0.019	0	0.000465137
H2-Eb1	1.61196e-07	-6.2635	0.245	0.219	0.000483587
F13a1	1.64359e-07	-0.388029	0.071	0.062	0.000493076
Sirpa	1.67581e-07	21.4006	0.052	0.062	0.000502744
Abi3	1.7762e-07	-1.09284	0.232	0.219	0.000532861
Adamts20	1.7762e-07	0.106641	0.045	0.094	0.000532861
Pparg	1.84634e-07	-15.8581	0.948	0.438	0.000553901
H2-Ab1	1.99472e-07	-5.98741	0.232	0.25	0.000598415
Gpc6	2.19646e-07	-0.69695	0.168	0.469	0.000658937
Ryr1	2.23911e-07	-0.325427	0.981	0.219	0.000671732
BC018473	2.23911e-07	13.4936	0.787	0	0.000671732
Spc25	2.23911e-07	0.0952217	0.955	0.906	0.000671732
Cd226	2.32682e-07	0.56108	0.142	0.062	0.000698046
Wdr72	2.37191e-07	0.1011	0.684	0.188	0.000711573
Fgfr2	2.41785e-07	2.34534	0.09	0.125	0.000725354
Lars2	2.51231e-07	-0.120007	0.858	0.219	0.000753693
Trdc	2.51231e-07	1.71885	0.994	0.25	0.000753693
Ak8	2.56087e-07	19.1499	0.181	0.062	0.00076826
C78859	2.56087e-07	11.8144	0.8	0.875	0.00076826
Irf8	2.61033e-07	1.05365	0.987	0.219	0.0007831
Hist1h1c	2.61033e-07	-4.5959	0.974	0.312	0.0007831
Ryr2	2.71205e-07	1.03127	0.961	0.656	0.000813614
Dusp10	2.81758e-07	-0.717489	0.974	0.25	0.000845275
Galnt13	2.92708e-07	8.95567	0.11	0.125	0.000878124
Hmcn2	3.04068e-07	14.3042	0.168	0.062	0.000912204
Heatr4	3.47278e-07	0.198617	0.368	0.125	0.00104183
Slc16a3	3.53915e-07	10.373	0.09	0.062	0.00106174
2700089I24Rik	3.53915e-07	0.232707	0.187	0.156	0.00106174
Thsd4	3.60675e-07	4.82704	0.781	0.25	0.00108202
Chrm3	3.7457e-07	20.4175	0.077	0.156	0.00112371
Pla2g4a	3.96385e-07	-2.57917	0.948	0.344	0.00118916
Diras2	3.96385e-07	20.0089	0.226	0.719	0.00118916
Ppfibp1	4.11605e-07	-5.00076	0.052	0.031	0.00123482
Rfx4	4.19425e-07	0.300613	0.006	0.094	0.00125827
Evi2a	4.35496e-07	0.229123	0.987	0.25	0.00130649
Trac	4.52161e-07	1.8273	0.916	0.281	0.00135648
Srgap1	4.60723e-07	-0.525056	0.606	0.062	0.00138217
Epsti1	4.69441e-07	-2.24285	0.239	0.156	0.00140832
Plaur	4.69441e-07	-6.53706	0.987	0.281	0.00140832
Grip1os2	4.69441e-07	-22.247	0.006	0.125	0.00140832
Slc25a48	5.15471e-07	0.332198	0.019	0.031	0.00154641
Eng	5.25186e-07	-8.2921	0.839	0.188	0.00157556
Stxbp5l	5.35076e-07	-0.260602	0.013	0.062	0.00160523
Tbx21	5.45147e-07	0.756677	0.994	0.25	0.00163544
Pde10a	5.554e-07	2.79723	0.032	0.031	0.0016662
Sfta2	5.554e-07	0.10967	0.052	0.062	0.0016662
Tiparp	5.65839e-07	-2.43365	0.516	0.188	0.00169752
Vwde	5.65839e-07	-0.0213397	0	0	0.00169752
BE692007	5.76466e-07	-3.68072	0.181	0.188	0.0017294
3425401B19Rik	5.76466e-07	19.4445	0.206	0.25	0.0017294
Rassf9	5.87287e-07	0.690841	0.232	0.094	0.00176186
Xylt1	5.87287e-07	2.55548	0.155	0.125	0.00176186
Abcb1a	5.98302e-07	-0.589848	0.168	0.062	0.00179491
Prss12	6.81183e-07	0.244769	0.8	0.062	0.00204355
Galntl6	6.93891e-07	-0.27489	0	0	0.00208167
Gm29266	7.19996e-07	0.0438788	0.032	0.031	0.00215999
Stk32a	7.19996e-07	-0.325853	0	0	0.00215999
Adamts6	7.47045e-07	8.84653	0.168	0.094	0.00224114
Fhit	7.47045e-07	3.42627	0.8	0.312	0.00224114
Gpr137c	7.47045e-07	15.6406	0.677	0.031	0.00224114
Tenm2	7.75072e-07	-0.372752	0.032	0	0.00232522
Atp1b1	7.89463e-07	-0.825645	0.058	0.031	0.00236839
Ptpn13	7.89463e-07	-13.618	0.677	0.156	0.00236839
Hamp	8.04111e-07	19.6583	0.206	0.031	0.00241233
Proc	8.04111e-07	0.0957746	0.948	0.281	0.00241233
Gm36640	8.1902e-07	-0.41645	0.052	0.031	0.00245706
Meis2	8.34196e-07	-6.00525	0.148	0.062	0.00250259
Clec14a	8.49642e-07	13.9773	0.187	0.031	0.00254893
Myo3b	8.49642e-07	-0.500896	0.69	0.188	0.00254893
Kit	8.49642e-07	-1.27861	0.432	0.188	0.00254893
Dgkb	8.49642e-07	0.469953	0.316	0.094	0.00254893
Col23a1	8.97651e-07	-17.6903	0.974	0.219	0.00269295
Mgll	9.14227e-07	2.50237	0.168	0.062	0.00274268
Itpr1	9.14227e-07	-2.27706	0.948	0.25	0.00274268
H2-Aa	9.48266e-07	-4.62052	0.258	0.281	0.0028448
Sectm1b	9.48266e-07	13.4051	0.761	0	0.0028448
Ifi214	9.48266e-07	21.6512	0.239	0.938	0.0028448
Gm41555	1.05787e-06	-7.55149	0.606	0.031	0.0031736
Tnfrsf13c	1.09704e-06	0.244009	0.877	0.156	0.00329111
Spef2	1.09704e-06	21.1007	0.226	0.062	0.00329111
Tbxas1	1.11714e-06	15.0861	0.626	0	0.00335142
Mmp16	1.1376e-06	23.7592	0.077	0.094	0.0034128
Gm2447	1.1376e-06	12.4566	0.645	0	0.0034128
Cdc20	1.15842e-06	4.4048	0.181	0.719	0.00347525
Itgam	1.1796e-06	-0.5035	0.974	0.219	0.00353881
Cacna1b	1.1796e-06	0.0560506	0.071	0.031	0.00353881
Sorl1	1.20116e-06	-0.935221	0.226	0.062	0.00360348
Vwa3a	1.20116e-06	18.4299	0.052	0.062	0.00360348
Ctss	1.2231e-06	-2.99339	0.245	0.25	0.00366929
Dpp10	1.31476e-06	0.389958	0.006	0.094	0.00394429
Top2a	1.41302e-06	2.49762	0.955	0.969	0.00423905
Gask1b	1.43866e-06	3.66296	0.097	0.375	0.00431598
Pcdh7	1.46475e-06	-1.82269	0.387	0.156	0.00439426
Tst	1.46475e-06	-2.53826	0.226	0.062	0.00439426
Snapc1	1.54579e-06	5.48762	0.652	0.156	0.00463737
Gm38505	1.57375e-06	0.362223	0.297	0.125	0.00472124
Rasgrp1	1.57375e-06	1.15139	0.974	0.312	0.00472124
C5ar1	1.63112e-06	1.22403	0.884	0.781	0.00489337
Cacna2d3	1.63112e-06	1.43721	0.155	0.094	0.00489337
Ahr	1.81558e-06	4.67303	0.052	0.031	0.00544675
Apoe	1.88141e-06	-4.89778	0.213	0.188	0.00564422
Fas	1.91517e-06	-1.10251	0.8	0.219	0.00574551
Draxin	1.91517e-06	15.2781	0.039	0.031	0.00574551
Nmnat2	1.94952e-06	-18.2202	0.968	0.25	0.00584855
Oprm1	1.94952e-06	0.658374	0.948	0.219	0.00584855
Ccl4	2.05615e-06	-17.5586	0.981	0.219	0.00616844
Mroh5	2.05615e-06	0.206331	0.019	0.062	0.00616844
Cd72	2.13032e-06	-3.62028	0.155	0.156	0.00639096
Pbx3	2.16837e-06	0.319529	0.839	0.25	0.0065051
Cav1	2.20706e-06	1.57178	0.052	0.062	0.00662119
Sv2c	2.58649e-06	22.1324	0.039	0.031	0.00775946
Rgs2	2.63232e-06	4.48148	0.781	0.219	0.00789695
Hcst	2.63232e-06	-2.19431	0.252	0.094	0.00789695
Tnfrsf19	2.63232e-06	-8.22502	0.968	0.25	0.00789695
Hmgn5	2.63232e-06	-5.79348	0.955	0.219	0.00789695
Ccl6	2.67893e-06	-0.897337	0.406	0.031	0.00803678
Ccdc162	2.67893e-06	21.5829	0.684	0.062	0.00803678
Bmpr2	2.72633e-06	-4.68355	0.968	0.469	0.00817899
Cd4	3.02809e-06	-0.141025	0.755	0.094	0.00908428
Sim1	3.13562e-06	0.0561081	0.632	0.844	0.00940686
Tsnaxip1	3.13562e-06	13.339	0.677	0.125	0.00940686
Apoc1	3.13562e-06	3.98706	0.065	0.062	0.00940686
Cenpf	3.2468e-06	-1.88379	0.948	0.969	0.0097404
Napsa	3.2468e-06	-2.64763	0.174	0.219	0.0097404
Plcb4	3.2468e-06	0.373245	0.89	0.469	0.0097404
Gm2682	3.36176e-06	1.78059	0.974	0.344	0.0100853
Plekhg1	3.42069e-06	-1.17186	0.142	0.062	0.0102621
Ccr5	3.54154e-06	-0.271637	0.774	0.062	0.0106246
Sesn3	3.79564e-06	8.52913	0.658	0.125	0.0113869
Cd79a	3.92915e-06	-4.27186	0.277	0.312	0.0117875
Camk4	3.99759e-06	0.571109	0.968	0.312	0.0119928
Gm17276	3.99759e-06	4.90731	0.632	0.219	0.0119928
Cd40	3.99759e-06	20.4173	0.206	0.062	0.0119928
Selenoh	4.06716e-06	1.46806	0.174	0.344	0.0122015
Ifitm1	4.20981e-06	14.3185	0.51	0.094	0.0126294
Cxcl16	4.20981e-06	-10.4234	0.174	0.125	0.0126294
Agbl3	4.20981e-06	-22.7036	0.161	0.062	0.0126294
Slco2b1	4.28292e-06	-0.0275009	0.006	0	0.0128488
Ipcef1	4.4328e-06	3.26992	0.981	0.375	0.0132984
Slc12a8	4.50962e-06	1.79138	0.142	0.531	0.0135289
Cd74	4.91321e-06	-3.93735	0.31	0.375	0.0147396
Grik1	4.91321e-06	-20.1873	0.703	0.031	0.0147396
2023-03-01	4.91321e-06	-1.39414	0.148	0.062	0.0147396
Fcer1g	5.08415e-06	0.268217	0.955	0.25	0.0152524
Gm26740	5.53676e-06	0.120108	0.239	0.062	0.0166103
Pdlim5	5.6318e-06	0.0588272	0.858	0.281	0.0168954
Chrm2	5.7284e-06	0.151596	0.039	0.031	0.0171852
Acsbg2	5.92637e-06	0.0400059	0.51	0.188	0.0177791
Sytl1	6.0278e-06	20.4417	0.213	0	0.0180834
Ms4a6c	6.13089e-06	1.02953	0.948	0.281	0.0183927
Nid1	6.45037e-06	10.392	0.129	0.312	0.0193511
Gm5095	6.56036e-06	0.20897	0.123	0.094	0.0196811
Mecom	6.67214e-06	13.7996	0.806	0.75	0.0200164
Spint2	6.67214e-06	-2.45029	0.6	0.156	0.0200164
Trpm8	6.78574e-06	-0.408568	0.019	0	0.0203572
Ccr9	7.01852e-06	22.1383	0.148	0.125	0.0210556
Itga2	7.13776e-06	-2.03712	0.058	0.062	0.0214133
Bicd1	7.13776e-06	-3.42002	0.858	0.406	0.0214133
Col4a4	7.13776e-06	16.4012	0.026	0.125	0.0214133
Knl1	7.13776e-06	2.48768	0.961	0.969	0.0214133
Glipr1	7.13776e-06	-2.87854	0.774	0.125	0.0214133
Tanc2	7.25893e-06	2.38103	0.826	0.406	0.0217768
Fam178b	7.5072e-06	0.252499	0.097	0.094	0.0225216
Bcar3	7.63436e-06	6.06239	0.535	0.094	0.0229031
Stxbp6	7.76358e-06	-14.3513	0.897	0.531	0.0232907
Gmnn	7.76358e-06	-0.183505	0.671	0.281	0.0232907
Tyms	7.89489e-06	3.88755	0.129	0.438	0.0236847
Rpl3l	8.02832e-06	-0.0461831	0.213	0.781	0.024085
Pdcd1	8.44166e-06	-0.972582	0.903	0.25	0.025325
Pard6b	8.72844e-06	-2.36836	0.49	0.031	0.0261853
Plac8	9.17613e-06	9.31989	0.187	0.312	0.0275284
Dok5	9.33018e-06	0.836581	0.019	0.062	0.0279905
D330046F09Rik	9.48669e-06	0.310767	0.019	0.125	0.0284601
Igkc	9.97143e-06	-3.61268	0.303	0.344	0.0299143
Ifit2	9.97143e-06	21.646	0.581	0.062	0.0299143
Phex	1.03076e-05	24.5137	0.006	0.062	0.0309229
Gm30173	1.04798e-05	0.239188	0.652	0.125	0.0314393
Sfrp2	1.06546e-05	1.70087	0.548	0.25	0.0319639
Apbb2	1.08323e-05	0.988181	0.645	0.125	0.0324969
Cd5	1.08323e-05	0.772135	0.768	0.719	0.0324969
Ebf1	1.10128e-05	-3.15988	0.232	0.344	0.0330384
Gm33228	1.10128e-05	-0.0276355	0.032	0.062	0.0330384
Vwa5b1	1.11961e-05	13.012	0.213	0.031	0.0335884
Uox	1.13824e-05	-0.00198226	0.065	0.188	0.0341472
Plvap	1.15716e-05	-3.48057	0.135	0.312	0.0347149
Arhgef4	1.15716e-05	-0.400587	0.11	0.125	0.0347149
Csf1r	1.19591e-05	8.83968	0.026	0	0.0358774
Nsg2	1.21575e-05	13.4979	0.503	0	0.0364725
Dock8	1.25637e-05	-2.75443	0.329	0.438	0.037691
Gm20186	1.27716e-05	-16.3104	0.561	0.125	0.0383148
Fbn1	1.27716e-05	9.09133	0.097	0.375	0.0383148
Csmd2	1.29828e-05	-0.043463	0.006	0.031	0.0389484
Notch3	1.29828e-05	0.459756	0.297	0.125	0.0389484
Maml2	1.36366e-05	7.39845	0.271	0.312	0.0409097
Ptafr	1.36366e-05	0.239363	0.258	0.094	0.0409097
Gls	1.38614e-05	-1.82586	0.826	0.25	0.0415841
Dusp1	1.38614e-05	0.223281	0.606	0.219	0.0415841
Rhob	1.40897e-05	-2.20188	0.342	0.219	0.0422692
2610037D02Rik	1.43217e-05	3.80715	0.935	0.312	0.042965
4933432K03Rik	1.43217e-05	0.122876	0.561	0.094	0.042965
Cd84	1.45572e-05	-1.57638	0.252	0.125	0.0436717
Fibin	1.45572e-05	0.269054	0.045	0.062	0.0436717
Ano2	1.45572e-05	0.355447	0.071	0.062	0.0436717
Vmn2r7	1.50395e-05	0.200511	0.226	0.125	0.0451185
Rnaseh2a	1.50395e-05	1.43254	0.574	0.188	0.0451185
Mndal	1.5537e-05	2.05114	0.974	0.312	0.046611
Tnfrsf4	1.65794e-05	-0.628224	0.271	0.219	0.0497383

## Sheet: 7-Mitotic Granulosa
Gene	p_val	avg_log2FC	pct.1	pct.2	p_val_adj
Lamb3	1.00042e-123	-7.00601	0.503	0.11	3.00126e-120
Cd4	1.8062e-94	-10.4881	0.356	0.078	5.41861e-91
Gm10522	1.58361e-88	-0.278283	0.047	0.005	4.75083e-85
1700016K19Rik	6.66045e-83	-7.5612	0.326	0.064	1.99813e-79
Gm13010	9.88668e-80	-7.85748	0.456	0.182	2.966e-76
Gm32916	3.40965e-79	-10.0709	0.497	0.124	1.0229e-75
Sash3	2.97732e-76	-17.1728	0.536	0.089	8.93196e-73
Kit	4.767e-76	-2.34191	0.191	0.104	1.4301e-72
Lbp	1.65793e-74	-6.30202	0.592	0.253	4.97378e-71
Gabbr2	3.38929e-74	-6.70091	0.318	0.102	1.01679e-70
Plin1	1.83997e-72	-11.5621	0.241	0.143	5.51992e-69
Kcnu1	1.59078e-71	-10.9504	0.378	0.122	4.77233e-68
Tnfaip8l2	2.21876e-71	-1.85105	0.233	0.117	6.65627e-68
Tnfrsf13b	5.07746e-71	-16.3912	0.372	0.099	1.52324e-67
Klb	4.73839e-69	1.47645	0.311	0.085	1.42152e-65
Lcp1	8.69841e-69	-1.50535	0.316	0.093	2.60952e-65
C630028M04Rik	2.48261e-68	2.31776	0.041	0.001	7.44782e-65
Cd5	1.18106e-67	-2.88721	0.358	0.074	3.54317e-64
Mageb18	3.54613e-67	-10.2329	0.415	0.19	1.06384e-63
9530059O14Rik	6.63629e-67	-11.3532	0.457	0.201	1.99089e-63
Far2	7.12118e-67	-0.097963	0.306	0.107	2.13635e-63
Cytip	1.37676e-66	-8.68586	0.561	0.203	4.13029e-63
Hmgcs2	2.61423e-66	-8.59706	0.402	0.16	7.84269e-63
Gm50046	3.29371e-66	-6.7413	0.241	0.12	9.88113e-63
Gm45833	7.83506e-66	-11.0426	0.208	0.066	2.35052e-62
Ackr3	1.15039e-65	-1.11254	0.309	0.097	3.45118e-62
Tnfrsf18	2.90275e-65	-9.97189	0.456	0.112	8.70824e-62
Gm45267	1.71758e-62	-10.3914	0.392	0.16	5.15275e-59
Vpreb3	6.12896e-62	-8.49623	0.497	0.183	1.83869e-58
Notch3	1.16319e-61	0.590317	0.209	0.067	3.48956e-58
9430041J12Rik	1.95536e-61	-9.36344	0.277	0.084	5.86607e-58
Ndufa4l2	3.10015e-61	-0.58928	0.142	0.096	9.30045e-58
Traf3ip3	7.93496e-61	-16.6675	0.509	0.09	2.38049e-57
Nlrp3	9.62573e-61	-11.0824	0.168	0.059	2.88772e-57
Il21r	1.11757e-60	-17.006	0.251	0.057	3.35272e-57
Cdh4	2.63783e-60	-3.77505	0.057	0.007	7.91348e-57
Cfap70	5.03776e-60	-1.3952	0.429	0.088	1.51133e-56
Syt6	1.01605e-59	-16.5123	0.405	0.168	3.04814e-56
Cd84	2.30638e-59	-12.4519	0.206	0.077	6.91915e-56
Ctnna3	6.81315e-59	-4.6412	0.365	0.158	2.04394e-55
G530011O06Rik	2.25035e-58	-2.92093	0.285	0.049	6.75106e-55
Stat4	3.33827e-58	-10.0495	0.447	0.142	1.00148e-54
Fam155a	5.84563e-58	-6.38671	0.226	0.09	1.75369e-54
Gm47200	7.41448e-58	-6.25754	0.319	0.117	2.22434e-54
Rian	4.36848e-57	-0.222335	0.289	0.11	1.31055e-53
Hhex	7.64075e-57	8.34857	0.09	0.007	2.29222e-53
Syt2	8.68658e-57	-4.66212	0.537	0.216	2.60597e-53
Tsks	1.30977e-56	-16.7762	0.187	0.046	3.92931e-53
Col13a1	1.75827e-56	-11.1871	0.271	0.12	5.27482e-53
Rbfox3	9.62281e-56	-2.83861	0.322	0.091	2.88684e-52
Pde2a	1.08318e-55	-13.4701	0.154	0.112	3.24953e-52
Stpg4	2.01582e-55	-1.34449	0.246	0.121	6.04747e-52
Stra6	1.18407e-54	-8.53973	0.492	0.189	3.55222e-51
A230009B12Rik	1.44415e-54	-3.17664	0.235	0.069	4.33245e-51
Adamts20	1.56882e-54	-14.0461	0.187	0.103	4.70646e-51
Cyp26b1	2.51518e-54	-3.44439	0.299	0.08	7.54555e-51
2010309G21Rik	3.02242e-54	-16.3876	0.366	0.103	9.06727e-51
Ntn1	3.03536e-54	-9.34221	0.168	0.076	9.10608e-51
Gm5105	3.67563e-54	-17.7313	0.386	0.171	1.10269e-50
Plp1	4.2645e-54	-10.5312	0.377	0.184	1.27935e-50
Rhox5	4.28577e-54	7.82954	0.344	0.043	1.28573e-50
Hvcn1	6.31144e-54	-4.50779	0.212	0.091	1.89343e-50
Itgb7	1.0192e-53	0.0473282	0.468	0.099	3.05761e-50
Gm26691	3.26765e-53	-1.65321	0.366	0.197	9.80296e-50
Chrm3	3.78608e-53	-4.14398	0.324	0.123	1.13582e-49
L3mbtl4	9.93205e-53	-1.37491	0.536	0.212	2.97962e-49
Hmcn2	1.40126e-52	-15.5192	0.185	0.038	4.20379e-49
4930558K02Rik	1.44918e-52	-17.8859	0.425	0.151	4.34753e-49
Gm28729	2.63366e-52	-9.07387	0.213	0.101	7.90097e-49
Serpina3a	7.43581e-52	-2.19615	0.537	0.211	2.23074e-48
Tpte	1.25989e-51	-16.0974	0.214	0.085	3.77966e-48
Gmfg	1.29086e-51	-10.5085	0.454	0.192	3.87258e-48
Adamts5	1.70705e-51	-3.51647	0.421	0.216	5.12116e-48
Lnx1	2.02423e-51	-1.7705	0.228	0.082	6.0727e-48
6530413G14Rik	2.71832e-51	-4.82886	0.243	0.042	8.15496e-48
Lat	3.52027e-51	-0.797727	0.404	0.12	1.05608e-47
Tecta	3.52758e-51	-5.78281	0.297	0.111	1.05827e-47
Tub	3.82185e-51	3.11666	0.42	0.096	1.14656e-47
Fgf13	8.00893e-51	-4.84467	0.247	0.128	2.40268e-47
Gm2164	9.95405e-51	-8.43928	0.322	0.115	2.98622e-47
Tnfrsf13c	1.35709e-50	-17.0191	0.174	0.045	4.07127e-47
Adam8	1.66857e-50	-6.04183	0.236	0.123	5.00572e-47
Wfdc8	2.66844e-50	-6.24835	0.448	0.146	8.00532e-47
Gja4	4.94448e-50	-13.6876	0.226	0.098	1.48334e-46
Lpxn	5.26503e-50	-7.05738	0.367	0.07	1.57951e-46
Ryr1	5.36296e-50	-17.6885	0.054	0.04	1.60889e-46
Gm4131	6.5856e-50	-16.941	0.187	0.086	1.97568e-46
Gm26510	2.04678e-49	-8.05035	0.344	0.105	6.14033e-46
Gm973	5.5744e-49	-7.38029	0.32	0.102	1.67232e-45
Aqp1	7.30231e-49	-9.95415	0.118	0.073	2.19069e-45
Serpina1a	8.6374e-49	-3.44956	0.616	0.251	2.59122e-45
Cntn5	9.56908e-49	0.881265	0.413	0.113	2.87073e-45
Cldn5	1.06365e-48	-1.18865	0.08	0.051	3.19096e-45
Inpp4b	2.68334e-48	-10.9573	0.511	0.16	8.05003e-45
Gm32004	1.49529e-47	-12.7862	0.187	0.045	4.48587e-44
Tnfsf10	1.50191e-46	-8.52429	0.371	0.219	4.50574e-43
Gimap6	1.04562e-45	-11.386	0.219	0.06	3.13686e-42
Gm4211	1.20836e-45	-7.60938	0.182	0.065	3.62507e-42
1700123O12Rik	1.73741e-45	-8.67364	0.268	0.094	5.21222e-42
Lmo2	4.67774e-45	-9.86287	0.437	0.184	1.40332e-41
Gm9934	5.09471e-45	-7.40336	0.278	0.095	1.52841e-41
Meg3	1.3786e-44	-9.59962	0.163	0.11	4.13581e-41
Lilrb4a	1.92968e-44	-7.24825	0.226	0.1	5.78905e-41
Sulf1	2.54156e-44	-7.65099	0.457	0.21	7.62467e-41
Gm26740	3.0787e-44	-15.3617	0.46	0.136	9.23611e-41
Gm29571	5.05941e-44	-16.7301	0.327	0.032	1.51782e-40
Cfap61	5.59703e-44	-2.02875	0.494	0.215	1.67911e-40
Gm41611	8.74416e-44	-9.5066	0.408	0.157	2.62325e-40
Tmc2	2.0929e-43	-16.1139	0.124	0.056	6.27871e-40
Tenm2	2.8811e-43	-1.5202	0.262	0.085	8.64329e-40
Gjb4	8.88196e-43	17.4886	0.048	0	2.66459e-39
Igf2bp2	1.90054e-42	-2.98171	0.145	0.116	5.70163e-39
Spef2	3.58239e-42	-10.3136	0.587	0.292	1.07472e-38
Cd6	3.71469e-42	-1.44864	0.439	0.116	1.11441e-38
Srgn	3.89786e-42	-14.8712	0.157	0.021	1.16936e-38
Nckap1l	4.57106e-42	-14.9223	0.091	0.053	1.37132e-38
Ttn	6.61336e-42	-5.43971	0.201	0.076	1.98401e-38
Cldn3	1.08274e-41	-12.5339	0.591	0.271	3.24821e-38
Col18a1	1.51982e-41	-9.21388	0.326	0.146	4.55947e-38
Dlgap1	1.68676e-41	-5.06388	0.186	0.156	5.06028e-38
Gm2447	2.75131e-41	-2.14967	0.299	0.181	8.25394e-38
Hnf4aos	3.17566e-41	-9.13186	0.385	0.131	9.52699e-38
Prtg	3.74281e-41	-12.6129	0.106	0.047	1.12284e-37
Scn3a	5.49655e-41	-17.3761	0.208	0.055	1.64897e-37
Ifitm1	6.34088e-41	-5.58234	0.482	0.207	1.90226e-37
4933436I20Rik	6.73934e-41	-6.44694	0.105	0.065	2.0218e-37
Tsnaxip1	1.50665e-40	-0.38396	0.387	0.08	4.51994e-37
Ptprq	1.64358e-40	-15.3996	0.246	0.074	4.93075e-37
Lyve1	1.96648e-40	-4.63432	0.442	0.165	5.89944e-37
Akr1b7	2.08033e-40	0.18208	0.159	0.065	6.241e-37
Gpr183	5.65348e-40	2.9794	0.319	0.051	1.69604e-36
Arhgdib	7.07939e-40	-13.0957	0.327	0.072	2.12382e-36
Stab1	8.35075e-40	-14.7199	0.136	0.098	2.50522e-36
Csmd1	8.58195e-40	-4.25303	0.133	0.111	2.57458e-36
Lcn2	9.57216e-40	-11.0842	0.181	0.086	2.87165e-36
Nrgn	9.98722e-40	-5.63561	0.457	0.187	2.99617e-36
Gm38405	1.03133e-39	-6.55	0.297	0.13	3.094e-36
Ripor2	1.03259e-39	-2.06376	0.29	0.054	3.09776e-36
Calca	1.55957e-39	12.9574	0.036	0.048	4.67872e-36
Fgf12	1.83497e-39	-7.60772	0.263	0.096	5.5049e-36
Kcnq1	2.32501e-39	-4.29781	0.567	0.27	6.97504e-36
Gm35019	3.60118e-39	-6.78808	0.257	0.064	1.08035e-35
Grap2	4.46116e-39	-16.3817	0.504	0.166	1.33835e-35
Gm45740	4.66408e-39	-18.0603	0.182	0.062	1.39922e-35
Tdrd9	8.99043e-39	-4.78673	0.209	0.062	2.69713e-35
Fam3b	1.01035e-38	-0.0292558	0.095	0.21	3.03104e-35
Morc1	1.01155e-38	-5.3405	0.332	0.184	3.03466e-35
Krt76	1.03792e-38	-0.157753	0.413	0.091	3.11375e-35
Asb17os	1.74526e-38	17.2838	0.043	0.027	5.23578e-35
Cyp4f18	2.35947e-38	-1.11909	0.209	0.089	7.07841e-35
Gm44956	6.03958e-38	-1.02801	0.301	0.024	1.81187e-34
Chst8	6.43452e-38	-2.71553	0.628	0.312	1.93036e-34
Gm42303	6.58866e-38	-4.33144	0.366	0.13	1.9766e-34
4930428N03Rik	7.68405e-38	-3.58112	0.351	0.061	2.30522e-34
Hephl1	1.4079e-37	-2.34399	0.257	0.112	4.22369e-34
Sox18	1.58949e-37	-4.09692	0.525	0.206	4.76847e-34
Gna15	2.22904e-37	-9.67662	0.388	0.082	6.68711e-34
St8sia3os	2.66778e-37	-16.7777	0.311	0.106	8.00335e-34
Clnk	2.81906e-37	-3.75523	0.345	0.106	8.45718e-34
1700121C08Rik	3.57663e-37	-3.40196	0.181	0.058	1.07299e-33
Gm5444	4.77025e-37	-2.9751	0.33	0.12	1.43107e-33
Apba1	7.9187e-37	-2.48771	0.239	0.093	2.37561e-33
S1pr1	1.00962e-36	-2.294	0.124	0.04	3.02886e-33
Lemd1	1.13887e-36	-17.7508	0.325	0.1	3.4166e-33
Cyp19a1	3.70863e-36	-2.74323	0.357	0.177	1.11259e-32
Vamp9	3.9724e-36	-9.56758	0.316	0.07	1.19172e-32
Nell2	4.10052e-36	6.49157	0.219	0.075	1.23016e-32
5430416N02Rik	4.80818e-36	-0.83623	0.292	0.166	1.44245e-32
Tmem171	1.33506e-35	-6.34422	0.586	0.237	4.00517e-32
Laptm5	1.34273e-35	6.89552	0.27	0.002	4.02818e-32
Ccr2	1.41052e-35	11.6616	0.413	0	4.23156e-32
Galntl6	2.05861e-35	-8.50944	0.325	0.161	6.17582e-32
Pard6b	2.35023e-35	-0.672383	0.501	0.218	7.05068e-32
Gzmk	2.42933e-35	-16.0517	0.138	0.025	7.28799e-32
1700047F07Rik	3.07271e-35	-15.9105	0.329	0.02	9.21812e-32
Gm32926	3.42003e-35	-5.4152	0.204	0.125	1.02601e-31
Itga2	4.58428e-35	-7.45671	0.116	0.068	1.37528e-31
Sh2d4a	5.64036e-35	-9.46925	0.719	0.386	1.69211e-31
Nap1l2	7.08887e-35	-1.83475	0.421	0.177	2.12666e-31
Gm45670	7.20634e-35	-5.38311	0.276	0.018	2.1619e-31
4930401C15Rik	8.44487e-35	-5.37067	0.29	0.14	2.53346e-31
Car8	9.30827e-35	-4.86277	0.271	0.07	2.79248e-31
Glul	1.08376e-34	-14.6421	0.109	0.082	3.25128e-31
4933412O06Rik	1.26163e-34	-4.51775	0.146	0.029	3.78488e-31
1110002J07Rik	2.51005e-34	-5.58463	0.267	0.118	7.53014e-31
Agbl4	4.629e-34	-3.91699	0.356	0.145	1.3887e-30
Iqcm	4.67326e-34	-4.36216	0.284	0.091	1.40198e-30
Hcst	5.74156e-34	-14.0242	0.389	0.001	1.72247e-30
Bcl2a1d	7.63803e-34	-3.35842	0.329	0	2.29141e-30
Myh14	7.84097e-34	-11.935	0.654	0.3	2.35229e-30
Clec2h	8.79555e-34	-0.751887	0.177	0.065	2.63867e-30
Myo1f	9.91506e-34	-9.67879	0.143	0.02	2.97452e-30
Txk	1.04073e-33	-8.15688	0.388	0.17	3.12219e-30
Fam107b	1.2068e-33	-2.75879	0.194	0.1	3.62039e-30
Chrna9	1.82243e-33	-12.4066	0.299	0.149	5.46728e-30
BE692007	3.52723e-33	-5.32605	0.353	0.05	1.05817e-29
Rgs7bp	4.22025e-33	-11.1596	0.298	0.161	1.26607e-29
Gng11	4.24827e-33	-3.03091	0.106	0.074	1.27448e-29
Gimap4	4.50898e-33	-7.5235	0.249	0.051	1.35269e-29
Ddx4	8.37315e-33	-17.872	0.26	0.095	2.51195e-29
Tgfbi	9.56234e-33	-3.19657	0.103	0.035	2.8687e-29
Dok5	1.3357e-32	-1.56443	0.219	0.042	4.00711e-29
Lingo2	1.72897e-32	-7.14679	0.365	0.127	5.18692e-29
Gm26885	2.35335e-32	-8.52416	0.24	0.066	7.06006e-29
Calcrl	2.98738e-32	-4.23256	0.158	0.069	8.96213e-29
Rfx4	3.20632e-32	-4.8152	0.2	0.143	9.61895e-29
Itgal	3.78865e-32	0.599813	0.242	0.001	1.13659e-28
Hc	3.98495e-32	-16.143	0.131	0.04	1.19549e-28
Fam180a	4.23022e-32	2.20326	0.069	0.011	1.26907e-28
Rnf165	6.36607e-32	-3.36194	0.109	0.015	1.90982e-28
Limch1	8.48805e-32	-9.66997	0.385	0.161	2.54642e-28
Gm26820	8.50641e-32	-10.7686	0.229	0.074	2.55192e-28
Lsr	1.10993e-31	-3.12543	0.46	0.254	3.32978e-28
Stard5	1.26386e-31	-7.57208	0.317	0.196	3.79159e-28
Itih5	1.55405e-31	-7.82554	0.232	0.066	4.66216e-28
Defb19	1.60502e-31	-1.37187	0.377	0.265	4.81506e-28
8030451A03Rik	1.61715e-31	-1.24084	0.108	0.121	4.85144e-28
Il10ra	1.63991e-31	-2.71136	0.12	0.024	4.91974e-28
Mlip	1.65853e-31	-6.29948	0.218	0.08	4.9756e-28
Spin2c	1.82405e-31	-3.19042	0.408	0.233	5.47215e-28
Gm30173	2.1625e-31	-5.3698	0.222	0.077	6.48749e-28
Trib3	2.41903e-31	2.73021	0.379	0.191	7.25708e-28
Kctd14	2.60614e-31	-9.13089	0.612	0.326	7.81843e-28
E330020D12Rik	3.0473e-31	-17.1902	0.289	0.057	9.14191e-28
Dkkl1	3.26684e-31	-4.88957	0.323	0.111	9.80053e-28
Chst3	3.68454e-31	-11.5155	0.049	0.032	1.10536e-27
Cc2d2b	4.8612e-31	-17.9481	0.094	0.032	1.45836e-27
Wdr72	5.31682e-31	-1.65109	0.165	0.015	1.59505e-27
Sox11	5.5514e-31	-2.79895	0.144	0.05	1.66542e-27
Sncg	5.67403e-31	-16.9676	0.264	0.078	1.70221e-27
Zkscan2	6.64279e-31	-8.00129	0.446	0.147	1.99284e-27
Acsbg2	6.95016e-31	-7.02867	0.239	0.078	2.08505e-27
6530403H02Rik	7.02451e-31	-17.1818	0.15	0.128	2.10735e-27
Upk3b	8.60621e-31	3.98676	0.057	0.003	2.58186e-27
Grm5	1.17824e-30	-7.9343	0.388	0.171	3.53472e-27
Upk1b	1.36734e-30	4.54188	0.109	0.01	4.10203e-27
Pax5	1.82315e-30	-15.8621	0.282	0.045	5.46944e-27
Kcnh7	1.99019e-30	-17.3198	0.222	0.053	5.97057e-27
Abtb2	2.12592e-30	-1.30937	0.299	0.198	6.37777e-27
Bmp2	3.07916e-30	-4.88114	0.171	0.167	9.23747e-27
Krt20	3.4424e-30	-3.97644	0.4	0.122	1.03272e-26
Mafb	3.63202e-30	-12.3177	0.182	0.046	1.0896e-26
Cd247	4.24744e-30	-17.7364	0.406	0.087	1.27423e-26
Ccdc146	5.31089e-30	-6.77834	0.402	0.178	1.59327e-26
Flrt2	6.0953e-30	-2.26687	0.219	0.116	1.82859e-26
Gm13986	6.60001e-30	-5.57232	0.296	0.135	1.98e-26
S100a2	6.82473e-30	-7.40003	0.284	0.084	2.04742e-26
Mir142hg	7.14243e-30	-13.91	0.434	0.083	2.14273e-26
Tmprss9	8.84405e-30	-13.7258	0.185	0.083	2.65321e-26
Cdh12	1.15931e-29	-7.66726	0.447	0.165	3.47793e-26
C3	1.44787e-29	7.1925	0.084	0.003	4.3436e-26
Gadl1	1.55234e-29	-0.938442	0.271	0.087	4.65702e-26
Ccdc81	1.58331e-29	-4.62292	0.318	0.125	4.74992e-26
Gm48512	1.65567e-29	-11.1698	0.371	0.172	4.967e-26
Clic3	1.66256e-29	-3.5098	0.044	0.01	4.98769e-26
Wfdc2	1.8696e-29	-9.93014	0.487	0.224	5.6088e-26
Arhgap30	3.35666e-29	-14.117	0.357	0.117	1.007e-25
Epn3	3.70662e-29	-3.39173	0.485	0.262	1.11199e-25
Slc9a3r1	4.47702e-29	-0.383084	0.378	0.282	1.34311e-25
Cnmd	4.86939e-29	-4.83742	0.495	0.279	1.46082e-25
Icos	6.14501e-29	-16.3936	0.316	0.032	1.8435e-25
Dock2	7.09621e-29	-15.887	0.298	0.051	2.12886e-25
D030024E09Rik	7.09986e-29	-13.5317	0.243	0.096	2.12996e-25
Gm17657	7.22494e-29	-7.74067	0.313	0.055	2.16748e-25
Ctla2b	7.64089e-29	3.13972	0.111	0.02	2.29227e-25
Ctla2a	8.61579e-29	-2.38784	0.337	0.129	2.58474e-25
Perp	9.19086e-29	1.02801	0.337	0.194	2.75726e-25
Otof	9.32373e-29	-5.58609	0.068	0.073	2.79712e-25
Klhl6	1.12982e-28	-11.0852	0.388	0.148	3.38947e-25
Gm41496	1.33211e-28	-7.89392	0.415	0.171	3.99633e-25
St6galnac3	1.89261e-28	5.36597	0.127	0.02	5.67782e-25
Snx20	2.1717e-28	-11.1352	0.18	0.03	6.51509e-25
Brinp3	2.31791e-28	-6.93397	0.23	0.078	6.95374e-25
Slc22a14	2.83786e-28	-9.06519	0.347	0.141	8.51359e-25
Adamtsl1	2.98726e-28	-3.28041	0.255	0.09	8.96179e-25
Asgr2	3.75352e-28	-5.75147	0.179	0.097	1.12606e-24
Il1rapl2	4.99422e-28	-11.1882	0.337	0.12	1.49827e-24
1810062G17Rik	5.30129e-28	0.323447	0.373	0.173	1.59039e-24
Rab25	5.53121e-28	-13.847	0.302	0.105	1.65936e-24
Dock10	6.87591e-28	-13.2555	0.195	0.017	2.06277e-24
Rasgrp3	9.29826e-28	-2.37067	0.371	0.2	2.78948e-24
Cfap206	9.58326e-28	-5.25221	0.295	0.132	2.87498e-24
Rasd1	1.09767e-27	-1.80013	0.718	0.423	3.29302e-24
Grem1	1.14384e-27	-0.949297	0.164	0.025	3.43153e-24
Btla	1.2149e-27	9.69373	0.326	0.071	3.64471e-24
Itk	1.41583e-27	-4.33591	0.409	0.101	4.24749e-24
Rubcnl	1.42723e-27	0.76043	0.331	0.029	4.2817e-24
Prss56	1.50589e-27	-2.02195	0.364	0.128	4.51767e-24
Gabrb3	1.54333e-27	-1.5075	0.099	0.039	4.62999e-24
Sowaha	2.03247e-27	-16.2084	0.047	0.042	6.09741e-24
Draxin	2.35175e-27	-5.32682	0.338	0.169	7.05526e-24
Col4a4	2.92909e-27	-4.10497	0.27	0.168	8.78727e-24
Gm33586	3.56417e-27	-17.2448	0.07	0.027	1.06925e-23
Rbm20	3.6905e-27	-7.08257	0.306	0.124	1.10715e-23
Tmed6	4.10899e-27	-16.949	0.253	0.111	1.2327e-23
Pik3ip1	4.5158e-27	-10.4895	0.295	0.141	1.35474e-23
Tg	4.68251e-27	-10.7766	0.144	0.03	1.40475e-23
Ms4a6c	4.79544e-27	-8.63367	0.094	0.004	1.43863e-23
Was	5.13537e-27	9.01249	0.174	0.013	1.54061e-23
Hormad2	5.72734e-27	-4.78053	0.256	0.035	1.7182e-23
Runx3	5.87978e-27	-10.6934	0.227	0.063	1.76393e-23
Nos3	6.81488e-27	-11.558	0.324	0.156	2.04446e-23
Sorl1	7.47178e-27	-5.32079	0.596	0.363	2.24154e-23
Oprm1	8.23201e-27	-13.2433	0.343	0.077	2.4696e-23
Snhg11	1.02394e-26	-1.20649	0.436	0.231	3.07183e-23
Ptcra	1.04899e-26	0.168674	0.187	0.078	3.14697e-23
Ets1	1.35725e-26	-0.506854	0.298	0.265	4.07175e-23
Fjx1	1.48728e-26	-3.66198	0.199	0.141	4.46184e-23
Heatr4	1.8735e-26	-4.04109	0.268	0.08	5.6205e-23
Trbc2	2.22645e-26	-5.46283	0.199	0.082	6.67934e-23
Clstn2	3.24486e-26	-8.14176	0.43	0.25	9.73458e-23
Proc	3.31696e-26	-15.1882	0.137	0.033	9.95087e-23
Sla	3.76019e-26	-10.9218	0.381	0.049	1.12806e-22
Gbp2b	4.85855e-26	-9.76742	0.04	0.005	1.45756e-22
2310039L15Rik	5.33162e-26	-2.49959	0.399	0.146	1.59949e-22
Lilr4b	5.40733e-26	0.254825	0.049	0.004	1.6222e-22
Tspan8	5.63545e-26	-11.5406	0.421	0.197	1.69063e-22
Gm46323	5.64367e-26	-16.4354	0.159	0.046	1.6931e-22
H2-Aa	6.74804e-26	-10.0727	0.441	0.116	2.02441e-22
Kcnc2	8.73308e-26	-1.58186	0.246	0.189	2.61993e-22
A330015K06Rik	1.02697e-25	-6.07327	0.305	0.113	3.08091e-22
Slc25a48	1.27015e-25	-6.32938	0.241	0.089	3.81046e-22
Acap1	1.37604e-25	-17.0846	0.113	0.02	4.12813e-22
Trf	1.54478e-25	-7.32396	0.167	0.045	4.63435e-22
Cxcl3	1.61166e-25	-4.69438	0.239	0.046	4.83499e-22
Slc8a3	2.69479e-25	-7.24944	0.215	0.071	8.08438e-22
A330093E20Rik	2.9786e-25	-11.9201	0.427	0.172	8.93581e-22
Ccdc162	3.37815e-25	-2.71237	0.302	0.095	1.01345e-21
Cd274	3.51663e-25	-4.66654	0.352	0.109	1.05499e-21
Ppp1r16b	5.523e-25	-10.5869	0.23	0.13	1.6569e-21
Fkbp6	6.12979e-25	-4.34755	0.399	0.219	1.83894e-21
Ptgs1	7.07289e-25	-4.87737	0.075	0.023	2.12187e-21
Cdh10	9.91488e-25	-4.56952	0.12	0.06	2.97446e-21
Gm31615	1.03368e-24	-7.01197	0.264	0.123	3.10104e-21
Iqub	1.06447e-24	-14.7353	0.216	0.029	3.19341e-21
Pirb	1.15746e-24	-7.30539	0.097	0.022	3.47237e-21
Slc35f3	1.37472e-24	-3.56536	0.326	0.136	4.12417e-21
Pcp4l1	1.38319e-24	3.25364	0.251	0.127	4.14957e-21
Bcl2	1.45006e-24	-4.13776	0.34	0.208	4.35017e-21
Ccbe1	1.47839e-24	-7.69392	0.32	0.29	4.43516e-21
Gem	1.92766e-24	-2.41123	0.135	0.106	5.78298e-21
Sidt1	2.06379e-24	-5.88522	0.36	0.142	6.19136e-21
Gm26555	2.41919e-24	-5.86174	0.283	0.111	7.25758e-21
Rnase1	2.54865e-24	-1.01213	0.178	0.098	7.64594e-21
Nckap5	2.87935e-24	8.33444	0.136	0.074	8.63806e-21
Lrrtm4	2.91194e-24	-1.56869	0.32	0.137	8.73583e-21
Ano1	3.16533e-24	-7.66441	0.411	0.17	9.49598e-21
St8sia6	3.32335e-24	-8.6909	0.298	0.002	9.97006e-21
Grap	4.1407e-24	0.31594	0.178	0.019	1.24221e-20
Cryl1	4.17373e-24	-3.38648	0.463	0.286	1.25212e-20
Vwa5b1	4.95625e-24	1.18365	0.192	0.051	1.48687e-20
Tdrd5	5.52511e-24	-1.99967	0.473	0.334	1.65753e-20
Gm26903	7.55026e-24	-7.05108	0.151	0.051	2.26508e-20
E230025N22Rik	7.95352e-24	0.0297808	0.082	0.012	2.38606e-20
Gmpr	8.65078e-24	-6.11345	0.482	0.261	2.59524e-20
Lst1	8.82923e-24	-6.59154	0.255	0.101	2.64877e-20
Rgs7	1.08319e-23	-3.40872	0.229	0.087	3.24956e-20
Gm10457	1.10292e-23	-7.26192	0.343	0.122	3.30877e-20
Cystm1	1.10548e-23	-0.377953	0.302	0.222	3.31644e-20
Slfn5	1.16269e-23	-8.28296	0.049	0.008	3.48806e-20
2023-09-04	1.50616e-23	7.91448	0.166	0.046	4.51848e-20
Plac1	1.72493e-23	-7.24046	0.289	0.151	5.1748e-20
Vmn2r3	2.57996e-23	-16.7549	0.405	0.059	7.73988e-20
Fcmr	3.33389e-23	-15.8636	0.499	0.19	1.00017e-19
Gm2682	5.84986e-23	-17.2057	0.476	0.145	1.75496e-19
Tnfrsf4	5.97099e-23	-1.9936	0.345	0.119	1.7913e-19
Phex	7.08833e-23	-4.32346	0.283	0.095	2.1265e-19
Pgm5	7.33081e-23	-4.71565	0.322	0.163	2.19924e-19
Gm12514	7.85136e-23	-7.6253	0.235	0.14	2.35541e-19
Gm28638	8.2722e-23	-10.4878	0.345	0.182	2.48166e-19
Tmem178b	8.8951e-23	1.97969	0.087	0.029	2.66853e-19
Gm17056	9.14876e-23	-10.0441	0.154	0.077	2.74463e-19
Pamr1	1.01908e-22	-13.1816	0.157	0.028	3.05723e-19
Cdkl4	1.03255e-22	-14.3096	0.208	0.09	3.09765e-19
Skap1	1.04242e-22	-0.491719	0.476	0.154	3.12725e-19
9330111N05Rik	1.0755e-22	-2.45412	0.221	0.092	3.2265e-19
Npy	1.07794e-22	0.165758	0.172	0.033	3.23381e-19
Nnat	1.17471e-22	-6.67867	0.354	0.219	3.52414e-19
Slc14a2	1.23574e-22	-3.81182	0.333	0.19	3.70723e-19
Gxylt2	1.61e-22	-5.77911	0.38	0.242	4.83001e-19
Gm43691	1.84219e-22	-1.55577	0.317	0.037	5.52656e-19
Gm41555	2.56914e-22	-5.54704	0.342	0.131	7.70743e-19
Gm11099	2.57607e-22	-15.9764	0.253	0.064	7.72821e-19
2023-03-03	2.66542e-22	1.36817	0.241	0.119	7.99625e-19
Pira2	2.8483e-22	8.3217	0.012	0.047	8.5449e-19
Ctnnd2	3.72086e-22	-3.39709	0.212	0.084	1.11626e-18
Nts	4.11251e-22	-9.88496	0.097	0.025	1.23375e-18
Gngt2	4.39927e-22	-1.52249	0.074	0.011	1.31978e-18
Sec1	4.45061e-22	-6.53452	0.386	0.217	1.33518e-18
Pik3cg	4.94012e-22	-1.30492	0.202	0.058	1.48204e-18
Gm35288	5.12397e-22	-3.01645	0.185	0.031	1.53719e-18
Tnfrsf19	5.56895e-22	-8.44261	0.218	0.095	1.67069e-18
Fam184b	6.40657e-22	-6.39834	0.297	0.129	1.92197e-18
Pacsin1	7.53733e-22	-12.6514	0.214	0.055	2.2612e-18
Atcayos	8.14931e-22	-7.40229	0.151	0.045	2.44479e-18
Prr5l	8.38754e-22	0.238297	0.324	0.129	2.51626e-18
Alox5ap	1.06855e-21	-12.1059	0.227	0.097	3.20565e-18
Man1a	1.10897e-21	0.396346	0.312	0.222	3.32691e-18
St6galnac5	1.4806e-21	-1.28563	0.111	0.052	4.44181e-18
Des	1.49898e-21	-0.886554	0.186	0.065	4.49694e-18
2023-03-01	1.54728e-21	-10.1413	0.23	0.057	4.64183e-18
Adap2os	1.59922e-21	-8.69259	0.154	0.039	4.79767e-18
Atf3	1.76099e-21	-7.9448	0.278	0.166	5.28297e-18
Nppc	1.9127e-21	-1.97719	0.249	0.097	5.73809e-18
Gm12295	1.91943e-21	-9.12326	0.28	0.12	5.75829e-18
Epsti1	2.00915e-21	-11.5198	0.412	0.19	6.02744e-18
Pkp1	2.19446e-21	-8.2241	0.041	0.035	6.58338e-18
Gna14	2.53603e-21	-7.3202	0.277	0.145	7.6081e-18
Ntrk2	2.56059e-21	-16.7651	0.117	0.102	7.68177e-18
Mindy4b-ps	2.64493e-21	-13.8296	0.187	0.029	7.93479e-18
Jaml	2.68695e-21	-4.56908	0.074	0.009	8.06084e-18
Gm29296	2.69637e-21	0.013548	0.193	0.05	8.08912e-18
1300017J02Rik	2.72008e-21	-3.06494	0.398	0.226	8.16024e-18
Pnoc	2.75965e-21	-4.15051	0.163	0.026	8.27896e-18
Angpt1	2.77176e-21	-11.2714	0.126	0.03	8.31527e-18
Ankfn1	3.17139e-21	-16.6337	0.123	0.025	9.51418e-18
Barx1	4.26485e-21	0.0227673	0.074	0.001	1.27946e-17
Vat1l	4.35116e-21	6.01544	0.056	0.009	1.30535e-17
Adam2	5.11118e-21	-7.69863	0.221	0.104	1.53335e-17
Gpr137c	5.80749e-21	-6.98813	0.275	0.141	1.74225e-17
Ttc21a	5.85559e-21	-6.38845	0.331	0.132	1.75668e-17
Il23r	6.79484e-21	-16.9399	0.422	0.196	2.03845e-17
Dpysl4	7.22909e-21	-3.67664	0.178	0.195	2.16873e-17
Myo1d	8.80551e-21	0.0416769	0.338	0.195	2.64165e-17
B4galnt3	1.0786e-20	-15.7955	0.24	0.037	3.2358e-17
Nfatc1	1.31153e-20	-10.465	0.257	0.059	3.9346e-17
Ankrd44	1.32914e-20	-0.682495	0.223	0.103	3.98742e-17
Gm41609	1.4238e-20	-3.57753	0.22	0.103	4.2714e-17
Them7	1.68338e-20	-4.77193	0.414	0.209	5.05014e-17
Gm33056	1.89484e-20	-7.17047	0.164	0.045	5.68452e-17
Sprr1a	1.94584e-20	3.58625	0.327	0.082	5.83752e-17
Gabra3	2.30811e-20	-9.30582	0.229	0.076	6.92433e-17
Muc16	2.51188e-20	3.16129	0.09	0.006	7.53564e-17
Klhl29	3.09583e-20	2.27734	0.124	0.034	9.28748e-17
Gm48249	3.3596e-20	6.9017	0.103	0.031	1.00788e-16
Cd48	3.77653e-20	0.19665	0.144	0.001	1.13296e-16
Dusp10	3.87079e-20	-7.20632	0.201	0.173	1.16124e-16
Sult1e1	6.23026e-20	-5.04012	0.173	0.059	1.86908e-16
Nr3c2	6.4663e-20	-3.18492	0.221	0.11	1.93989e-16
2700089I24Rik	6.67726e-20	-9.88539	0.347	0.162	2.00318e-16
Il1rn	7.66849e-20	-13.5507	0.316	0.128	2.30055e-16
Ccl9	9.35105e-20	-1.93649	0.206	0.078	2.80531e-16
Kif27	9.92646e-20	-9.90366	0.261	0.094	2.97794e-16
Baiap2l1	1.1189e-19	-6.82086	0.392	0.24	3.3567e-16
Slc1a7	1.14503e-19	-5.14479	0.251	0.015	3.43509e-16
Creb5	1.15565e-19	-4.6772	0.292	0.234	3.46695e-16
Eda	1.17817e-19	-2.39383	0.17	0.12	3.53452e-16
Gm4107	1.20972e-19	0.687361	0.265	0.103	3.62917e-16
Gm30382	1.35014e-19	-3.79324	0.248	0.149	4.05041e-16
Gm28694	1.38391e-19	-14.7928	0.159	0.053	4.15174e-16
Cpeb2	1.42627e-19	-2.74655	0.212	0.127	4.2788e-16
Ret	1.43045e-19	-7.44847	0.218	0.119	4.29136e-16
Kcnb2	1.43766e-19	-8.4176	0.398	0.177	4.31297e-16
Dmbt1	1.44308e-19	-1.40342	0.26	0.117	4.32924e-16
Samd12	1.55205e-19	-3.76094	0.354	0.167	4.65615e-16
Stxbp5l	1.58153e-19	-6.28412	0.344	0.173	4.74459e-16
Spag16	1.70437e-19	-3.86476	0.212	0.084	5.11312e-16
Card11	1.75128e-19	-5.2105	0.229	0.006	5.25383e-16
Wdr63	1.79271e-19	-9.50682	0.137	0.007	5.37812e-16
Olr1	2.22858e-19	3.20928	0.054	0.01	6.68574e-16
C330002G04Rik	3.02358e-19	-3.73755	0.317	0.091	9.07073e-16
St8sia4	3.02986e-19	0.241072	0.303	0.125	9.08957e-16
Pcdh19	3.60145e-19	-2.50563	0.048	0.018	1.08043e-15
Cd300a	3.80997e-19	-12.6939	0.053	0.012	1.14299e-15
9130230L23Rik	3.87835e-19	1.9999	0.099	0.042	1.1635e-15
5430425K12Rik	4.02708e-19	-1.24513	0.281	0.113	1.20812e-15
Gm10635	4.04042e-19	-16.9835	0.25	0.098	1.21213e-15
Bhlhe22	4.46347e-19	12.9532	0.083	0.028	1.33904e-15
Armc2	4.6612e-19	-6.13336	0.239	0.026	1.39836e-15
Nol4	4.86156e-19	-0.112645	0.336	0.206	1.45847e-15
Col5a3	5.01222e-19	7.39997	0.039	0.02	1.50367e-15
M1ap	5.07042e-19	-11.0364	0.289	0.136	1.52113e-15
Il7r	5.08717e-19	1.8912	0.373	0.05	1.52615e-15
St18	5.24042e-19	-18.496	0.096	0.045	1.57213e-15
Cyct	5.45186e-19	-8.54023	0.227	0.109	1.63556e-15
Gm16083	5.64609e-19	-2.47616	0.28	0.141	1.69383e-15
Ifi27l2a	5.78729e-19	-6.45039	0.255	0.165	1.73619e-15
Myrip	6.18112e-19	0.0459325	0.343	0.133	1.85434e-15
Smoc2	6.245e-19	-2.11448	0.174	0.096	1.8735e-15
Btk	6.79124e-19	-14.2262	0.2	0.112	2.03737e-15
Derl3	8.30363e-19	-1.62473	0.283	0.232	2.49109e-15
Wdfy4	8.49986e-19	-16.6453	0.021	0	2.54996e-15
Nkain3	9.2404e-19	-6.29264	0.195	0.109	2.77212e-15
Nell1	1.02186e-18	-10.235	0.299	0.115	3.06557e-15
Ifi214	1.04381e-18	17.1435	0.358	0.04	3.13142e-15
Lipc	1.07365e-18	-5.95573	0.301	0.064	3.22096e-15
Gm29266	1.10029e-18	-8.0105	0.377	0.168	3.30087e-15
Gm13936	1.12115e-18	-4.41005	0.136	0.057	3.36346e-15
Ecrg4	1.28429e-18	1.29249	0.262	0.126	3.85288e-15
Srd5a2	1.33227e-18	3.80319	0.067	0.01	3.99682e-15
Cfap53	1.52569e-18	0.175364	0.246	0.091	4.57707e-15
Hoxc10	1.54945e-18	0.0230289	0.229	0.107	4.64835e-15
Bcas3os1	1.59159e-18	-6.77209	0.305	0.136	4.77478e-15
Rasl11b	1.63155e-18	1.7202	0.229	0.249	4.89465e-15
4933432K03Rik	1.92782e-18	-13.0548	0.22	0.019	5.78345e-15
Crybb3	1.9793e-18	-9.33119	0.061	0.026	5.9379e-15
4930593A02Rik	1.9801e-18	-0.0937228	0.275	0.079	5.94031e-15
Camp	1.98251e-18	-5.98815	0.147	0.094	5.94754e-15
Pstpip2	2.08892e-18	-16.5345	0.209	0.078	6.26676e-15
Adgrl4	2.13339e-18	-8.71289	0.03	0.014	6.40017e-15
Gpm6a	2.13339e-18	-1.88068	0.088	0.008	6.40017e-15
Med12l	2.22155e-18	-7.35494	0.35	0.166	6.66465e-15
Wwc1	2.27524e-18	-8.74995	0.407	0.329	6.82573e-15
Sv2c	2.47195e-18	-13.4883	0.283	0.138	7.41586e-15
Folr2	2.94906e-18	-3.55403	0.199	0.076	8.84717e-15
Ifit1	3.46487e-18	-8.99916	0.211	0.086	1.03946e-14
Nrg3	3.50132e-18	-9.94395	0.188	0.048	1.0504e-14
Acp5	3.76428e-18	-9.26394	0.211	0.061	1.12928e-14
Atcay	4.16046e-18	-17.1403	0.251	0.076	1.24814e-14
Grm8	4.18391e-18	7.95509	0.343	0.13	1.25517e-14
Fbxl13	4.79162e-18	-5.12396	0.159	0.088	1.43748e-14
Olfr655	4.93389e-18	-10.3142	0.353	0.118	1.48017e-14
Bcl2a1a	5.0116e-18	-8.03486	0.074	0.012	1.50348e-14
Glra1	5.65116e-18	-2.47852	0.222	0.085	1.69535e-14
Slc9a9	5.82325e-18	-3.02732	0.156	0.055	1.74698e-14
Grin1	5.90532e-18	-7.38612	0.192	0.073	1.7716e-14
Pthlh	6.09721e-18	-2.9082	0.097	0.062	1.82916e-14
Inpp5d	6.56487e-18	-6.61197	0.192	0.018	1.96946e-14
Crct1	6.9366e-18	-17.3276	0.301	0.094	2.08098e-14
Trdn	7.40251e-18	-5.19937	0.282	0.003	2.22075e-14
Gm35167	7.65149e-18	-1.2266	0.294	0.052	2.29545e-14
Nlrp1a	7.89928e-18	-8.43547	0.28	0.098	2.36978e-14
A730049H05Rik	8.15175e-18	-12.8516	0.182	0.222	2.44552e-14
Elavl2	8.25626e-18	-7.20846	0.248	0.136	2.47688e-14
Unc13c	8.36543e-18	-3.6585	0.372	0.147	2.50963e-14
Cd79a	8.63259e-18	-6.17853	0.244	0.091	2.58978e-14
Slc20a1	8.66356e-18	-6.74326	0.211	0.199	2.59907e-14
2310043O21Rik	9.27685e-18	-0.311639	0.208	0.036	2.78306e-14
Tmem190	1.08737e-17	-15.2749	0.14	0.067	3.26212e-14
Gm14061	1.22031e-17	-2.63897	0.182	0.035	3.66092e-14
Fabp4	1.52825e-17	-4.79624	0.244	0.14	4.58476e-14
Itga4	1.54891e-17	5.39631	0.108	0.001	4.64672e-14
Cd3g	1.6311e-17	17.1767	0.529	0.286	4.89329e-14
Kcnd3	1.93154e-17	-2.7448	0.135	0.031	5.79463e-14
Dlk1	1.95295e-17	12.7535	0.188	0.055	5.85885e-14
Dscaml1	2.23584e-17	-17.7831	0.258	0.135	6.70752e-14
Sparcl1	2.29186e-17	-1.568	0.051	0.014	6.87559e-14
Gm5127	2.35481e-17	-9.58774	0.225	0.013	7.06443e-14
Far1os	2.36593e-17	-2.68247	0.27	0.159	7.09779e-14
Sgcz	2.43949e-17	-11.1425	0.363	0.18	7.31846e-14
Gm16168	2.66768e-17	-4.66754	0.194	0.06	8.00303e-14
Gm9750	2.70558e-17	-2.76432	0.246	0.167	8.11675e-14
Gm26737	2.71302e-17	-6.97996	0.439	0.183	8.13905e-14
Gpr132	2.74725e-17	0.286277	0.303	0.056	8.24174e-14
8430426J06Rik	3.19906e-17	2.43881	0.189	0.043	9.59717e-14
Folr1	3.39752e-17	-5.18197	0.373	0.253	1.01926e-13
F10	3.52871e-17	3.14554	0.112	0.004	1.05861e-13
Fut2	3.97155e-17	-4.29245	0.067	0.1	1.19146e-13
Ecel1	4.14229e-17	17.7097	0.11	0.022	1.24269e-13
Dab1	4.17469e-17	-5.86004	0.171	0.031	1.25241e-13
Arg1	4.20899e-17	-9.04012	0.285	0.087	1.2627e-13
Aldh1a3	4.27674e-17	-7.44143	0.263	0.094	1.28302e-13
Fyb	5.45958e-17	-9.39994	0.53	0.337	1.63787e-13
Ciita	5.49573e-17	-1.03406	0.15	0.046	1.64872e-13
Ddit3	6.23635e-17	2.7222	0.287	0.167	1.8709e-13
Urah	6.51538e-17	0.872043	0.136	0.036	1.95461e-13
Hsd11b2	7.15227e-17	-2.02804	0.38	0.204	2.14568e-13
9330188P03Rik	7.20501e-17	12.3368	0.218	0.03	2.1615e-13
Lrrn1	7.22175e-17	-5.99637	0.154	0.087	2.16652e-13
Bcar3	7.25814e-17	0.513345	0.368	0.245	2.17744e-13
Stox1	7.31166e-17	-1.6134	0.262	0.153	2.1935e-13
Stk32a	7.73608e-17	-0.567696	0.129	0.043	2.32082e-13
Cd72	7.94196e-17	-7.77679	0.193	0.02	2.38259e-13
Pth2r	9.0972e-17	-5.02846	0.315	0.077	2.72916e-13
Pcnx2	9.5314e-17	4.55494	0.099	0.006	2.85942e-13
Ldoc1	9.75047e-17	-7.91387	0.27	0.124	2.92514e-13
Cryge	9.86375e-17	0.704336	0.099	0.054	2.95913e-13
Lpar1	1.08305e-16	-6.35607	0.104	0.088	3.24915e-13
Olfr872	1.10068e-16	9.72533	0.12	0.01	3.30204e-13
Gm42889	1.14117e-16	-15.5711	0.251	0.095	3.42352e-13
Rac2	1.2149e-16	-7.64671	0.29	0.02	3.64469e-13
Rhoh	1.68371e-16	-17.2742	0.243	0.03	5.05112e-13
Cacna1b	1.74995e-16	-11.7694	0.106	0.037	5.24984e-13
Prkcq	1.77485e-16	-11.3437	0.288	0.064	5.32454e-13
Pou2f2	1.8278e-16	-12.8275	0.274	0.12	5.48339e-13
Mmp12	1.84955e-16	-15.9912	0.144	0.075	5.54866e-13
Gjb2	2.23188e-16	-11.2145	0.207	0.006	6.69563e-13
Dnah14	2.40282e-16	-8.59147	0.201	0.075	7.20847e-13
1700012B09Rik	2.5496e-16	-2.53882	0.193	0.01	7.64879e-13
4933425B07Rik	2.63125e-16	-17.3233	0.219	0.131	7.89375e-13
Cables1	2.70622e-16	-7.9349	0.373	0.235	8.11867e-13
Ptgds	2.73825e-16	-6.92206	0.242	0.077	8.21476e-13
Bnc1	2.97204e-16	4.60188	0.103	0.001	8.91611e-13
Caln1	3.13634e-16	-8.90365	0.356	0.171	9.40901e-13
Sfn	3.37791e-16	1.60525	0.044	0.004	1.01337e-12
Gria4	3.46724e-16	-4.54699	0.232	0.082	1.04017e-12
1700010J16Rik	3.64055e-16	-2.00003	0.274	0.129	1.09216e-12
P2ry14	3.72404e-16	-4.30439	0.464	0.225	1.11721e-12
Gas1	3.91294e-16	0.896153	0.277	0.2	1.17388e-12
C5ar1	4.18324e-16	3.22563	0.154	0.003	1.25497e-12
Pik3c2g	4.51766e-16	-9.72803	0.057	0.042	1.3553e-12
Naip1	4.53984e-16	0.0310608	0.08	0.004	1.36195e-12
Gm12248	4.86372e-16	-2.30375	0.219	0.068	1.45912e-12
Slc7a11	5.12293e-16	-3.35931	0.332	0.169	1.53688e-12
Sirpa	5.2655e-16	-3.60966	0.216	0.085	1.57965e-12
Cd52	5.43848e-16	3.45441	0.458	0.143	1.63154e-12
Cd86	5.79054e-16	-2.80425	0.018	0.009	1.73716e-12
Fcgr2b	6.03234e-16	-6.51362	0.08	0.003	1.8097e-12
Prtn3	6.06638e-16	-3.69094	0.193	0.069	1.81991e-12
Abcc6	6.12814e-16	0.169317	0.202	0.069	1.83844e-12
Nrxn1	7.1084e-16	-5.2452	0.081	0.034	2.13252e-12
Gm2044	7.19404e-16	-1.02835	0.225	0.107	2.15821e-12
AI662270	7.45434e-16	-10.7031	0.206	0.051	2.2363e-12
Gm16559	7.60926e-16	-5.6909	0.175	0.058	2.28278e-12
3110021N24Rik	7.9643e-16	-9.00544	0.309	0.126	2.38929e-12
Cd37	8.19674e-16	-13.15	0.464	0.209	2.45902e-12
Fam178b	8.23048e-16	-2.91928	0.147	0.059	2.46914e-12
Rasl10a	8.39501e-16	-1.09047	0.216	0.24	2.5185e-12
C78859	9.03543e-16	-5.2304	0.214	0.046	2.71063e-12
Rorb	9.22955e-16	-3.68847	0.4	0.193	2.76887e-12
Ifit3	9.3927e-16	1.16401	0.233	0.098	2.81781e-12
Sox5os3	1.04213e-15	-3.29503	0.301	0.144	3.1264e-12
Kcnv2	1.07602e-15	0.68825	0.312	0.156	3.22806e-12
Spink10	1.12596e-15	-5.45846	0.27	0.103	3.37789e-12
Tfpi2	1.12764e-15	-2.8673	0.253	0.07	3.38292e-12
Prr15l	1.17907e-15	3.32091	0.08	0.003	3.5372e-12
Ifit2	1.21643e-15	-1.74247	0.199	0.073	3.6493e-12
Cmbl	1.22687e-15	-1.24265	0.442	0.289	3.6806e-12
Gm38505	1.54726e-15	-16.1591	0.288	0.082	4.64177e-12
Gm17745	1.7059e-15	-4.86972	0.232	0.041	5.1177e-12
Ror1	1.7281e-15	2.33457	0.137	0.106	5.1843e-12
Erg	1.8084e-15	-5.8088	0.083	0.075	5.42519e-12
Ptpn18	1.84344e-15	-4.72198	0.339	0.135	5.53031e-12
Capg	1.87845e-15	-1.13177	0.294	0.236	5.63536e-12
Gm38407	1.97653e-15	6.89568	0.303	0.039	5.92958e-12
Fam169b	2.02594e-15	-3.69361	0.292	0.059	6.07782e-12
Gm30676	2.07734e-15	-3.99101	0.235	0.101	6.23201e-12
Trac	2.11205e-15	-2.02113	0.159	0.015	6.33616e-12
Ipcef1	2.1816e-15	-2.41663	0.451	0.227	6.54481e-12
9330175M20Rik	2.37508e-15	-6.68293	0.267	0.083	7.12524e-12
A330040F15Rik	2.7078e-15	3.55249	0.106	0.036	8.12339e-12
Itgb4	2.87037e-15	0.650772	0.261	0.078	8.61112e-12
Gm6980	3.20138e-15	-10.6862	0.067	0.064	9.60413e-12
Angpt2	3.52325e-15	-9.55764	0.306	0.183	1.05697e-11
Wt1os	3.55948e-15	-1.45345	0.462	0.315	1.06784e-11
Ccdc7a	3.64633e-15	0.294841	0.116	0.041	1.0939e-11
1700112M02Rik	3.86141e-15	0.0554148	0.126	0.097	1.15842e-11
Myo7b	4.34076e-15	-15.1171	0.253	0.041	1.30223e-11
Txlnb	4.70265e-15	-9.24985	0.33	0.132	1.4108e-11
Mme	5.00795e-15	-7.8831	0.388	0.174	1.50238e-11
Tll1	5.38331e-15	-4.78227	0.202	0.106	1.61499e-11
Ppp1r14a	5.58023e-15	-3.12067	0.135	0.131	1.67407e-11
Acpp	5.7466e-15	-7.48548	0.327	0.104	1.72398e-11
Cmya5	5.83056e-15	-2.78182	0.273	0.105	1.74917e-11
Krt14	6.03263e-15	5.50751	0.119	0	1.80979e-11
Coro1a	6.04356e-15	-11.3869	0.29	0.037	1.81307e-11
C77080	6.10519e-15	-5.14263	0.316	0.142	1.83156e-11
Vwde	6.13623e-15	-14.3294	0.057	0.002	1.84087e-11
Arhgap45	6.1585e-15	-2.04449	0.225	0.091	1.84755e-11
Pcdh17	6.93467e-15	-9.19479	0.101	0.055	2.0804e-11
Ikzf1	7.19251e-15	-10.949	0.35	0.108	2.15775e-11
Gm36107	7.9233e-15	0.789092	0.083	0.014	2.37699e-11
Il7	8.36976e-15	-2.8195	0.373	0.241	2.51093e-11
D130043K22Rik	9.24461e-15	-0.933222	0.25	0.092	2.77338e-11
Ppp2r2b	9.88077e-15	-8.2554	0.269	0.11	2.96423e-11
Cyp1a1	1.0224e-14	-16.065	0.077	0.023	3.0672e-11
Synm	1.10249e-14	4.1774	0.09	0.095	3.30746e-11
Ndst4	1.32216e-14	-1.31709	0.474	0.246	3.96649e-11
Ablim3	1.43449e-14	-3.12739	0.204	0.075	4.30347e-11
Hsd17b2	1.53085e-14	10.7959	0.073	0.087	4.59254e-11
Rnf180	1.54512e-14	-10.3373	0.275	0.246	4.63537e-11
4930447C04Rik	1.58704e-14	-10.8823	0.281	0.047	4.76112e-11
Prg4	1.71289e-14	-0.105382	0.243	0.075	5.13867e-11
Gm35330	1.796e-14	0.203757	0.251	0.093	5.38799e-11
Ccl17	1.86507e-14	-1.9529	0.215	0.223	5.5952e-11
Gm16499	1.98203e-14	-15.3624	0.115	0.049	5.94609e-11
Mbp	2.06839e-14	-1.02006	0.282	0.236	6.20517e-11
Ephb1	2.08907e-14	-0.205489	0.296	0.065	6.2672e-11
Fibin	2.18079e-14	4.0654	0.149	0.055	6.54236e-11
Ednrb	2.3729e-14	-6.10676	0.026	0.007	7.11869e-11
C1qtnf7	2.58163e-14	-5.88585	0.264	0.167	7.74489e-11
Ms4a1	2.60919e-14	-10.2936	0.425	0.096	7.82757e-11
Sfrp4	2.76114e-14	-8.56922	0.325	0.271	8.28342e-11
Car12	2.82133e-14	-8.63659	0.352	0.209	8.464e-11
Gm10754	2.92695e-14	2.65559	0.311	0.126	8.78085e-11
Lix1	2.95187e-14	-4.14	0.301	0.12	8.85561e-11
Myo5b	3.24701e-14	0.466167	0.212	0.114	9.74102e-11
Cryba4	3.41368e-14	-3.40273	0.051	0.01	1.0241e-10
Arhgef4	3.55355e-14	2.26479	0.326	0.105	1.06607e-10
Nrg1	3.77399e-14	-3.99113	0.244	0.111	1.1322e-10
Lmo7	3.80599e-14	-6.5496	0.264	0.085	1.1418e-10
Fbxo2	4.21138e-14	-5.15747	0.35	0.121	1.26341e-10
Fam171b	4.43593e-14	6.87061	0.207	0.136	1.33078e-10
Itga1	4.81857e-14	-0.87015	0.064	0.068	1.44557e-10
Tmem200a	5.06603e-14	-1.32619	0.153	0.019	1.51981e-10
Ptprc	5.0927e-14	-6.83892	0.402	0.099	1.52781e-10
Bnip3	5.53481e-14	1.3701	0.228	0.269	1.66044e-10
Prelp	5.83669e-14	-4.52566	0.241	0.085	1.75101e-10
Sox9	6.15689e-14	-0.505981	0.228	0.074	1.84707e-10
Adamts19	6.63852e-14	-1.0088	0.318	0.194	1.99156e-10
Enthd1	6.7646e-14	-17.0386	0.168	0.045	2.02938e-10
Cadm2	7.10997e-14	-5.17975	0.373	0.185	2.13299e-10
Gm7247	7.3566e-14	-5.88175	0.156	0.093	2.20698e-10
Ccdc148	7.6861e-14	-4.45201	0.283	0.181	2.30583e-10
Hbb-bs	8.03845e-14	-12.1019	0.275	0.258	2.41154e-10
Coch	8.41252e-14	-11.8971	0.201	0.102	2.52376e-10
Selplg	8.4623e-14	-7.64615	0.375	0.085	2.53869e-10
1600002D24Rik	9.19675e-14	-7.03501	0.322	0.146	2.75902e-10
6430550D23Rik	9.5639e-14	-9.39152	0.233	0.116	2.86917e-10
Skint6	9.63371e-14	-8.29866	0.4	0.196	2.89011e-10
Snhg15	9.76129e-14	-0.0502001	0.287	0.244	2.92839e-10
Ptprcap	9.90081e-14	13.8886	0.485	0.265	2.97024e-10
Gm39317	9.93514e-14	0.1754	0.204	0.025	2.98054e-10
Grip1	1.00876e-13	-6.63475	0.35	0.225	3.02627e-10
Plin4	1.02778e-13	-6.35763	0.094	0.045	3.08333e-10
Tmem59l	1.05223e-13	-16.0142	0.151	0.05	3.1567e-10
Dgki	1.05223e-13	-9.01531	0.179	0.015	3.1567e-10
Tec	1.05661e-13	1.09844	0.295	0.135	3.16982e-10
1700034P13Rik	1.0632e-13	-4.25224	0.247	0.195	3.18961e-10
Gfra1	1.09339e-13	-5.84451	0.212	0.035	3.28016e-10
Ctnna2	1.10363e-13	-0.538689	0.228	0.172	3.3109e-10
Kcnmb2	1.26217e-13	-0.814465	0.253	0.089	3.78652e-10
Terb2	1.28499e-13	-9.94794	0.262	0.016	3.85498e-10
Gm31517	1.40195e-13	-2.67641	0.273	0.183	4.20584e-10
Bfsp2	1.40195e-13	12.641	0.084	0.049	4.20584e-10
Ncf2	1.41454e-13	-6.8195	0.233	0.042	4.24362e-10
9930111J21Rik2	1.43463e-13	-12.7575	0.182	0.031	4.30389e-10
Ptpn6	1.43562e-13	-11.3115	0.255	0.133	4.30685e-10
Smoc1	1.46353e-13	0.463118	0.251	0.297	4.39058e-10
Cgnl1	1.522e-13	-4.47457	0.354	0.302	4.566e-10
Scml4	1.64197e-13	-1.60731	0.201	0.082	4.92592e-10
Gpm6b	1.66694e-13	-5.0319	0.29	0.254	5.00083e-10
Ctsw	1.77183e-13	-5.39639	0.352	0.139	5.31549e-10
Gm6145	1.77913e-13	-3.53569	0.309	0.107	5.33739e-10
Egfl6	1.83169e-13	-9.93505	0.075	0.03	5.49507e-10
Serpina3g	1.85187e-13	11.3133	0.11	0.007	5.55561e-10
4930513D17Rik	1.86779e-13	-7.10353	0.215	0.1	5.60336e-10
Il16	1.9098e-13	-4.0805	0.316	0.158	5.72941e-10
Gm17359	2.15178e-13	0.87594	0.229	0.086	6.45535e-10
Trabd2b	2.27566e-13	0.549946	0.273	0.213	6.82698e-10
Gm12216	2.40244e-13	1.00965	0.091	0.074	7.20731e-10
Galnt13	2.58144e-13	-8.62071	0.484	0.254	7.74431e-10
Rab44	2.64727e-13	-2.73588	0.194	0.179	7.9418e-10
Onecut2	2.69726e-13	-14.2086	0.126	0.029	8.09178e-10
Gm49723	2.77352e-13	1.82422	0.068	0.313	8.32057e-10
Pgbd5	2.82874e-13	-0.67693	0.538	0.455	8.48622e-10
Pcdh9	2.8821e-13	-2.42226	0.295	0.293	8.64629e-10
Slfn2	2.90668e-13	-3.18547	0.219	0.073	8.72003e-10
Jhy	3.01729e-13	-14.9553	0.144	0.04	9.05187e-10
Serpina11	3.02344e-13	-11.4049	0.166	0.074	9.07032e-10
Cacna1d	3.03269e-13	-7.0327	0.287	0.118	9.09807e-10
Adgrv1	3.12673e-13	-2.92063	0.335	0.32	9.38019e-10
Hs3st3a1	3.13204e-13	-5.51547	0.227	0.115	9.39611e-10
Scn11a	3.17482e-13	-2.27584	0.337	0.05	9.52445e-10
Mfsd4b1	3.41941e-13	-16.3028	0.112	0.03	1.02582e-09
Camk2b	3.42172e-13	-10.1895	0.339	0.148	1.02652e-09
Gsta3	3.52879e-13	-3.72815	0.515	0.296	1.05864e-09
Fermt3	3.68746e-13	-4.64629	0.232	0.095	1.10624e-09
Abca4	3.71375e-13	-8.52353	0.393	0.168	1.11412e-09
Pde7b	3.81041e-13	-1.25068	0.202	0.151	1.14312e-09
Gm29282	4.34518e-13	-16.1474	0.139	0.029	1.30355e-09
Gsn	4.3628e-13	-2.9683	0.215	0.203	1.30884e-09
Nr1h4	4.38048e-13	5.66234	0.277	0.252	1.31414e-09
Gm1968	4.49113e-13	-16.0666	0.193	0.1	1.34734e-09
Ltb	4.97015e-13	-8.33983	0.505	0.183	1.49105e-09
Gm45075	4.98187e-13	-2.2181	0.085	0.006	1.49456e-09
Smpd3	5.0954e-13	4.02919	0.083	0.024	1.52862e-09
Slc26a7	5.5011e-13	0.458462	0.34	0.291	1.65033e-09
Rasef	6.2824e-13	-6.66116	0.157	0.086	1.88472e-09
Cftr	6.3778e-13	-11.0923	0.305	0.106	1.91334e-09
Cfp	6.51812e-13	-3.97521	0.158	0.063	1.95544e-09
Col4a6	7.41848e-13	-5.08769	0.416	0.32	2.22554e-09
Camk4	7.66008e-13	-11.4926	0.199	0.033	2.29802e-09
Gadd45b	7.74749e-13	-1.17895	0.38	0.349	2.32425e-09
Hspa1b	7.79676e-13	0.0365307	0.27	0.119	2.33903e-09
Pygm	8.04239e-13	-4.05456	0.187	0.034	2.41272e-09
Kcnip4	8.55098e-13	-10.5643	0.117	0.039	2.56529e-09
Cx3cr1	8.93217e-13	1.25567	0.24	0.103	2.67965e-09
3425401B19Rik	9.38292e-13	7.73814	0.057	0.012	2.81488e-09
2310008N11Rik	9.46438e-13	-5.93628	0.084	0.008	2.83931e-09
Crip1	1.00644e-12	7.28762	0.275	0.262	3.01931e-09
Npr3	1.01617e-12	-7.52732	0.143	0.014	3.04852e-09
Slc1a1	1.01921e-12	-17.2242	0.15	0.07	3.05764e-09
Thrsp	1.04629e-12	-16.8082	0.018	0.015	3.13888e-09
Rab26os	1.06274e-12	1.6427	0.181	0.097	3.18821e-09
Sfta2	1.09131e-12	-7.56083	0.288	0.076	3.27392e-09
Pde1a	1.11065e-12	-6.27951	0.229	0.21	3.33195e-09
Apba2	1.17383e-12	3.93359	0.116	0.001	3.52148e-09
G0s2	1.22584e-12	10.3631	0.085	0.074	3.67753e-09
Tubb2b	1.37525e-12	4.82443	0.361	0.293	4.12575e-09
Dhcr7	1.51379e-12	-4.82734	0.187	0.157	4.54136e-09
Zfp385b	1.56603e-12	-2.13609	0.31	0.278	4.69809e-09
Slc7a14	1.60307e-12	-1.49561	0.249	0.135	4.80921e-09
Pkib	1.88381e-12	-7.20262	0.122	0.04	5.65143e-09
Plau	1.94791e-12	-8.39147	0.315	0.294	5.84374e-09
Kcnk13	2.13159e-12	-9.42395	0.069	0.019	6.39477e-09
Fosl1	2.255e-12	0.136591	0.247	0.138	6.76499e-09
Rps6ka2	2.33757e-12	1.67594	0.254	0.228	7.0127e-09
Tmcc3	2.40261e-12	-8.9114	0.106	0.023	7.20782e-09
Ptafr	2.5857e-12	-15.1609	0.044	0.004	7.7571e-09
Ly6d	2.73483e-12	12.0629	0.084	0.019	8.20449e-09
Abca17	2.80521e-12	-4.14176	0.257	0.115	8.41562e-09
Sstr1	2.86521e-12	-2.34687	0.122	0.046	8.59562e-09
Dpp4	2.95037e-12	-15.1372	0.326	0.141	8.85111e-09
Gm19303	3.02913e-12	-0.222282	0.324	0.193	9.0874e-09
Veph1	3.21998e-12	-6.03021	0.329	0.092	9.65993e-09
Rspo3	3.22521e-12	10.2948	0.18	0.018	9.67563e-09
Efna5	3.31331e-12	-4.26271	0.365	0.313	9.93993e-09
A630014C17Rik	3.60134e-12	-6.36261	0.372	0.141	1.0804e-08
Gm29536	3.62241e-12	-3.35173	0.226	0.102	1.08672e-08
Samsn1	3.78065e-12	-7.07782	0.283	0.086	1.1342e-08
Cacna1e	4.50017e-12	-4.76391	0.236	0.054	1.35005e-08
Star	4.78453e-12	-8.00262	0.178	0.161	1.43536e-08
Mt3	4.90155e-12	-3.87963	0.553	0.388	1.47047e-08
Tnnt2	5.14575e-12	-0.731049	0.175	0.029	1.54372e-08
Slfn1	5.17231e-12	6.91454	0.349	0.074	1.55169e-08
Evi2a	5.63051e-12	-9.34249	0.092	0.025	1.68915e-08
1700057G04Rik	5.94447e-12	-5.24537	0.142	0.03	1.78334e-08
Nbl1	5.97507e-12	2.67174	0.209	0.197	1.79252e-08
3830403N18Rik	6.11469e-12	-2.93531	0.288	0.07	1.83441e-08
Gm7706	6.32606e-12	-10.6359	0.237	0.007	1.89782e-08
Egfl7	6.6099e-12	-0.416529	0.29	0.164	1.98297e-08
Cd79b	6.9572e-12	-16.0293	0.356	0.178	2.08716e-08
Rpl3l	7.08747e-12	12.3008	0.168	0.117	2.12624e-08
D930032P07Rik	7.20168e-12	-10.85	0.225	0.07	2.1605e-08
Col11a1	7.63285e-12	3.13641	0.15	0.141	2.28985e-08
Fmn2	7.67929e-12	-3.81472	0.243	0.084	2.30379e-08
Pdlim3	8.60525e-12	6.9162	0.068	0.018	2.58158e-08
Catspere1	8.78524e-12	-14.6644	0.062	0.15	2.63557e-08
Pag1	9.68641e-12	2.48007	0.138	0.051	2.90592e-08
Bex2	9.92313e-12	-2.864	0.604	0.412	2.97694e-08
Hcls1	1.06037e-11	-13.388	0.068	0.019	3.18112e-08
Rlbp1	1.10289e-11	-16.9245	0.07	0.035	3.30867e-08
Dppa5a	1.11131e-11	-15.3591	0.022	0.045	3.33393e-08
Lef1	1.11909e-11	-2.45411	0.206	0.091	3.35726e-08
D430041D05Rik	1.11909e-11	-7.05721	0.092	0.015	3.35726e-08
Rasgef1b	1.16945e-11	-1.39034	0.502	0.392	3.50834e-08
Mroh5	1.17539e-11	-7.82889	0.31	0.105	3.52616e-08
Mtus2	1.19602e-11	-7.15352	0.22	0.09	3.58807e-08
Bace2	1.21049e-11	-4.37402	0.269	0.1	3.63146e-08
Epha4	1.22474e-11	-7.70416	0.295	0.17	3.67421e-08
Malrd1	1.27089e-11	-2.30402	0.237	0.032	3.81266e-08
Mndal	1.28218e-11	-1.08917	0.124	0.074	3.84654e-08
Plxna4	1.36705e-11	2.80503	0.289	0.13	4.10116e-08
Lhcgr	1.4801e-11	-1.99695	0.068	0.019	4.44029e-08
Slit1	1.48477e-11	-6.07839	0.124	0.073	4.4543e-08
Epcam	1.59073e-11	5.30196	0.221	0.081	4.7722e-08
Csnka2ip	1.6043e-11	-16.4373	0.161	0.066	4.8129e-08
Tas1r1	1.64568e-11	-5.81783	0.214	0.088	4.93704e-08
Gm41307	1.71483e-11	0.851882	0.194	0.031	5.14449e-08
Frmpd4	1.73487e-11	-6.05252	0.251	0.129	5.20461e-08
Il33	1.87583e-11	-8.79538	0.053	0.011	5.6275e-08
Gm48277	1.9307e-11	-10.3672	0.205	0.103	5.79211e-08
Matn3	1.98279e-11	-0.325177	0.13	0.01	5.94838e-08
Skint5	2.15553e-11	-7.42333	0.346	0.139	6.46658e-08
Dnah7a	2.28163e-11	-6.30746	0.258	0.075	6.84488e-08
Myo1g	2.2859e-11	-10.7197	0.193	0.065	6.85771e-08
Lyz2	2.38872e-11	-9.37851	0.157	0.079	7.16617e-08
Cdc42ep3	2.53525e-11	9.5069	0.283	0.2	7.60576e-08
Gm26802	2.86052e-11	0.0169577	0.284	0.134	8.58156e-08
Rsbn1	2.87924e-11	-0.208099	0.211	0.221	8.63773e-08
Ahr	2.90981e-11	-7.06879	0.308	0.247	8.72944e-08
Atp8b4	3.35495e-11	-2.02764	0.084	0.06	1.00649e-07
Rcan2	3.43695e-11	-2.55788	0.249	0.095	1.03108e-07
Slc4a10	3.45722e-11	-12.5352	0.284	0.153	1.03717e-07
Gm9195	3.68463e-11	-16.8042	0.14	0.144	1.10539e-07
Crtac1	3.75009e-11	-7.81697	0.262	0.026	1.12503e-07
Tenm4	3.78735e-11	-2.28225	0.563	0.452	1.1362e-07
Fbxw21	3.94853e-11	-15.9134	0.419	0.297	1.18456e-07
Pax6os1	4.03597e-11	-11.6159	0.209	0.052	1.21079e-07
Cpne5	4.11387e-11	-11.4475	0.177	0.016	1.23416e-07
Adgrg7	4.30186e-11	-4.65097	0.151	0.101	1.29056e-07
Mical2	4.38209e-11	-2.15516	0.526	0.424	1.31463e-07
Cldn4	5.06168e-11	-15.2348	0.16	0.001	1.5185e-07
Ccr1	5.38356e-11	2.62409	0.113	0.031	1.61507e-07
Gm16337	5.67309e-11	-7.52326	0.164	0.002	1.70193e-07
Pde4b	6.15211e-11	8.79125	0.253	0.21	1.84563e-07
Mmp2	6.70326e-11	-4.29738	0.14	0.099	2.01098e-07
Fhit	7.14423e-11	-7.34068	0.295	0.268	2.14327e-07
Lrrc3b	7.24503e-11	-4.92261	0.271	0.062	2.17351e-07
Tmeff2	7.61352e-11	-9.41194	0.143	0.052	2.28406e-07
Hba-a1	7.72784e-11	-12.0419	0.312	0.165	2.31835e-07
P3h2	7.8224e-11	-7.96456	0.264	0.238	2.34672e-07
Sbsn	7.83668e-11	-5.38146	0.247	0.195	2.351e-07
Ogn	7.85098e-11	1.72647	0.106	0.042	2.3553e-07
Slc6a12	8.11292e-11	-3.51993	0.135	0.05	2.43388e-07
Sh3bgr	8.18718e-11	-2.42741	0.133	0.086	2.45615e-07
D030018L15Rik	8.30991e-11	0.0779988	0.257	0.049	2.49297e-07
Gm48521	9.06021e-11	-13.2504	0.365	0.241	2.71806e-07
Kcnj3	9.0657e-11	-1.84721	0.215	0.134	2.71971e-07
Gm16029	9.1374e-11	0.173192	0.113	0.027	2.74122e-07
Scfd2	9.31062e-11	3.13819	0.316	0.249	2.79319e-07
Gm20468	9.4355e-11	-3.65901	0.33	0.173	2.83065e-07
Prkn	9.79333e-11	-5.18259	0.225	0.147	2.938e-07
Clic6	1.06484e-10	-1.9912	0.29	0.133	3.19453e-07
Epha3	1.09186e-10	-6.20486	0.078	0.03	3.27558e-07
Stmn4	1.15764e-10	0.158749	0.247	0.05	3.47292e-07
Ctse	1.1678e-10	-4.65391	0.347	0.076	3.50341e-07
Lipg	1.24928e-10	-0.831344	0.216	0.132	3.74783e-07
9630002D21Rik	1.26554e-10	1.5398	0.115	0.058	3.79662e-07
Cyp17a1	1.30182e-10	-0.405149	0.173	0.037	3.90545e-07
4930471E19Rik	1.31677e-10	5.30663	0.104	0.069	3.9503e-07
Irx3	1.38657e-10	-3.26978	0.505	0.359	4.15971e-07
Ifi209	1.3874e-10	-15.2582	0.078	0.01	4.16221e-07
Bin2	1.38907e-10	-15.0945	0.297	0.062	4.16721e-07
Tek	1.59103e-10	-11.8099	0.192	0.087	4.77309e-07
Cst6	1.70173e-10	-2.4728	0.157	0.103	5.1052e-07
Slc15a3	1.73924e-10	-7.9393	0.094	0.007	5.21773e-07
Celf2	1.75175e-10	-1.84104	0.325	0.298	5.25525e-07
Tmtc1	1.82322e-10	-6.57808	0.678	0.466	5.46965e-07
Lrrc25	1.84675e-10	-0.0829496	0.032	0.018	5.54024e-07
Areg	1.85945e-10	6.00055	0.149	0.045	5.57836e-07
Usp53	1.92486e-10	-0.747037	0.296	0.273	5.77457e-07
Rapgef4	1.97597e-10	3.96661	0.137	0.074	5.92791e-07
Gdf10	2.00739e-10	0.112097	0.035	0.012	6.02217e-07
Cp	2.07355e-10	-3.53443	0.138	0.072	6.22065e-07
Gcsam	2.14375e-10	-15.6048	0.195	0.082	6.43124e-07
Ppp1r1c	2.16809e-10	-0.675959	0.127	0.043	6.50426e-07
Spry2	2.32818e-10	-0.69027	0.185	0.186	6.98453e-07
E330013P04Rik	2.38335e-10	-6.57835	0.437	0.264	7.15006e-07
Clca3a1	2.3961e-10	5.68861	0.237	0.182	7.18831e-07
Atxn7l1	2.65925e-10	-5.15209	0.306	0.291	7.97776e-07
Abi3	2.67265e-10	0.447728	0.145	0	8.01796e-07
2610037D02Rik	2.77978e-10	1.11379	0.239	0.22	8.33934e-07
Gm19619	2.87833e-10	0.172177	0.273	0.187	8.63499e-07
Ly6m	2.8911e-10	-10.4314	0.103	0.036	8.6733e-07
Fhod3	2.94013e-10	-6.41571	0.483	0.371	8.82039e-07
Rasgrp1	2.95665e-10	0.243452	0.165	0.056	8.86996e-07
Actr3b	2.98381e-10	4.69382	0.2	0.177	8.95142e-07
Gm17276	3.08123e-10	2.83875	0.216	0.175	9.24369e-07
Fam184a	3.4296e-10	2.58896	0.271	0.117	1.02888e-06
Gm42917	3.53082e-10	-4.12303	0.274	0.113	1.05925e-06
Cyyr1	3.72785e-10	-14.6547	0.149	0.008	1.11835e-06
Unc5c	3.79069e-10	-7.72211	0.201	0.057	1.13721e-06
Majin	3.80405e-10	-7.9981	0.181	0.059	1.14121e-06
Mapk13	4.25422e-10	-5.98009	0.414	0.353	1.27627e-06
Csn3	4.40094e-10	-0.758006	0.325	0.034	1.32028e-06
Plcb1	4.4683e-10	5.03727	0.161	0.057	1.34049e-06
BC006965	4.58325e-10	-17.0793	0.234	0.052	1.37498e-06
Gm15218	4.61143e-10	-0.428279	0.246	0.123	1.38343e-06
Pde11a	4.92701e-10	-6.39221	0.123	0.064	1.4781e-06
Lrrtm3	5.07706e-10	-1.19035	0.227	0.041	1.52312e-06
Traf1	5.11118e-10	0.197521	0.432	0.214	1.53335e-06
Ccr5	5.20728e-10	-3.64378	0.161	0.004	1.56218e-06
Cited1	5.53194e-10	-11.0863	0.309	0.155	1.65958e-06
Gm15862	5.75982e-10	-4.22343	0.342	0.204	1.72795e-06
Sntg1	5.79504e-10	-3.36912	0.214	0.116	1.73851e-06
Trhde	5.8678e-10	-0.791053	0.219	0.082	1.76034e-06
Ryr2	6.21813e-10	0.21906	0.185	0.114	1.86544e-06
Glipr1	6.5546e-10	-4.87565	0.113	0.043	1.96638e-06
Frmd3	6.87694e-10	-3.79474	0.111	0.024	2.06308e-06
Ppbp	7.01341e-10	11.4334	0.081	0.026	2.10402e-06
Lbh	7.02558e-10	-6.51151	0.32	0.289	2.10767e-06
D930020B18Rik	7.16905e-10	-15.3966	0.186	0.003	2.15072e-06
Edn1	7.52516e-10	4.34776	0.225	0.111	2.25755e-06
Calcb	7.56869e-10	1.08704	0.124	0.048	2.27061e-06
Gm10320	7.69853e-10	-0.518856	0.338	0.346	2.30956e-06
Pla2g7	7.85539e-10	-2.78312	0.075	0.006	2.35662e-06
Dcbld2	7.97853e-10	1.10547	0.385	0.321	2.39356e-06
Ano2	8.3979e-10	-0.314207	0.181	0.033	2.51937e-06
Hpgd	8.63789e-10	-0.79135	0.126	0.081	2.59137e-06
Gm47771	8.73273e-10	-6.17114	0.164	0.107	2.61982e-06
Enpp2	8.81339e-10	15.4214	0.053	0.004	2.64402e-06
AA465934	8.98462e-10	-9.46419	0.349	0.28	2.69539e-06
Ptpn22	8.99753e-10	-4.49352	0.119	0.05	2.69926e-06
Wfdc10	9.1119e-10	-6.00375	0.45	0.258	2.73357e-06
Cpxm2	9.89349e-10	5.61511	0.102	0.097	2.96805e-06
Dpp6	9.99602e-10	-4.45925	0.091	0.116	2.99881e-06
Gm20139	1.04256e-09	-7.99932	0.192	0.06	3.12767e-06
Isg15	1.05335e-09	-7.18966	0.312	0.283	3.16005e-06
Cebpe	1.087e-09	-5.40104	0.315	0.156	3.261e-06
Rsad2	1.15913e-09	-0.422931	0.25	0.123	3.4774e-06
Sat1	1.16943e-09	-4.06143	0.316	0.295	3.50829e-06
Lgr5	1.17813e-09	11.584	0.098	0.007	3.5344e-06
Frzb	1.18049e-09	-10.0524	0.063	0.066	3.54146e-06
Pgr	1.18318e-09	1.80755	0.133	0.08	3.54955e-06
Tacstd2	1.20841e-09	-13.9593	0.193	0.062	3.62523e-06
Mgarp	1.21082e-09	5.48609	0.077	0.101	3.63247e-06
Gm46401	1.2174e-09	-4.48288	0.33	0.223	3.65219e-06
Ccdc7b	1.28216e-09	-2.15114	0.212	0.027	3.84648e-06
Gab3	1.34798e-09	-6.69347	0.251	0.095	4.04393e-06
Syt1	1.40746e-09	-11.0166	0.186	0.041	4.22237e-06
Apobec1	1.40906e-09	-3.95189	0.29	0.158	4.22717e-06
Oxtr	1.44305e-09	-2.0645	0.036	0.01	4.32916e-06
Cpa6	1.44633e-09	-7.67173	0.168	0.028	4.339e-06
Coro2a	1.52207e-09	-3.54079	0.157	0.089	4.56621e-06
AW112010	1.52985e-09	-3.98373	0.271	0.01	4.58955e-06
Galnt18	1.53289e-09	-5.469	0.126	0.063	4.59867e-06
Vnn1	1.56713e-09	-0.325558	0.205	0.258	4.70139e-06
Kcne1	1.58947e-09	-2.8512	0.16	0.025	4.76841e-06
Mgst2	1.72335e-09	-8.7879	0.271	0.225	5.17005e-06
Dusp2	1.76024e-09	-2.46328	0.178	0.023	5.28072e-06
Trpc7	1.78123e-09	-1.79498	0.119	0.029	5.3437e-06
Etl4	1.804e-09	-0.587712	0.498	0.341	5.41199e-06
Gm43251	1.85927e-09	-5.86482	0.392	0.114	5.5778e-06
Lgr4	1.93626e-09	-1.71322	0.261	0.276	5.80877e-06
Arhgap15	1.97925e-09	-10.3973	0.186	0.03	5.93775e-06
Tex14	1.98259e-09	4.57385	0.317	0.305	5.94778e-06
Il2rg	2.00391e-09	-8.23631	0.229	0.002	6.01173e-06
Tm4sf5	2.0073e-09	-6.57054	0.156	0.044	6.02189e-06
Apoe	2.03287e-09	-7.10698	0.182	0.156	6.0986e-06
Ildr2	2.03745e-09	-2.07978	0.67	0.525	6.11234e-06
Haao	2.08673e-09	-17.0517	0.271	0.065	6.26018e-06
Angptl7	2.16557e-09	10.7451	0.157	0.069	6.4967e-06
Ncf1	2.16861e-09	-10.1079	0.178	0.045	6.50583e-06
Tmem116	2.17899e-09	-1.47887	0.2	0.077	6.53696e-06
Nlgn1	2.20731e-09	-1.48036	0.136	0.079	6.62192e-06
Hspa1a	2.22036e-09	1.14177	0.223	0.083	6.66107e-06
Map2	2.27458e-09	-0.420832	0.358	0.335	6.82373e-06
Serpinb6e	2.34844e-09	-0.103763	0.036	0.01	7.04533e-06
Ccdc3	2.3491e-09	-8.71156	0.139	0.114	7.04731e-06
Snhg9	2.38157e-09	-6.76436	0.312	0.208	7.14472e-06
Neu2	2.46848e-09	-3.40283	0.077	0.064	7.40543e-06
Itpr1	2.55846e-09	-0.439425	0.236	0.227	7.67539e-06
Xylt1	2.57425e-09	4.36434	0.222	0.16	7.72274e-06
Penk	2.65238e-09	-5.88457	0.253	0.056	7.95715e-06
Esrrb	2.68443e-09	-1.94711	0.122	0.045	8.05329e-06
Itm2a	2.69043e-09	-0.799479	0.222	0.197	8.0713e-06
Plek	2.76891e-09	-4.02833	0.088	0.006	8.30672e-06
Myocd	2.86554e-09	-2.15872	0.108	0.102	8.59663e-06
Crip2	3.36167e-09	2.3668	0.212	0.211	1.0085e-05
Ly6e	3.46491e-09	-0.894631	0.248	0.236	1.03947e-05
Cd200r1	3.66748e-09	-0.0306697	0.089	0	1.10025e-05
Mob3b	3.71347e-09	-3.60178	0.258	0.164	1.11404e-05
Dio2	3.7621e-09	-8.64548	0.084	0.03	1.12863e-05
Mdga2	3.90958e-09	-6.03149	0.277	0.07	1.17287e-05
Fgf9	3.98156e-09	-9.19708	0.193	0.068	1.19447e-05
1700012I11Rik	4.0247e-09	-16.4928	0.131	0.022	1.20741e-05
Gm49171	4.047e-09	-18.1232	0.117	0.045	1.2141e-05
Gm12068	4.08744e-09	0.193067	0.227	0.044	1.22623e-05
Gm48648	4.22977e-09	-16.1378	0.366	0.118	1.26893e-05
Adrb2	4.33011e-09	-8.29699	0.186	0.094	1.29903e-05
Cldn18	4.4499e-09	-12.97	0.26	0.076	1.33497e-05
Gm41031	4.66445e-09	-9.5495	0.27	0.136	1.39933e-05
Prkch	4.78927e-09	-8.93008	0.327	0.155	1.43678e-05
Cntn1	4.83825e-09	-2.83374	0.127	0.012	1.45147e-05
1700016F12Rik	5.03905e-09	-3.1605	0.484	0.426	1.51172e-05
Bpifb5	5.20066e-09	13.1953	0.016	0.126	1.5602e-05
Vav1	5.26382e-09	-14.9643	0.122	0.001	1.57915e-05
Gm44767	5.62475e-09	-7.44938	0.298	0.095	1.68742e-05
Bcl11b	6.32462e-09	-5.36766	0.339	0.017	1.89739e-05
Cntnap5c	6.35923e-09	-4.42387	0.258	0.117	1.90777e-05
Lsp1	6.44306e-09	-6.52602	0.175	0.068	1.93292e-05
Gck	7.00903e-09	-0.887377	0.195	0.025	2.10271e-05
Akr1c14	7.02048e-09	-0.155648	0.25	0.308	2.10614e-05
Unc5d	7.07803e-09	-9.80462	0.12	0.071	2.12341e-05
Nfam1	7.23177e-09	-15.1934	0.042	0.045	2.16953e-05
Tgfb3	7.45734e-09	-1.4685	0.204	0.145	2.2372e-05
Gm32828	7.60049e-09	-3.28361	0.108	0.014	2.28015e-05
Cblb	7.68765e-09	-5.73347	0.273	0.257	2.3063e-05
Cpm	7.84361e-09	-9.60765	0.378	0.205	2.35308e-05
Ptpro	7.88414e-09	-4.85982	0.068	0.01	2.36524e-05
Gm46102	7.91629e-09	-3.16714	0.106	0.192	2.37489e-05
Cpne7	8.10306e-09	1.82157	0.201	0.062	2.43092e-05
Spon1	8.14269e-09	-0.842534	0.223	0.087	2.44281e-05
Gm36862	8.19361e-09	-2.96552	0.359	0.146	2.45808e-05
Aopep	8.25825e-09	11.1551	0.267	0.275	2.47747e-05
Mid1ip1	8.50106e-09	0.251559	0.418	0.403	2.55032e-05
Unc45b	9.11295e-09	2.14183	0.085	0.007	2.73388e-05
Gm2a	9.17223e-09	-9.44119	0.188	0.212	2.75167e-05
Dusp1	9.28941e-09	-2.55679	0.236	0.279	2.78682e-05
Cxcl2	9.31453e-09	8.34212	0.216	0.038	2.79436e-05
Bcl2l14	9.67319e-09	-5.32966	0.2	0.037	2.90196e-05
Sct	9.72814e-09	-5.24745	0.146	0.053	2.91844e-05
Scd3	1.02752e-08	-5.35123	0.209	0.05	3.08255e-05
Cybb	1.13045e-08	-9.49142	0.139	0.066	3.39134e-05
Ak1	1.13257e-08	5.60075	0.143	0.099	3.39772e-05
BC018473	1.18799e-08	0.508095	0.199	0.053	3.56396e-05
Tbxas1	1.24938e-08	-8.42075	0.168	0.077	3.74813e-05
H2-DMb2	1.25575e-08	-8.62414	0.325	0.143	3.76725e-05
Acsl4	1.2912e-08	-1.54037	0.308	0.273	3.87359e-05
Otoa	1.32195e-08	-5.91048	0.113	0.018	3.96584e-05
4933406J09Rik	1.44296e-08	-4.54194	0.255	0.109	4.32887e-05
Il18r1	1.46194e-08	5.21348	0.496	0.162	4.38581e-05
Mpeg1	1.51508e-08	-3.47191	0.125	0.043	4.54524e-05
Rrad	1.53008e-08	1.02605	0.247	0.17	4.59024e-05
Cpne8	1.56301e-08	-2.03655	0.404	0.364	4.68904e-05
Lgr6	1.64663e-08	1.22617	0.11	0.021	4.93989e-05
Tmem178	1.65716e-08	2.32739	0.2	0.088	4.97149e-05
Cst8	1.72999e-08	-12.7607	0.177	0.136	5.18997e-05
Epgn	1.78073e-08	0.95085	0.105	0.009	5.34219e-05
Steap4	2.00329e-08	17.6246	0.042	0.001	6.00987e-05
Dner	2.05907e-08	0.882841	0.135	0.06	6.17722e-05
Gbp4	2.21278e-08	-5.65529	0.227	0.022	6.63833e-05
Mroh8	2.23621e-08	-5.16456	0.247	0.12	6.70863e-05
Slco2b1	2.32198e-08	10.8535	0.02	0.092	6.96594e-05
Gm49678	2.43321e-08	-4.05685	0.175	0.043	7.29964e-05
Gm5627	2.46473e-08	-16.1867	0.17	0.104	7.39419e-05
Gm49944	2.47706e-08	-16.567	0.297	0.211	7.43117e-05
Edil3	2.57785e-08	2.72755	0.118	0.037	7.73355e-05
Colec12	2.59617e-08	-5.39741	0.261	0.202	7.7885e-05
Gm47080	2.59957e-08	0.437951	0.15	0.031	7.79871e-05
Rgs3	2.79444e-08	-1.91412	0.218	0.122	8.38332e-05
Agt	2.86548e-08	-4.82068	0.146	0.1	8.59645e-05
Ccl4	2.89484e-08	-7.39983	0.18	0.053	8.68453e-05
Cib4	3.03101e-08	-12.3097	0.055	0.047	9.09304e-05
1700093K21Rik	3.06122e-08	-11.5958	0.173	0.083	9.18366e-05
Megf10	3.07242e-08	-6.91027	0.12	0.023	9.21726e-05
Nxpe5	3.08366e-08	-15.5524	0.06	0.002	9.25099e-05
Ddit4l	3.11925e-08	-0.403084	0.561	0.485	9.35776e-05
Epha7	3.22339e-08	-8.52156	0.282	0.176	9.67017e-05
Ryr3	3.25461e-08	-0.810096	0.243	0.064	9.76382e-05
Bank1	3.40892e-08	-8.00937	0.359	0.144	0.000102268
Nrn1	3.43651e-08	0.441068	0.336	0.347	0.000103095
Cd68	3.49962e-08	-2.39502	0.161	0.053	0.000104988
Slc1a6	3.69382e-08	-4.44761	0.2	0.235	0.000110815
Ly86	3.74301e-08	-16.1467	0.02	0.011	0.00011229
Strbp	3.80564e-08	-1.70403	0.384	0.356	0.000114169
Myo1e	3.80959e-08	-5.78015	0.368	0.346	0.000114288
Grik2	3.82047e-08	-3.18081	0.142	0.085	0.000114614
Itga5	3.84032e-08	-2.46948	0.222	0.209	0.00011521
Gast	3.85128e-08	11.9286	0.213	0.125	0.000115538
D5Ertd615e	3.86928e-08	-11.7923	0.261	0.073	0.000116079
Pdlim4	3.88334e-08	-0.028576	0.14	0.148	0.0001165
Cd180	4.06016e-08	-8.80609	0.198	0.075	0.000121805
Gm20629	4.23274e-08	-9.99533	0.23	0.154	0.000126982
Gpr141	4.74876e-08	-2.53698	0.077	0.059	0.000142463
6430710C18Rik	5.29827e-08	0.182258	0.333	0.145	0.000158948
Lcp2	5.331e-08	0.143714	0.125	0.004	0.00015993
Igfbp2	5.38736e-08	-1.57575	0.161	0.189	0.000161621
Gm42951	5.57563e-08	-16.0215	0.34	0.078	0.000167269
1700010K24Rik	5.5885e-08	-5.88853	0.205	0.1	0.000167655
Gm6093	5.6014e-08	5.0751	0.094	0.081	0.000168042
Gpc6	5.76879e-08	0.374689	0.13	0.152	0.000173064
Pld4	5.93798e-08	-6.1633	0.077	0.013	0.00017814
Setbp1	6.48153e-08	-6.80229	0.113	0.035	0.000194446
Alk	6.48814e-08	-5.41257	0.324	0.126	0.000194644
Slc24a4	6.4898e-08	1.3361	0.058	0	0.000194694
Adgrb3	6.67603e-08	-9.53367	0.214	0.132	0.000200281
Slc24a3	6.76677e-08	-2.09177	0.14	0.07	0.000203003
Cst12	7.3873e-08	-4.06258	0.585	0.448	0.000221619
Gdf15	7.52931e-08	-9.38678	0.297	0.125	0.000225879
Gbp2	8.01392e-08	1.69028	0.112	0.071	0.000240418
Enox1	8.55026e-08	-3.33996	0.192	0.095	0.000256508
Tent5a	8.58925e-08	9.75826	0.227	0.18	0.000257677
Wt1	8.62623e-08	-2.90259	0.563	0.464	0.000258787
Runx2	8.68529e-08	7.62876	0.082	0.088	0.000260559
Dcn	8.69187e-08	-10.5485	0.091	0.055	0.000260756
Gm12648	9.17435e-08	-3.35087	0.153	0.105	0.000275231
Palmd	9.37546e-08	11.6492	0.082	0.003	0.000281264
Alas1	9.70468e-08	-1.71601	0.229	0.224	0.00029114
Tll2	1.04546e-07	-4.22186	0.161	0.055	0.000313639
Gm35256	1.06107e-07	-0.266069	0.304	0.136	0.00031832
Slc22a20	1.09735e-07	-8.20702	0.113	0.025	0.000329205
Pid1	1.0979e-07	2.67562	0.094	0.083	0.00032937
5830428M24Rik	1.10952e-07	-6.44471	0.308	0.062	0.000332857
Gm29865	1.11538e-07	2.25135	0.083	0.104	0.000334614
Hist1h2bc	1.12775e-07	-4.85728	0.492	0.373	0.000338324
Tnni3	1.25173e-07	-1.06248	0.667	0.541	0.00037552
Flt4	1.29108e-07	-7.83849	0.173	0.078	0.000387324
Gm45238	1.29495e-07	-0.0126022	0.06	0.063	0.000388486
Grem2	1.35336e-07	-8.44798	0.343	0.32	0.000406009
Arl4c	1.37339e-07	-3.2212	0.241	0.166	0.000412018
Gjb3	1.41961e-07	10.0434	0.082	0.001	0.000425882
Tenm3	1.45751e-07	-6.99494	0.23	0.175	0.000437253
Gm32014	1.4739e-07	-0.652888	0.087	0.018	0.000442169
Eng	1.48529e-07	-5.65705	0.13	0.066	0.000445586
Erc2	1.49565e-07	0.668588	0.285	0.162	0.000448695
Gm20186	1.58267e-07	0.324728	0.437	0.384	0.000474801
Atp6v0d2	1.5862e-07	-16.5182	0.081	0.035	0.000475861
Ifngr1	1.59408e-07	-0.100113	0.319	0.212	0.000478225
Mgat4c	1.63001e-07	-4.90416	0.308	0.103	0.000489004
Reln	1.65604e-07	-8.09894	0.191	0.091	0.000496811
Rbm47	1.67748e-07	-0.696261	0.249	0.247	0.000503244
Gm49774	1.70213e-07	-0.970953	0.089	0.055	0.000510639
Osr2	1.85802e-07	-0.551606	0.053	0.055	0.000557407
Gpr156	1.8857e-07	-5.31236	0.181	0.04	0.00056571
Gm46515	1.92607e-07	-7.18677	0.214	0.062	0.00057782
S100a16	1.9692e-07	-3.20412	0.188	0.197	0.000590761
Ikzf3	2.03767e-07	0.451144	0.35	0.184	0.0006113
Dcdc2a	2.04972e-07	1.38833	0.345	0.118	0.000614915
Trpc6	2.07454e-07	-0.0421722	0.273	0.144	0.000622361
Gm49890	2.08168e-07	2.56139	0.142	0.051	0.000624504
Gsdma	2.10119e-07	-6.161	0.241	0.156	0.000630358
Ramp3	2.15286e-07	5.47054	0.111	0.042	0.000645859
Hbegf	2.25272e-07	2.91964	0.261	0.192	0.000675817
Rmst	2.31704e-07	-11.7515	0.143	0.034	0.000695112
Gas7	2.36687e-07	1.09144	0.139	0.058	0.000710062
Pkhd1l1	2.45523e-07	7.23667	0.099	0.009	0.000736569
Stpg2	2.50548e-07	-5.55041	0.28	0.204	0.000751645
Crhbp	2.63903e-07	-7.99054	0.051	0.038	0.00079171
Nudt4	2.79775e-07	3.4113	0.278	0.244	0.000839326
9530026P05Rik	2.84092e-07	-11.7288	0.275	0.217	0.000852276
A730056A06Rik	2.85199e-07	6.07916	0.166	0.031	0.000855596
Idi1	2.88543e-07	-2.21305	0.327	0.344	0.00086563
Fry	2.96783e-07	11.5787	0.139	0.049	0.00089035
Cemip	2.98734e-07	-7.54794	0.081	0.077	0.000896201
Dnah2	2.99314e-07	-7.72084	0.267	0.118	0.000897941
D7Ertd128e	3.11828e-07	-13.8186	0.102	0.02	0.000935485
Ptprn2	3.20554e-07	-6.03377	0.28	0.116	0.000961663
Syt17	3.21098e-07	-0.0872183	0.209	0.101	0.000963293
Lgals2	3.28561e-07	10.9508	0.118	0.142	0.000985682
Tcim	3.29754e-07	1.74051	0.051	0.012	0.000989263
Gm37800	3.34248e-07	-16.1863	0.222	0.065	0.00100274
Akap6	3.44741e-07	-4.273	0.187	0.133	0.00103422
9530036O11Rik	3.47246e-07	-8.63425	0.228	0.107	0.00104174
Ccn4	3.48169e-07	6.45189	0.09	0.029	0.00104451
Rassf9	3.54439e-07	-4.92278	0.163	0.033	0.00106332
Grm4	3.62911e-07	1.11474	0.232	0.147	0.00108873
Btc	3.86438e-07	-8.34916	0.226	0.139	0.00115931
Napsa	3.87554e-07	0.209195	0.347	0.144	0.00116266
Fgr	3.94792e-07	-17.2141	0.166	0.066	0.00118438
Pbx3	4.24459e-07	-2.02473	0.382	0.348	0.00127338
Lypd1	4.26395e-07	-12.6471	0.161	0.083	0.00127919
Tox	4.2752e-07	-7.408	0.173	0.075	0.00128256
Peg10	4.29779e-07	-0.295398	0.53	0.442	0.00128934
Gm27008	4.33189e-07	14.6894	0.25	0.06	0.00129957
Crygb	4.58785e-07	-0.918195	0.127	0.036	0.00137636
Ccl2	4.93424e-07	5.19718	0.109	0.036	0.00148027
Sugct	4.98031e-07	-0.786786	0.198	0.101	0.00149409
Gm10649	5.16141e-07	-0.323244	0.104	0.022	0.00154842
Cmah	5.19344e-07	-5.85667	0.31	0.039	0.00155803
Gm32647	5.20457e-07	-7.1024	0.12	0.077	0.00156137
Flt3	5.28565e-07	-17.435	0.139	0.068	0.00158569
Clec12a	5.34884e-07	-16.9996	0.015	0.002	0.00160465
Rab33a	5.51396e-07	-8.75764	0.236	0.233	0.00165419
Gm16685	5.62364e-07	-4.30772	0.278	0.13	0.00168709
Tubb3	5.63968e-07	-0.272234	0.639	0.504	0.0016919
Hspb1	5.85907e-07	-1.05698	0.194	0.17	0.00175772
Acoxl	6.11698e-07	-4.068	0.135	0.038	0.00183509
Adamts1	6.19998e-07	2.17674	0.184	0.201	0.00185999
Ehf	6.23673e-07	-6.23757	0.38	0.096	0.00187102
Xirp2	6.34373e-07	-9.54798	0.181	0.003	0.00190312
Gm32884	6.44793e-07	-6.55148	0.133	0.084	0.00193438
Cxcr5	6.4708e-07	-4.80146	0.236	0.045	0.00194124
Dqx1	6.64406e-07	-9.95772	0.354	0.174	0.00199322
Spp1	6.64876e-07	-2.70794	0.409	0.315	0.00199463
Mmel1	6.67074e-07	0.85573	0.049	0.023	0.00200122
Gm47077	6.84593e-07	-10.3166	0.216	0.048	0.00205378
Pmp22	6.99584e-07	-8.04727	0.139	0.134	0.00209875
Dmac2l	6.99913e-07	-1.71615	0.292	0.194	0.00209974
Rgs1	7.22156e-07	-10.8242	0.251	0	0.00216647
Gm20442	7.36034e-07	-1.15726	0.164	0.108	0.0022081
Myo3b	7.49465e-07	-10.611	0.213	0.202	0.00224839
Rarres2	7.57957e-07	-8.28891	0.147	0.075	0.00227387
Kcnd2	7.59559e-07	-3.84154	0.405	0.34	0.00227868
Aim2	7.90263e-07	0.202626	0.037	0.038	0.00237079
Bpifb6	8.13548e-07	-1.55308	0.144	0.017	0.00244064
Fhl1	8.21968e-07	-8.78503	0.125	0.108	0.0024659
Gm48791	8.43585e-07	-2.08019	0.101	0.002	0.00253075
Galnt14	8.49917e-07	-2.72475	0.246	0.059	0.00254975
Auts2	8.56696e-07	0.19148	0.35	0.312	0.00257009
Smim1	8.67772e-07	-0.381475	0.475	0.437	0.00260332
Crabp2	8.74075e-07	5.30966	0.223	0.279	0.00262223
4933406B15Rik	8.93877e-07	0.068305	0.304	0.288	0.00268163
Rprm	9.06682e-07	-3.64793	0.36	0.147	0.00272005
4931403E22Rik	9.14322e-07	-15.4011	0.171	0.021	0.00274297
Snhg12	9.57241e-07	-1.0929	0.306	0.316	0.00287172
Bhmt	9.62377e-07	0.545041	0.023	0.012	0.00288713
Pakap	9.78853e-07	-5.27749	0.229	0.246	0.00293656
Rab31	9.97452e-07	-5.01112	0.482	0.443	0.00299235
Hp	1.0197e-06	-5.2507	0.132	0.035	0.0030591
Wnt7b	1.02993e-06	-9.19095	0.135	0.03	0.00308978
Mid1	1.03088e-06	-6.04442	0.37	0.33	0.00309264
Gm15966	1.04436e-06	-0.498665	0.208	0.137	0.00313308
Magi2	1.05605e-06	-5.60684	0.367	0.331	0.00316814
Scarb1	1.12469e-06	-6.87651	0.184	0.177	0.00337407
Egflam	1.13121e-06	2.09885	0.036	0.015	0.00339363
Acot12	1.15339e-06	-6.24246	0.147	0.091	0.00346016
Ggct	1.15552e-06	-7.42791	0.349	0.245	0.00346656
Lrrc7	1.19541e-06	-1.55153	0.221	0.078	0.00358622
Cacna1i	1.20566e-06	12.8977	0.091	0.039	0.00361697
Stk33	1.21515e-06	-16.3408	0.071	0.004	0.00364544
Arhgap32	1.2573e-06	-0.523622	0.212	0.213	0.0037719
Stox2	1.32197e-06	-3.23946	0.094	0.061	0.0039659
Spata21	1.35113e-06	-2.05408	0.171	0.058	0.0040534
Stmn2	1.35642e-06	-0.386201	0.186	0.06	0.00406926
Gm47015	1.38029e-06	-3.15769	0.139	0.096	0.00414087
Gm15543	1.40456e-06	0.61817	0.305	0.283	0.00421369
4930579F01Rik	1.40973e-06	-5.90934	0.16	0.092	0.00422918
Pecam1	1.41685e-06	-8.0689	0.177	0.07	0.00425056
Col23a1	1.50239e-06	-3.99106	0.207	0.065	0.00450716
Clec4n	1.52593e-06	-0.13397	0.029	0.024	0.00457778
Sox6	1.58526e-06	-8.10098	0.095	0.048	0.00475577
Gm31374	1.58707e-06	0.202253	0.198	0.097	0.0047612
Ldb2	1.6163e-06	-6.09896	0.096	0.038	0.0048489
Rgs10	1.67023e-06	-2.83935	0.366	0.353	0.00501069
Fgf21	1.69128e-06	-15.0359	0.091	0.003	0.00507384
Kif28	1.69243e-06	-16.8787	0.13	0.041	0.0050773
Pkp3	1.71258e-06	-11.7824	0.22	0.029	0.00513775
Gpx3	1.72706e-06	-9.53552	0.14	0.09	0.00518119
Lmntd1	1.74999e-06	-7.7887	0.187	0.088	0.00524998
Adra2c	1.90937e-06	7.39231	0.071	0.046	0.0057281
Slc2a13	1.93725e-06	1.35703	0.099	0.065	0.00581175
Gm29502	1.97578e-06	-7.84706	0.289	0.03	0.00592734
Arpp21	1.99149e-06	0.0425125	0.085	0.009	0.00597446
Tbx4	2.00822e-06	-12.5692	0.14	0.08	0.00602467
Il2rb	2.03427e-06	-10.5103	0.056	0.036	0.00610281
Pcdh11x	2.06764e-06	-2.50415	0.143	0.063	0.00620291
Retn	2.07934e-06	-0.524332	0.298	0.094	0.00623803
Ramp1	2.10105e-06	-5.10255	0.299	0.288	0.00630316
Gm47729	2.1039e-06	-14.0048	0.24	0.189	0.0063117
Ern1	2.13691e-06	-5.46576	0.37	0.339	0.00641074
Ano3	2.15337e-06	1.06114	0.078	0.017	0.0064601
Fstl4	2.17582e-06	-5.72445	0.199	0.106	0.00652745
Btg1	2.19601e-06	-1.75878	0.284	0.311	0.00658804
Ddah1	2.20097e-06	3.12853	0.257	0.236	0.00660291
Kcnab1	2.20146e-06	3.52911	0.182	0.141	0.00660439
Neurl3	2.23746e-06	-3.88019	0.165	0.053	0.00671238
Dcaf12l1	2.28633e-06	-6.11882	0.453	0.288	0.00685899
Dclk1	2.37114e-06	12.0172	0.109	0.019	0.00711341
Dio3os	2.4496e-06	17.4825	0.073	0.002	0.00734879
4930471L23Rik	2.50965e-06	-10.2375	0.228	0.159	0.00752894
Dennd1c	2.52036e-06	0.00310714	0.056	0.005	0.00756107
Sesn3	2.52262e-06	-2.88286	0.329	0.294	0.00756785
Cdkn1c	2.53225e-06	-11.2964	0.189	0.083	0.00759674
Pde4c	2.53736e-06	-4.89258	0.351	0.189	0.00761207
Prkcb	2.5896e-06	-5.0838	0.15	0.067	0.0077688
Rab37	2.68997e-06	-4.83481	0.182	0.06	0.00806992
Msr1	2.6978e-06	-15.2845	0.04	0.041	0.0080934
Mgll	2.73299e-06	-4.02055	0.051	0.03	0.00819897
Ralyl	2.8097e-06	-1.43038	0.23	0.06	0.00842911
Adam5	2.81159e-06	-17.6367	0.171	0.091	0.00843476
Mllt3	2.81787e-06	-11.2314	0.303	0.322	0.0084536
Npas3	2.86987e-06	8.61867	0.115	0.02	0.00860962
1700061J23Rik	2.93193e-06	-2.51629	0.34	0.079	0.00879579
Ppfibp2	2.9365e-06	0.710841	0.214	0.095	0.00880951
Cacnb4	2.93978e-06	-8.6938	0.226	0.128	0.00881933
Cd36	2.97269e-06	1.55249	0.118	0.079	0.00891807
Mmp25	3.00729e-06	-0.150671	0.267	0.131	0.00902188
Rgs20	3.01198e-06	-2.88478	0.143	0.068	0.00903594
Pitpnc1	3.04093e-06	0.033128	0.265	0.307	0.00912279
Ccdc80	3.07766e-06	-5.79608	0.165	0.09	0.00923299
Spint2	3.16293e-06	-2.25856	0.533	0.45	0.0094888
Kazald1	3.36557e-06	-8.32993	0.494	0.478	0.0100967
A430093F15Rik	3.50777e-06	-16.9444	0.092	0.011	0.0105233
D430001F17Rik	3.77705e-06	-0.828239	0.149	0.07	0.0113311
Tspan5	4.03936e-06	1.53229	0.237	0.221	0.0121181
Prune2	4.11913e-06	1.94947	0.109	0.07	0.0123574
Cdh15	4.18569e-06	-0.31494	0.299	0.089	0.0125571
Dhrs3	4.22909e-06	10.3719	0.18	0.109	0.0126873
Nrcam	4.26262e-06	-5.02013	0.116	0.064	0.0127879
Timp4	4.29923e-06	2.86539	0.061	0.032	0.0128977
Saa3	4.4614e-06	7.02345	0.116	0.031	0.0133842
Lgalsl	4.56609e-06	-2.71879	0.226	0.231	0.0136983
Vwa3a	4.90194e-06	-10.4443	0.17	0.092	0.0147058
Ctcflos	5.00995e-06	-7.35832	0.205	0.084	0.0150298
Anks1b	5.13139e-06	-1.02748	0.216	0.074	0.0153942
Ankrd31	5.14481e-06	-14.4889	0.198	0.012	0.0154344
Serpinf1	5.20448e-06	-5.49614	0.175	0.232	0.0156134
Thsd4	5.21127e-06	-8.21012	0.157	0.152	0.0156338
Sh3rf3	5.32464e-06	-12.9066	0.154	0.044	0.0159739
1100001I12Rik	5.34783e-06	0.0668993	0.153	0.106	0.0160435
Mia	5.45812e-06	-10.3618	0.135	0.041	0.0163744
Pcna	5.54286e-06	-0.32534	0.381	0.344	0.0166286
Atp1b1	5.70871e-06	-2.78193	0.756	0.636	0.0171261
Tceal9	5.78588e-06	-2.25964	0.563	0.65	0.0173576
Prkg1	5.82989e-06	-1.5265	0.043	0.018	0.0174897
Ces2a	5.89076e-06	6.58019	0.171	0.006	0.0176723
Bcl2a1b	5.95095e-06	-11.86	0.049	0.005	0.0178529
1600022D10Rik	5.98709e-06	-16.8279	0.243	0.093	0.0179613
Ak8	6.03517e-06	-6.25504	0.265	0.081	0.0181055
Csmd3	6.10732e-06	2.5349	0.234	0.062	0.018322
Slc25a30	6.26356e-06	-3.15941	0.199	0.225	0.0187907
Plvap	6.63455e-06	-5.14088	0.117	0.069	0.0199037
Fcgr3	6.85652e-06	-2.92205	0.14	0.064	0.0205696
A330076C08Rik	7.18664e-06	-10.8949	0.138	0.069	0.0215599
Tafa5	7.19898e-06	0.51969	0.377	0.342	0.021597
Tnfrsf11a	7.31412e-06	-13.4661	0.108	0.051	0.0219423
Fgf2	7.35971e-06	-0.129643	0.069	0.062	0.0220791
C1qtnf3	7.404e-06	-3.73965	0.145	0.037	0.022212
8030442B05Rik	7.54e-06	-16.4156	0.194	0.045	0.02262
Gm12973	7.746e-06	-3.01074	0.156	0.024	0.023238
Hes1	7.94379e-06	-3.40584	0.354	0.299	0.0238314
Ntrk3	7.99143e-06	1.52548	0.09	0.052	0.0239743
Gm11629	8.04964e-06	-4.68168	0.143	0.033	0.0241489
Abca1	8.42006e-06	-3.48483	0.063	0.065	0.0252602
Serpinb9b	8.46682e-06	-4.32333	0.172	0.136	0.0254005
Aard	8.61408e-06	-6.69094	0.656	0.505	0.0258422
Gm48651	9.03801e-06	-8.27498	0.244	0.061	0.027114
Nkain2	9.13834e-06	-4.17069	0.313	0.216	0.027415
Vav3	9.14416e-06	-1.1496	0.076	0.02	0.0274325
Ms4a6d	9.3145e-06	-1.38933	0.062	0.012	0.0279435
Vcl	9.37195e-06	-6.04866	0.174	0.196	0.0281158
Sdc1	9.71354e-06	-2.48059	0.196	0.198	0.0291406
Cdc20b	9.89609e-06	-0.991612	0.226	0.098	0.0296883
Sc5d	9.91494e-06	-2.30607	0.471	0.442	0.0297448
Gm12840	9.97381e-06	1.65773	0.206	0.178	0.0299214
Plpp3	1.02841e-05	-1.22636	0.138	0.109	0.0308522
F3	1.04459e-05	-2.42579	0.303	0.281	0.0313378
Gm47465	1.04724e-05	-13.0547	0.099	0.07	0.0314173
Laptm4b	1.06528e-05	2.03209	0.358	0.372	0.0319585
Col4a5	1.08476e-05	1.98632	0.451	0.442	0.0325429
Hcn1	1.161e-05	-5.12351	0.159	0.075	0.0348301
Igfbp5	1.18116e-05	1.66044	0.557	0.483	0.0354347
Timp2	1.23147e-05	2.43764	0.182	0.171	0.036944
Arhgef28	1.24469e-05	5.69018	0.447	0.38	0.0373406
Cav1	1.26226e-05	-0.537668	0.284	0.276	0.0378677
AA467197	1.28677e-05	-4.85065	0.239	0.053	0.0386031
Nebl	1.29135e-05	-4.94824	0.08	0.055	0.0387405
Gm47710	1.3591e-05	5.29135	0.131	0.031	0.0407729
Slc23a2	1.36222e-05	2.54597	0.406	0.352	0.0408665
Adcy9	1.37534e-05	0.718762	0.297	0.309	0.0412601
Car9	1.39641e-05	-11.4155	0.172	0.077	0.0418922
Rapgefl1	1.41867e-05	-4.2607	0.315	0.154	0.0425601
Adamts6	1.42844e-05	0.891289	0.182	0.139	0.0428533
Kcnq3	1.45845e-05	4.96418	0.2	0.113	0.0437534
C1galt1	1.49215e-05	-1.24393	0.326	0.303	0.0447644
Cfap299	1.60007e-05	-3.989	0.222	0.073	0.0480022
Masp1	1.61704e-05	-0.432065	0.423	0.414	0.0485112

## Sheet: 8-Myeloid
Gene	p_val	avg_log2FC	pct.1	pct.2	p_val_adj
Gm42997	9.09673e-24	-3.474	0.667	0.054	2.72902e-20
Emcn	9.26357e-24	-2.15037	0.686	0.022	2.77907e-20
Gm49944	1.19436e-23	-0.000877688	0.855	0.355	3.58308e-20
Gm42917	4.86442e-23	18.7919	0.075	0.011	1.45933e-19
Ntn1	1.94327e-22	-15.8837	0.78	0.032	5.82982e-19
Has1	5.01237e-22	3.57193	0.73	0.118	1.50371e-18
Gria4	1.51993e-20	-15.4503	0.692	0.075	4.55978e-17
Tnfrsf9	2.35175e-20	-5.28445	0.906	0.312	7.05524e-17
Msc	3.51196e-20	-12.8414	0.774	0.108	1.05359e-16
Dcdc2a	3.8171e-20	3.22109	0.805	0.075	1.14513e-16
Spata21	4.6605e-20	1.60842	0.107	0.054	1.39815e-16
Rpl3l	2.66479e-19	17.1372	0.17	0.462	7.99436e-16
Tnfsf10	3.5129e-19	-16.0168	0.874	0.419	1.05387e-15
Otoa	4.26711e-19	16.3734	0.025	0.097	1.28013e-15
Sorcs1	4.4794e-19	-16.6062	0.692	0.032	1.34382e-15
Adap2os	6.38958e-19	3.10619	0.792	0.086	1.91687e-15
Tafa4	7.87605e-19	-14.1718	0.723	0.022	2.36282e-15
4930593A02Rik	1.23358e-18	5.0936	0.906	0.419	3.70073e-15
Ctnnd2	1.23358e-18	-2.61095	0.145	0.355	3.70073e-15
Caln1	1.54237e-18	-13.7453	0.755	0.237	4.62712e-15
Skint5	1.83753e-18	-9.78494	0.736	0.118	5.51258e-15
Gm37223	2.15387e-18	-13.6393	0.818	0.409	6.46161e-15
Ptpn22	3.62993e-18	-0.484981	0.83	0.333	1.08898e-14
Prr5l	3.9898e-18	6.22598	0.082	0.118	1.19694e-14
Gm12068	7.5885e-18	-19.3266	0.805	0.301	2.27655e-14
Gm7706	7.70791e-18	0.324969	0.654	0.161	2.31237e-14
Fstl4	9.89112e-18	5.08641	0.742	0.161	2.96734e-14
Pkp3	1.02037e-17	11.8084	0.113	0.054	3.06112e-14
Junos	1.03637e-17	3.50912	0.78	0.29	3.1091e-14
Gpr132	1.22949e-17	-8.60933	0.937	0.559	3.68848e-14
Adarb2	2.01684e-17	-18.9728	0.66	0.086	6.05052e-14
Gm46401	2.35263e-17	0.382372	0.818	0.29	7.05788e-14
Cyp3a57	3.72711e-17	-13.8709	0.748	0.269	1.11813e-13
Calcb	4.47665e-17	-8.01305	0.874	0.452	1.343e-13
Mgp	8.86381e-17	0.267933	0.384	0.043	2.65914e-13
Map3k19	1.07846e-16	-13.9752	0.711	0.075	3.23539e-13
Gm41611	1.2165e-16	-4.14596	0.145	0.108	3.6495e-13
Fgf5	1.71792e-16	-3.9469	0.509	0.118	5.15376e-13
Gm42951	2.08642e-16	-6.60205	0.78	0.161	6.25927e-13
Celf5	3.61697e-16	18.5569	0.013	0.032	1.08509e-12
Gm26885	4.71963e-16	-3.09895	0.56	0.161	1.41589e-12
Nxpe5	5.00642e-16	2.41001	0.887	0.366	1.50193e-12
Gm38642	5.1562e-16	3.09538	0.824	0.419	1.54686e-12
Lrrc36	7.12503e-16	4.19297	0.748	0.269	2.13751e-12
Rgs7bp	7.12503e-16	-11.6515	0.83	0.376	2.13751e-12
Mdga1	9.97511e-16	-1.81641	0.686	0.097	2.99253e-12
Rgs16	1.02705e-15	-2.90174	0.748	0.172	3.08114e-12
4930558K02Rik	1.08873e-15	-17.5941	0.585	0.032	3.26618e-12
A230001M10Rik	1.18815e-15	13.1058	0.704	0.032	3.56445e-12
Txlnb	1.58863e-15	-12.3852	0.698	0.086	4.76588e-12
Gm36640	1.7581e-15	-19.0293	0.723	0.312	5.27431e-12
Gabbr2	2.06104e-15	19.4097	0.038	0.022	6.18313e-12
Negr1	2.38073e-15	13.626	0.145	0.032	7.14218e-12
Cmya5	2.52185e-15	-17.8512	0.031	0.032	7.56556e-12
Mlip	3.08378e-15	19.8812	0.138	0.043	9.25134e-12
C630028M04Rik	3.55894e-15	-0.177876	0.025	0	1.06768e-11
Tsks	3.93374e-15	17.4323	0.522	0.011	1.18012e-11
Gm39317	4.16509e-15	19.8749	0.553	0.097	1.24953e-11
Gm26861	4.53743e-15	-14.0634	0.723	0.226	1.36123e-11
Pik3cg	5.53842e-15	-3.60175	0.176	0.344	1.66153e-11
Gm13986	5.61772e-15	-4.72108	0.698	0.129	1.68531e-11
Gm3776	6.20493e-15	-19.2235	0.61	0.022	1.86148e-11
Wnt10a	6.56719e-15	2.73108	0.491	0.043	1.97016e-11
Ret	7.35528e-15	0.857294	0.377	0.022	2.20658e-11
Bdkrb2	1.07663e-14	7.59805	0.799	0.344	3.22989e-11
Wdr17	1.25659e-14	-3.70846	0.704	0.054	3.76976e-11
Gm10649	1.27434e-14	-14.1949	0.704	0.022	3.82303e-11
A430010J10Rik	1.27434e-14	-5.90884	0.755	0.097	3.82303e-11
Tmprss7	1.42557e-14	-14.1856	0.654	0.151	4.27672e-11
Gad1	1.78293e-14	0.308223	0.591	0.151	5.34878e-11
Xirp2	1.88523e-14	8.36946	0.138	0.011	5.65569e-11
8430426J06Rik	2.02126e-14	-19.1652	0.642	0.032	6.06378e-11
1700027I24Rik	2.19729e-14	-19.0456	0.006	0.054	6.59186e-11
Dio2	2.38837e-14	-12.0498	0.585	0.043	7.16511e-11
Itk	2.86021e-14	-9.73192	0.874	0.366	8.58063e-11
Mtnr1a	4.89662e-14	-19.1152	0.572	0.151	1.46899e-10
Il7	5.38997e-14	6.37174	0.107	0.097	1.61699e-10
Gm36642	5.53968e-14	-0.416373	0.881	0.344	1.6619e-10
Atp2a3	5.85149e-14	1.12213	0.673	0	1.75545e-10
Ccdc146	6.0966e-14	-8.96955	0.925	0.398	1.82898e-10
Cdh4	6.35181e-14	-0.737613	0.025	0.011	1.90554e-10
Cebpe	6.6175e-14	20.7819	0.075	0.011	1.98525e-10
Nrxn2	6.89412e-14	-9.83707	0.679	0.075	2.06824e-10
Itgal	7.08481e-14	0.382031	0.881	0.215	2.12544e-10
Asb17os	7.28069e-14	-0.445429	0.006	0.075	2.18421e-10
Sulf1	7.38061e-14	3.62577	0.088	0.011	2.21418e-10
Grm4	9.95372e-14	-15.0429	0.679	0.204	2.98612e-10
1700047F07Rik	1.03668e-13	0.396607	0.553	0.011	3.11005e-10
Gm36595	1.18694e-13	-2.53011	0.61	0.097	3.56082e-10
Krt12	1.20309e-13	-0.150287	0.013	0.129	3.60928e-10
Gm49678	1.21946e-13	19.3366	0.78	0.194	3.65839e-10
Ikzf3	1.30465e-13	-8.45188	0.686	0.247	3.91395e-10
Gpc5	1.45326e-13	0.290124	0.635	0.204	4.35979e-10
Wfdc2	2.06064e-13	7.70907	0.075	0.269	6.18192e-10
Dnah7a	2.72784e-13	-12.2938	0.591	0.032	8.18351e-10
Fam180a	2.83904e-13	0.343953	0.031	0.118	8.51712e-10
Cldn15	2.83904e-13	6.36039	0.101	0.129	8.51712e-10
Slc5a1	3.41971e-13	0.271194	0.616	0.097	1.02591e-09
Rtbdn	3.65416e-13	0.352604	0.579	0.043	1.09625e-09
Pcdh17	3.65416e-13	14.4172	0.113	0.032	1.09625e-09
Gadl1	3.65416e-13	18.8498	0.044	0.29	1.09625e-09
Il11	5.01816e-13	-6.04515	0.679	0.215	1.50545e-09
Rasgef1a	5.01816e-13	-1.06911	0.836	0.398	1.50545e-09
Fam71e2	5.08472e-13	-0.0393431	0.013	0.011	1.52542e-09
A530088E08Rik	5.43076e-13	14.5112	0.069	0.237	1.62923e-09
Gimap6	5.79988e-13	4.66755	0.805	0.237	1.73996e-09
Dmc1	7.24876e-13	-15.3288	0.648	0.022	2.17463e-09
Spin2c	7.53898e-13	0.184846	0.088	0.172	2.26169e-09
Flt1	7.63823e-13	5.55919	0.101	0.258	2.29147e-09
Gm29266	8.81832e-13	10.2054	0.761	0.194	2.6455e-09
Dnah12	9.05133e-13	-13.0639	0.679	0.226	2.7154e-09
Syt1	1.2206e-12	-9.92655	0.579	0.129	3.66179e-09
Pira2	1.23652e-12	5.83519	0.931	0.344	3.70957e-09
Gsdma2	1.25265e-12	2.75438	0.673	0.28	3.75796e-09
1600022D10Rik	1.35385e-12	-19.2909	0.667	0.183	4.06156e-09
Cpne5	1.35385e-12	-12.5577	0.522	0.011	4.06156e-09
Gucy2c	1.35385e-12	-0.238045	0.013	0.054	4.06156e-09
Gm29507	1.40742e-12	-18.9318	0.717	0.366	4.22226e-09
Phex	1.52087e-12	-4.32585	0.031	0.043	4.5626e-09
Slco2b1	1.66459e-12	-2.31682	0.27	0.538	4.99377e-09
Gm48807	1.73019e-12	-0.242923	0.038	0.258	5.19056e-09
Tek	1.75261e-12	-4.75445	0.855	0.344	5.25784e-09
Ntrk3	1.86909e-12	14.9621	0.075	0.032	5.60726e-09
Cryge	1.89328e-12	-0.63145	0.453	0.14	5.67983e-09
Gm49454	2.09817e-12	-2.00014	0.698	0.269	6.29451e-09
Eya1	2.85231e-12	-23.627	0.094	0.011	8.55692e-09
Grid1	2.88892e-12	-4.96307	0.497	0.065	8.66676e-09
A330076C08Rik	3.00155e-12	16.0349	0.063	0.097	9.00465e-09
B4galnt3	3.49673e-12	-0.0822041	0.063	0.075	1.04902e-08
Proc	3.49673e-12	-19.1807	0.579	0.183	1.04902e-08
Gm29536	3.54144e-12	-5.77926	0.547	0.043	1.06243e-08
Grm5	3.58671e-12	16.7609	0.145	0.161	1.07601e-08
Hmcn2	3.96987e-12	20.1089	0.113	0.022	1.19096e-08
Col13a1	4.2833e-12	12.3354	0.629	0.043	1.28499e-08
5830428M24Rik	4.56292e-12	-2.16945	0.717	0.097	1.36888e-08
Serpina3g	4.67971e-12	8.86376	0.082	0	1.40391e-08
Tsnaxip1	4.7392e-12	4.01726	0.906	0.355	1.42176e-08
Mfsd4b1	5.30907e-12	19.6397	0.377	0.183	1.59272e-08
Gm29571	5.51355e-12	0.360094	0.547	0.043	1.65407e-08
Gm46515	5.94595e-12	9.63458	0.189	0.172	1.78378e-08
Crtac1	6.17443e-12	0.506065	0.56	0.022	1.85233e-08
1700093K21Rik	6.25249e-12	-0.467009	0.686	0.226	1.87575e-08
Ccr9	6.33152e-12	-0.401912	0.189	0.075	1.89945e-08
Fgf7	6.49251e-12	-4.92931	0.686	0.269	1.94775e-08
Spag16	7.17759e-12	1.7386	0.761	0.237	2.15328e-08
Nlrp4e	7.26806e-12	6.71097	0.774	0.366	2.18042e-08
Gm38505	7.64123e-12	-1.37494	0.635	0.032	2.29237e-08
Il2rg	8.23643e-12	3.51105	0.843	0.355	2.47093e-08
Esm1	8.55084e-12	7.14382	0.164	0.075	2.56525e-08
Grik1	8.65823e-12	-5.66214	0.579	0.108	2.59747e-08
Gm35330	1.08334e-11	-4.58178	0.629	0.161	3.25001e-08
Hs3st5	1.27288e-11	-9.6101	0.686	0.226	3.81863e-08
Togaram2	1.33747e-11	-0.390655	0	0.108	4.01242e-08
Tas1r1	1.35412e-11	-18.2724	0.415	0.065	4.06235e-08
Il23r	1.37096e-11	18.5835	0.736	0.355	4.11289e-08
Myo16	1.37096e-11	4.01136	0.667	0.161	4.11289e-08
Gata3	1.37096e-11	3.5186	0.686	0.237	4.11289e-08
Hs3st4	1.45833e-11	-0.461188	0	0.151	4.37498e-08
F13a1	1.64944e-11	0.894745	0.792	0.183	4.94831e-08
Sox6	1.75444e-11	21.1501	0.075	0.118	5.26331e-08
Il1r2	1.75444e-11	-9.04193	0.623	0.022	5.26331e-08
Cacna1i	1.77615e-11	0.612957	0.503	0.118	5.32844e-08
Adgrg2	1.91204e-11	10.3348	0.138	0.086	5.73612e-08
Kif27	1.98376e-11	-6.46207	0.535	0.097	5.95127e-08
Obscn	2.00824e-11	-3.07821	0.742	0.269	6.02472e-08
4930467D21Rik	2.24235e-11	-6.1954	0.604	0.054	6.72704e-08
D930032P07Rik	2.5031e-11	-14.5436	0.623	0.065	7.50931e-08
5430425K12Rik	2.62831e-11	13.648	0.038	0.183	7.88494e-08
Gimap4	2.79347e-11	0.832585	0.654	0.161	8.38041e-08
Chsy3	2.86234e-11	0.505611	0.132	0.065	8.58702e-08
5430416N02Rik	3.00511e-11	4.89673	0.189	0.14	9.01532e-08
Gm48825	3.19339e-11	-0.318085	0.006	0.194	9.58017e-08
Dnah10	3.51891e-11	-8.17859	0.692	0.118	1.05567e-07
1700012B09Rik	3.83022e-11	-19.5188	0.572	0.022	1.14907e-07
Gm10522	3.97174e-11	20.15	0.044	0	1.19152e-07
Atcayos	4.02004e-11	3.99068	0.604	0.054	1.20601e-07
Stpg4	4.02004e-11	0.653056	0.314	0.022	1.20601e-07
Stap1	4.16842e-11	-2.44031	0.277	0.527	1.25053e-07
Hpgd	4.37462e-11	-2.72767	0.208	0.323	1.31239e-07
Gm7247	4.42771e-11	-1.85384	0.786	0.419	1.32831e-07
Gm20139	4.59079e-11	0.785467	0.774	0.247	1.37724e-07
Hpse2	4.64645e-11	0.961961	0.509	0.032	1.39393e-07
AC103362.1	5.1161e-11	-0.444156	0.038	0.323	1.53483e-07
[truncated: 445 more rows]

## Sheet: 9-Other Mitotic
Gene	p_val	avg_log2FC	pct.1	pct.2	p_val_adj
[truncated: 1,242 more rows]

[truncated: 3 more sheets: 10-Mesenchyme 1, 11-Mesenchyme 2, 12-Theca]
